# Supplementary material for: CircRNA/lncRNA–miRNA–mRNA network and gene landscape in calcific aortic valve disease
Source: BMC Genomics. 2023 Jul 25;24:419. doi: 10.1186/s12864-023-09441-y (PMC10367311; doi:10.1186/s12864-023-09441-y)
Supplement: Supplementary file 6 — Supplementary Material 6: Table S10. DEGs identified from the macrophage cluster in PRJNA562645 [file 12864_2023_9441_MOESM6_ESM.xls]

## Sheet: Sheet1
Table S10. DEGs identified from the macrophage cluster in PRJNA562645
gene	p_val	avg_log2FC	pct.1	pct.2	p_val_adj
TNFAIP3	6.23e-85	-1.75919	0.185	0.74	1.24e-80
PNRC1	1.21e-65	-1.50804	0.505	0.882	2.41e-61
MAP4K4	1.82e-62	-1.56199	0.15	0.6	3.62e-58
SAMSN1	2.36e-55	-1.34219	0.399	0.808	4.7e-51
KLF6	1.3e-54	-1.38921	0.221	0.667	2.6e-50
CXCL2	3.58e-51	-1.25195	0.821	0.977	7.13e-47
SRP14	7.88e-48	1.05459	0.864	0.787	1.57e-43
PMAIP1	2.37e-46	-1.5388	0.031	0.305	4.72e-42
GPR183	1.71e-44	-1.71708	0.133	0.495	3.41e-40
CST3	4.45e-44	1.17016	0.847	0.733	8.85e-40
AQP9	2.05e-42	-1.18619	0.043	0.324	4.08e-38
CLU	3.14e-42	1.74307	0.773	0.699	6.24e-38
EREG	9.53e-42	-1.58962	0.336	0.686	1.9e-37
SERPINE2	2.81e-41	1.98248	0.744	0.622	5.59e-37
DUSP1	7.85e-40	-1.27395	0.201	0.57	1.56e-35
GADD45B	5.34e-39	-1.36997	0.191	0.561	1.06e-34
PPP1R15A	1.12e-38	-1.07004	0.447	0.826	2.23e-34
SERPINB9	2.51e-38	-1.08841	0.158	0.514	5e-34
IGFBP7	5.16e-37	1.87506	0.616	0.389	1.03e-32
BTG1	9.53e-37	-1.04346	0.707	0.923	1.9e-32
HLA-DRB1	5.24e-34	-1.17571	0.528	0.814	1.04e-29
IL6	6.04e-33	1.38071	0.809	0.756	1.2e-28
CXCL8	8.54e-33	-1.16966	1	1	1.7e-28
IL10	3.81e-32	-1.20083	0.183	0.505	7.59e-28
AL445524.1	1.76e-30	-1.14827	0.048	0.269	3.5e-26
HLA-DQA1	8.32e-30	-1.09845	0.288	0.606	1.66e-25
CXCL3	4.54e-29	-1.02674	0.808	0.923	9.05e-25
THBS1	4.02e-27	-1.74621	0.369	0.643	8e-23
AREG	8.18e-27	-2.0421	0.166	0.428	1.63e-22
HLA-DRA	4.8e-25	-1.00268	0.648	0.851	9.56e-21
FOS	1.49e-24	-1.27364	0.245	0.543	2.97e-20
SLC7A11	2.08e-24	-1.06279	0.199	0.471	4.14e-20
SLC25A37	6.51e-24	-1.17908	0.114	0.342	1.3e-19
TCHH	1.34e-23	-1.13421	0.047	0.231	2.67e-19
SERPINB2	2.52e-22	-2.27888	0.081	0.276	5.01e-18
SGK1	3.14e-22	-1.04418	0.117	0.344	6.24e-18
ID4	7.78e-21	1.43233	0.368	0.149	1.55e-16
CST7	2.58e-19	-1.36099	0.029	0.165	5.14e-15
DSTN	1.39e-18	1.09398	0.497	0.317	2.76e-14
SRM	1e-17	1.1593	0.295	0.097	1.99e-13
GSN	2.89e-17	1.34436	0.328	0.133	5.76e-13
TM4SF1	5.12e-17	1.19154	0.533	0.398	1.02e-12
FST	1.63e-16	1.66204	0.32	0.136	3.25e-12
CCR7	3.16e-16	-1.01256	0.134	0.324	6.29e-12
PA2G4	7.14e-16	1.0908	0.409	0.235	1.42e-11
MEDAG	2.26e-15	1.13094	0.302	0.122	4.51e-11
LUM	2.28e-15	1.32748	0.288	0.113	4.54e-11
LIF	6.13e-15	1.20738	0.247	0.079	1.22e-10
SOD3	1.82e-14	1.04331	0.215	0.057	3.63e-10
TMSB4X	7.07e-14	-1.03717	0.889	0.959	1.41e-09
TNFRSF11B	1.58e-13	1.00651	0.182	0.038	3.15e-09
IL11	2.38e-13	1.07144	0.143	0.016	4.73e-09
DCN	5.2e-13	1.14248	0.501	0.412	1.04e-08
SERPINF1	1.15e-12	1.05082	0.256	0.104	2.29e-08
CEBPD	5.71e-12	1.03206	0.446	0.328	1.14e-07
IGFBP4	3.71e-11	1.15819	0.23	0.095	7.38e-07
AKR1C1	1.22e-10	1.02782	0.545	0.502	2.43e-06
CXCL5	5.67e-10	-1.78683	0.551	0.611	1.13e-05
CCL3L1	2.38e-08	-1.00583	0.333	0.495	0.000474912
STC1	7.4e-08	1.47112	0.167	0.063	0.00147408
IL33	3.79e-07	1.15656	0.303	0.208	0.00754267
