# Supplementary material for: CircRNA/lncRNA–miRNA–mRNA network and gene landscape in calcific aortic valve disease
Source: BMC Genomics. 2023 Jul 25;24:419. doi: 10.1186/s12864-023-09441-y (PMC10367311; doi:10.1186/s12864-023-09441-y)
Supplement: Supplementary file 7 — Supplementary Material 7: Table S11. DEGs identified from the monocyte cluster in PRJNA562645 [file 12864_2023_9441_MOESM7_ESM.xls]

## Sheet: Sheet1
Table S11. DEGs identified from the monocyte cluster in PRJNA562645
	p_val	avg_log2FC	pct.1	pct.2	p_val_adj
TIPARP	2.67e-109	-2.14184	0.096	0.753	5.33e-105
HSPA1A	8.61e-100	-2.44614	0.064	0.636	1.72e-95
CCNH	1.5e-99	-2.41937	0.044	0.567	2.99e-95
C9orf72	9.95e-94	-1.39279	0.029	0.51	1.98e-89
PNRC1	1.1e-93	-2.76194	0.506	0.947	2.19e-89
PDK4	1.27e-91	-2.77598	0.25	0.854	2.52e-87
RANBP2	8.13e-88	-1.87329	0.037	0.51	1.62e-83
ZBTB16	8.55e-88	-1.34959	0.008	0.393	1.7e-83
NAF1	1.29e-85	-2.02903	0.033	0.482	2.57e-81
ATF3	7.21e-81	-2.2554	0.094	0.628	1.44e-76
TXN	6.79e-80	1.8375	0.977	0.907	1.35e-75
HIST1H2BN	1.49e-78	-1.26021	0.005	0.344	2.96e-74
MAFF	1.88e-78	-2.11554	0.115	0.652	3.74e-74
REL	1.95e-78	-1.91712	0.124	0.672	3.89e-74
HSPA1B	6.44e-78	-2.09235	0.095	0.623	1.28e-73
MLLT11	9.61e-77	-1.77127	0.06	0.534	1.91e-72
BCAS2	2.38e-75	-1.71829	0.09	0.603	4.74e-71
KLF6	2.6e-75	-2.20883	0.265	0.842	5.18e-71
ZNF331	6.21e-75	-2.47796	0.07	0.53	1.24e-70
PRMT9	1.3e-73	-1.37128	0.016	0.377	2.59e-69
IRF1	1.97e-73	-1.69456	0.191	0.789	3.93e-69
ZFP36	4.29e-73	-1.71723	0.158	0.725	8.54e-69
FOS	7.95e-73	-2.10204	0.201	0.781	1.58e-68
GADD45B	9.92e-73	-2.80951	0.261	0.814	1.97e-68
RGS2	1.88e-72	-2.17857	0.124	0.648	3.74e-68
HES4	5.3e-72	-1.86441	0.113	0.628	1.06e-67
FSTL3	1.12e-71	-1.41318	0.048	0.486	2.23e-67
JMY	1.27e-71	-1.22812	0.023	0.397	2.53e-67
CHMP1B	1.59e-69	-3.04662	0.264	0.789	3.17e-65
NFKBIZ	1.72e-69	-1.40574	0.152	0.725	3.42e-65
PPP1R10	7.1e-68	-1.45052	0.118	0.644	1.41e-63
CHD2	1.5e-67	-1.32868	0.087	0.579	2.98e-63
ZBTB10	7.67e-67	-1.27367	0.023	0.377	1.53e-62
CREM	1.08e-66	-2.32936	0.309	0.818	2.15e-62
TSC22D3	3.39e-66	-1.34755	0.038	0.429	6.75e-62
C12orf60	1.4e-65	-1.22606	0.003	0.283	2.79e-61
JADE1	2.31e-65	-1.13206	0.019	0.356	4.6e-61
THAP2	4.19e-65	-2.29782	0.1	0.567	8.35e-61
ADAMTS9	4.51e-65	-1.19452	0.034	0.409	8.97e-61
TNFAIP3	7.3e-65	-1.38836	0.112	0.623	1.45e-60
H1FX	8.31e-64	-1.31793	0.058	0.478	1.66e-59
RPL35	1.3e-63	1.1874	0.976	0.955	2.59e-59
TCHH	5.6e-63	-3.11367	0.01	0.304	1.12e-58
TCEAL7	6.02e-63	-1.55373	0.021	0.352	1.2e-58
NFKB1	1.1e-62	-1.41986	0.151	0.676	2.19e-58
H2AFJ	1.45e-62	-1.68354	0.293	0.842	2.88e-58
CLK1	2.45e-62	-1.35661	0.111	0.607	4.88e-58
HBEGF	4.6e-61	-1.62936	0.082	0.526	9.16e-57
NR4A2	1.03e-60	-2.42025	0.202	0.684	2.06e-56
ELL2	1.2e-59	-1.17281	0.125	0.632	2.4e-55
CSRP2	5.6e-59	-1.31038	0.06	0.466	1.12e-54
FTL	2.93e-58	1.22768	0.998	1	5.83e-54
JUN	1.42e-57	-2.01446	0.317	0.834	2.82e-53
HNRNPC	1.48e-56	-1.41465	0.503	0.935	2.94e-52
GEM	1.53e-56	-2.22952	0.539	0.919	3.04e-52
DDX5	1.63e-56	-1.35007	0.611	0.972	3.24e-52
FBLN5	7.1e-56	-1.9972	0.155	0.619	1.41e-51
PAK1	8.59e-56	-1.04462	0.038	0.389	1.71e-51
LITAF	3.8e-55	-1.11641	0.132	0.632	7.56e-51
ACKR3	1.41e-54	-1.028	0.032	0.356	2.8e-50
BIRC2	1.44e-54	-1.26655	0.127	0.599	2.87e-50
CRYAB	1.48e-54	-1.94428	0.397	0.895	2.94e-50
USP36	1.87e-53	-1.07976	0.06	0.437	3.71e-49
FTH1	2.59e-53	1.00877	1	1	5.16e-49
BIRC3	4.17e-53	-1.63793	0.281	0.794	8.31e-49
EZR	6.07e-53	-1.15835	0.061	0.437	1.21e-48
ARMCX1	8.64e-53	-1.05407	0.063	0.449	1.72e-48
CYCS	9.34e-53	-2.42642	0.56	0.931	1.86e-48
CD200	1.15e-52	-1.24014	0.112	0.555	2.29e-48
IDI1	2.69e-52	-1.24385	0.062	0.441	5.35e-48
HIPK2	5.82e-52	-1.14893	0.096	0.522	1.16e-47
HNRNPH3	7.08e-52	-1.3328	0.341	0.862	1.41e-47
AKAP12	8.22e-52	-1.49875	0.143	0.611	1.64e-47
NNMT	1.88e-51	-1.40422	0.603	0.951	3.75e-47
LINC01896	1.91e-51	-1.13316	0.011	0.263	3.8e-47
TNFAIP8	2.08e-51	-1.31324	0.16	0.644	4.14e-47
GAPDH	4.36e-51	1.34034	0.922	0.879	8.67e-47
HSPB1	1.06e-50	-1.20126	0.287	0.842	2.1e-46
PPP1R15A	1.4e-50	-1.26057	0.57	0.951	2.79e-46
ISG15	4.71e-50	-1.26964	0.103	0.526	9.38e-46
TRAF1	6.71e-50	-1.14375	0.153	0.636	1.34e-45
GABARAPL1	7.26e-50	-1.19106	0.135	0.591	1.45e-45
PDLIM3	1.15e-49	-1.36271	0.18	0.672	2.28e-45
TNFAIP6	3.39e-49	-1.49015	0.638	0.964	6.76e-45
FOSB	3.47e-49	-1.41358	0.164	0.636	6.92e-45
NFKBIA	7.44e-49	-1.42724	0.696	0.968	1.48e-44
COL1A2	8.13e-49	-1.08116	0.14	0.615	1.62e-44
LIMS1	3.36e-48	-1.33212	0.15	0.611	6.68e-44
JUND	3.76e-48	-1.21153	0.184	0.676	7.48e-44
PHLDB2	5.79e-48	-1.08662	0.032	0.328	1.15e-43
CCNL1	7.04e-48	-1.32643	0.204	0.696	1.4e-43
NFKB2	6.94e-47	-1.03461	0.13	0.583	1.38e-42
PNRC2	3.94e-46	-1.05458	0.231	0.753	7.85e-42
BNIP3L	1.35e-45	-1.54021	0.117	0.522	2.68e-41
IFRD1	3.69e-45	-1.10876	0.168	0.644	7.35e-41
NR4A3	1.05e-44	-1.01884	0.064	0.409	2.09e-40
COL1A1	1.74e-44	-1.15625	0.039	0.336	3.46e-40
SH3BGRL3	8.09e-44	1.99666	0.742	0.413	1.61e-39
NAMPT	1.78e-43	-1.0283	0.561	0.968	3.55e-39
RCAN1	1.92e-42	-1.35034	0.163	0.595	3.82e-38
XBP1	2.6e-42	-1.16398	0.398	0.879	5.17e-38
NFE2L2	1.06e-41	-1.21996	0.436	0.879	2.12e-37
YTHDC1	2.44e-41	-1.05086	0.211	0.692	4.86e-37
MIF	2.54e-41	1.14096	0.918	0.879	5.06e-37
SAT1	2.84e-41	-1.21418	0.842	0.992	5.65e-37
EIF1B	3.04e-41	-1.15239	0.237	0.733	6.05e-37
PAPPA	4.29e-41	-1.12085	0.27	0.769	8.55e-37
ZFAND5	5.87e-41	-1.15109	0.238	0.737	1.17e-36
YME1L1	1.41e-40	-1.18172	0.185	0.628	2.8e-36
CDH19	1.66e-40	-1.13432	0.127	0.518	3.3e-36
ADAMTS1	7.96e-40	-1.40471	0.169	0.571	1.59e-35
CHD1	1.25e-39	-1.04263	0.146	0.567	2.48e-35
ICAM1	3.74e-39	-1.09944	0.335	0.826	7.45e-35
CXCL2	4.95e-39	-1.96985	0.656	0.976	9.85e-35
ATP1B3	2.05e-38	-1.34328	0.511	0.899	4.09e-34
LINC01578	2.63e-38	-1.3293	0.205	0.64	5.24e-34
EIF4A3	4.13e-37	-1.2626	0.201	0.632	8.22e-33
PKM	4.46e-37	1.52983	0.785	0.595	8.87e-33
FILIP1L	8.12e-37	-1.14756	0.03	0.271	1.62e-32
RSRC2	1.07e-36	-1.09257	0.353	0.818	2.14e-32
HSP90AA1	1.57e-36	-1.33151	0.644	0.939	3.13e-32
DDIT4	1.47e-35	-1.01572	0.139	0.53	2.93e-31
VAPA	1.71e-35	-1.10108	0.398	0.866	3.41e-31
ZFP36L2	1.75e-35	-1.08721	0.156	0.559	3.48e-31
HAS2	2.27e-35	-1.0276	0.104	0.453	4.52e-31
GLA	7.7e-35	-1.43344	0.112	0.449	1.53e-30
JUNB	1.8e-34	-1.79702	0.542	0.87	3.58e-30
TCIM	3.3e-34	-1.28626	0.045	0.3	6.56e-30
CMSS1	9.53e-34	-1.82153	0.575	0.899	1.9e-29
UBB	6.18e-33	-1.06987	0.871	0.984	1.23e-28
LMNA	1.32e-32	-1.03769	0.321	0.777	2.64e-28
SRGN	1.97e-32	-1.36068	0.133	0.478	3.93e-28
ADAMTS4	7.63e-31	-1.26171	0.101	0.405	1.52e-26
ZNRD1	8.42e-31	-2.07172	0.107	0.409	1.68e-26
MYOM2	1.63e-30	-1.18019	0.02	0.206	3.24e-26
MT1A	4.18e-30	-1.6349	0.255	0.656	8.32e-26
FIBIN	4.58e-30	-1.05563	0.042	0.271	9.11e-26
TIMP3	5.89e-30	-1.06814	0.271	0.692	1.17e-25
TAC1	2.14e-29	-2.05813	0.057	0.296	4.25e-25
PIGP	3.48e-28	-1.07155	0.031	0.231	6.92e-24
HES1	5.08e-28	-1.19741	0.15	0.49	1.01e-23
TMSB10	1.11e-27	1.0578	0.913	0.947	2.22e-23
IGFBP5	5.62e-27	-1.16331	0.176	0.514	1.12e-22
NME2	2.08e-26	1.09515	0.79	0.757	4.15e-22
SERPINA3	3.91e-26	-1.02383	0.212	0.579	7.79e-22
TM4SF1	1.07e-25	1.2526	0.826	0.704	2.13e-21
MT1M	1.35e-25	-1.15465	0.098	0.377	2.69e-21
RND3	4.2e-25	-1.02437	0.429	0.814	8.36e-21
ZFP36L1	1.42e-24	-1.09523	0.376	0.753	2.83e-20
ENO1	1.94e-24	1.25498	0.717	0.619	3.86e-20
ID4	7.53e-22	-1.46834	0.455	0.753	1.5e-17
TPI1	3.15e-17	1.05738	0.688	0.704	6.27e-13
ELOB	8.34e-17	1.1664	0.633	0.595	1.66e-12
HINT1	3.92e-16	1.15473	0.637	0.599	7.81e-12
NDUFA4	1.63e-13	1.07808	0.634	0.652	3.24e-09
DRAP1	9.27e-11	1.06101	0.552	0.494	1.85e-06
SRM	1.14e-10	1.07202	0.464	0.332	2.27e-06
GADD45GIP1	2.37e-10	1.11192	0.485	0.397	4.72e-06
PPP1R14B	4.84e-10	1.23132	0.406	0.267	9.64e-06
DKK1	1.47e-09	-1.08148	0.036	0.134	2.93e-05
PHLDA2	6.49e-09	1.12844	0.56	0.547	0.00012922
NME1	6.65e-08	1.09698	0.399	0.296	0.00132517
RPS19BP1	6.8e-08	1.09867	0.361	0.243	0.00135427
ATP5MC2	3.18e-07	1.10691	0.337	0.227	0.00633137
MRPL52	8.37e-07	1.03355	0.354	0.247	0.0166576
TNFRSF11B	1.23e-06	1.18945	0.253	0.13	0.024396
LUM	1.97e-06	1.05286	0.428	0.324	0.0391666
