# Supplementary material for: CircRNA/lncRNA–miRNA–mRNA network and gene landscape in calcific aortic valve disease
Source: BMC Genomics. 2023 Jul 25;24:419. doi: 10.1186/s12864-023-09441-y (PMC10367311; doi:10.1186/s12864-023-09441-y)
Supplement: Supplementary file 8 — Supplementary Material 8: Table S12. DEGs in VICs identified from GSE101155 [file 12864_2023_9441_MOESM8_ESM.xls]

## Sheet: Sheet1
Table S12. DEGs in VICs identified from GSE101155
	logFC	AveExpr	t	P.Value	adj.P.Val	B	probe_id	symbol	change	v	ENTREZID
1	-5.18318	9.81246	-55.4479	9.67126e-18	1.67762e-13	28.3278	RPS4Y1	RPS4Y1	down	17.0145	6192
2	4.17681	6.85614	46.9985	9.56324e-17	1.10592e-12	26.9119	IL1B	IL1B	up	16.0194	3553
3	3.42374	6.71412	44.5509	2.00514e-16	1.73911e-12	26.413	SOST	SOST	up	15.6979	50964
4	-3.25085	8.74545	-43.1578	3.11199e-16	2.15929e-12	26.1076	SPON1	SPON1	down	15.507	10418
5	-2.54205	9.05288	-35.4075	4.7889e-15	2.37345e-11	24.0639	SCRG1	SCRG1	down	14.3198	11341
6	2.41081	8.32407	31.3626	2.54404e-14	1.10326e-10	22.7039	TMEM200A	TMEM200A	up	13.5945	114801
7	2.86085	7.40914	31.0401	2.93248e-14	1.13041e-10	22.5847	PSG4	PSG4	up	13.5328	5672
8	3.16836	6.63521	30.3547	3.98519e-14	1.38258e-10	22.3256	CCNA1	CCNA1	up	13.3996	8900
9	2.27291	7.67832	29.6167	5.5874e-14	1.47652e-10	22.0374	IGF2BP3	IGF2BP3	up	13.2528	10643
10	2.72865	6.94728	29.4709	5.97911e-14	1.47652e-10	21.9793	CXCL6	CXCL6	up	13.2234	6372
11	2.06242	6.51041	29.3994	6.18172e-14	1.47652e-10	21.9506	LYPD1	LYPD1	up	13.2089	116372
12	2.51406	6.55642	29.3939	6.19767e-14	1.47652e-10	21.9484	VIPR1	VIPR1	up	13.2078	7433
13	2.37695	7.21757	29.3305	6.38392e-14	1.47652e-10	21.923	NTF3	NTF3	up	13.1949	4908
14	2.36488	6.7748	28.7978	8.2087e-14	1.7799e-10	21.7059	KCTD8	KCTD8	up	13.0857	386617
15	-2.03499	9.17114	-27.7147	1.38823e-13	2.4081e-10	21.2476	GEM	GEM	down	12.8575	2669
16	2.36794	6.70294	26.6764	2.34127e-13	3.38961e-10	20.7855	BMPER	BMPER	up	12.6305	168667
17	-2.35611	10.6496	-26.6734	2.34487e-13	3.38961e-10	20.7841	PTGDS	PTGDS	down	12.6299	5730
18	-2.03494	8.83458	-26.5298	2.52457e-13	3.5034e-10	20.7184	SERPINA3	SERPINA3	down	12.5978	12
19	-2.99879	8.08906	-26.1861	3.01729e-13	4.02611e-10	20.5591	EIF1AY	EIF1AY	down	12.5204	9086
20	2.7625	8.65012	26.0174	3.29591e-13	4.235e-10	20.48	OXTR	OXTR	up	12.482	5021
21	2.23029	8.54243	25.5897	4.13356e-13	4.94502e-10	20.2763	GREM1	GREM1	up	12.3837	26585
22	-2.22319	9.11866	-25.3227	4.76991e-13	5.33815e-10	20.147	KCNMB1	KCNMB1	down	12.3215	3779
23	-2.07699	9.28161	-25.0625	5.49222e-13	5.95443e-10	20.0193	FMOD	FMOD	down	12.2603	2331
24	-2.29774	8.62789	-24.8791	6.07105e-13	6.19479e-10	19.9283	ITGA8	ITGA8	down	12.2167	8516
25	-1.74929	12.4024	-24.5199	7.40268e-13	7.33774e-10	19.7476	SNHG5	SNHG5	down	12.1306	387066
26	-1.87624	7.83904	-24.3571	8.10633e-13	7.81202e-10	19.6646	CRLF1	CRLF1	down	12.0912	9244
27	-1.94112	10.2153	-24.2542	8.58774e-13	7.86623e-10	19.6118	PDGFRB	PDGFRB	down	12.0661	5159
28	2.07631	6.44849	24.2484	8.61605e-13	7.86623e-10	19.6088	WNK4	WNK4	up	12.0647	65266
29	1.95124	7.27423	23.9015	1.04844e-12	9.32654e-10	19.4287	DBNDD1	DBNDD1	up	11.9795	79007
30	1.68087	6.33002	23.7384	1.15089e-12	9.69284e-10	19.3429	KCNK2	KCNK2	up	11.939	3776
31	1.81803	7.69213	23.7046	1.17343e-12	9.69284e-10	19.325	SLC7A7	SLC7A7	up	11.9305	9056
32	1.90562	6.63876	23.5481	1.28421e-12	1.03612e-09	19.2418	PCDH10	PCDH10	up	11.8914	57575
33	2.06252	6.36001	23.4859	1.33125e-12	1.04966e-09	19.2086	IL1A	IL1A	up	11.8757	3552
34	1.89373	6.79783	23.334	1.45415e-12	1.12108e-09	19.1269	ANXA10	ANXA10	up	11.8374	11199
35	-1.75309	9.29964	-23.047	1.72062e-12	1.29768e-09	18.9709	LRRC32	LRRC32	down	11.7643	2615
36	-1.70825	7.84259	-22.627	2.20921e-12	1.59675e-09	18.7383	SNORA12	SNORA12	down	11.6558	677800
37	1.89385	7.08562	22.5755	2.27871e-12	1.61337e-09	18.7094	POSTN	POSTN	up	11.6423	10631
38	1.64788	6.48828	22.4722	2.42502e-12	1.64993e-09	18.6513	PSG7	PSG7	up	11.6153	5676
39	-1.55946	7.1413	-22.4719	2.42546e-12	1.64993e-09	18.6512	CES1	CES1	down	11.6152	1066
40	2.12195	8.48814	22.264	2.75174e-12	1.83589e-09	18.5331	RAC2	RAC2	up	11.5604	5880
41	-1.68741	7.59351	-21.8158	3.6259e-12	2.37346e-09	18.2742	LEP	LEP	down	11.4406	3952
42	-1.90866	8.25878	-21.7148	3.86134e-12	2.46357e-09	18.215	COL14A1	COL14A1	down	11.4133	7373
43	-2.42435	7.82534	-21.6912	3.91861e-12	2.46357e-09	18.2011	SLN	SLN	down	11.4069	6588
44	1.62764	6.58534	21.6677	3.9766e-12	2.46357e-09	18.1873	NKD2	NKD2	up	11.4005	85409
45	-1.99373	7.46568	-20.706	7.35186e-12	4.4747e-09	17.6053	MYH11	MYH11	down	11.1336	4629
46	-1.66102	7.47492	-20.5132	8.34283e-12	4.90573e-09	17.4848	ITLN2	ITLN2	down	11.0787	142683
47	1.7049	6.71442	20.3797	9.11162e-12	5.18212e-09	17.4007	COL6A6	COL6A6	up	11.0404	131873
48	1.52676	6.38838	20.1804	1.04048e-11	5.72972e-09	17.2738	MMP1	MMP1	up	10.9828	4312
49	1.42467	7.37089	20.1178	1.08505e-11	5.88182e-09	17.2337	COL13A1	COL13A1	up	10.9646	1305
50	1.59586	6.5607	19.9743	1.19507e-11	6.37857e-09	17.1412	EEF1A2	EEF1A2	up	10.9226	1917
51	-1.44168	9.6337	-19.8991	1.25744e-11	6.60974e-09	17.0924	PMP22	PMP22	down	10.9005	5376
52	-1.59792	8.12534	-19.4591	1.69957e-11	8.54539e-09	16.8027	PDE1A	PDE1A	down	10.7697	5136
53	1.57146	7.4649	19.4314	1.73243e-11	8.58616e-09	16.7843	TNFAIP3	TNFAIP3	up	10.7613	7128
54	1.58248	7.56779	19.4063	1.76284e-11	8.61382e-09	16.7675	SLC12A2	SLC12A2	up	10.7538	6558
55	1.60631	6.13785	19.3551	1.82666e-11	8.73925e-09	16.7332	SOX17	SOX17	up	10.7383	64321
56	1.73868	7.11329	19.3455	1.83889e-11	8.73925e-09	16.7268	HMGA1	HMGA1	up	10.7354	3159
57	-1.45197	11.3449	-19.3216	1.86976e-11	8.76591e-09	16.7107	PHGDH	PHGDH	down	10.7282	26227
58	1.74822	7.10486	19.0163	2.31661e-11	1.0716e-08	16.5037	GALNT5	GALNT5	up	10.6351	11227
59	1.34786	6.05779	18.9884	2.36276e-11	1.07857e-08	16.4846	PAGE5	PAGE5	up	10.6266	90737
60	-1.39835	11.2826	-18.9073	2.50273e-11	1.12527e-08	16.4289	HTRA1	HTRA1	down	10.6016	5654
61	1.65579	7.39053	18.8524	2.60245e-11	1.14287e-08	16.391	FOXD1	FOXD1	up	10.5846	2297
62	1.34494	10.82	18.7789	2.74265e-11	1.18939e-08	16.3402	RALA	RALA	up	10.5618	5898
63	-1.48757	7.37643	-18.705	2.89185e-11	1.2386e-08	16.2888	ALDH1A1	ALDH1A1	down	10.5388	216
64	-1.75602	8.49099	-18.6224	3.06873e-11	1.29834e-08	16.2311	ECM2	ECM2	down	10.513	1842
65	1.58479	6.51915	18.5292	3.28264e-11	1.3721e-08	16.1657	DNER	DNER	up	10.4838	92737
66	1.48489	6.57307	18.4835	3.39315e-11	1.40141e-08	16.1335	HS3ST3A1	HS3ST3A1	up	10.4694	9955
67	-1.81327	8.00137	-18.4351	3.51462e-11	1.41966e-08	16.0993	HEY2	HEY2	down	10.4541	23493
68	1.34769	7.46004	18.4188	3.55672e-11	1.41966e-08	16.0877	CDH6	CDH6	up	10.449	1004
69	-1.45367	7.77329	-18.4175	3.56009e-11	1.41966e-08	16.0868	CX3CL1	CX3CL1	down	10.4485	6376
70	-1.65997	9.01287	-18.3254	3.80769e-11	1.49572e-08	16.0213	HMOX1	HMOX1	down	10.4193	3162
71	1.68121	10.1393	18.3149	3.83706e-11	1.49572e-08	16.0139	DCBLD2	DCBLD2	up	10.416	131566
72	1.70414	6.65144	18.2681	3.97084e-11	1.53067e-08	15.9805	LOC392787	LOC392787	up	10.4011	392787
73	1.40564	6.86032	18.2207	4.11177e-11	1.56758e-08	15.9465	CXCL1	CXCL1	up	10.386	2919
74	-1.62613	9.79274	-18.1202	4.4279e-11	1.66975e-08	15.8743	HTR2B	HTR2B	down	10.3538	3357
75	-1.50234	8.14766	-17.9122	5.16851e-11	1.90757e-08	15.7233	EMILIN2	EMILIN2	down	10.2866	84034
76	-1.28363	8.00072	-17.8601	5.37387e-11	1.96248e-08	15.6852	KLF4	KLF4	down	10.2697	9314
77	-1.39065	8.84645	-17.6822	6.14379e-11	2.21136e-08	15.5541	RAB3IL1	RAB3IL1	down	10.2116	5866
78	1.64673	8.10884	17.6738	6.18285e-11	2.21136e-08	15.5479	IGF2BP2	IGF2BP2	up	10.2088	10644
79	1.60847	7.9054	17.4436	7.36684e-11	2.55578e-08	15.3762	LPXN	LPXN	up	10.1327	9404
80	-1.59563	10.6871	-17.4129	7.54265e-11	2.59086e-08	15.353	PPP1R3C	PPP1R3C	down	10.1225	5507
81	-1.5117	10.913	-17.2593	8.48943e-11	2.87754e-08	15.2369	IFI27	IFI27	down	10.0711	3429
82	-2.1247	8.25314	-17.2512	8.54313e-11	2.87754e-08	15.2307	CXCL12	CXCL12	down	10.0684	6387
83	-1.55323	8.69892	-17.1372	9.33277e-11	3.11329e-08	15.1437	PDK3	PDK3	down	10.03	5165
84	-1.47509	7.88822	-16.9613	1.07092e-10	3.4754e-08	15.0083	VCAM1	VCAM1	down	9.97024	7412
85	1.81235	7.58834	16.9499	1.08055e-10	3.4754e-08	14.9995	TSPAN13	TSPAN13	up	9.96636	27075
86	1.4402	10.1985	16.943	1.08641e-10	3.4754e-08	14.9941	MFAP5	MFAP5	up	9.96401	8076
87	1.36028	9.42478	16.9366	1.09192e-10	3.4754e-08	14.9891	RDH10	RDH10	up	9.96181	157506
88	1.28954	6.56485	16.9037	1.12059e-10	3.53424e-08	14.9636	FLRT3	FLRT3	up	9.95055	23767
89	1.63949	11.3374	16.788	1.22791e-10	3.81403e-08	14.8734	AKR1B1	AKR1B1	up	9.91083	231
90	-1.98032	7.30683	-16.7845	1.23129e-10	3.81403e-08	14.8707	RPS4Y2	RPS4Y2	down	9.90964	140032
91	2.0805	10.9387	16.7393	1.2763e-10	3.91847e-08	14.8352	MT2A	MT2A	up	9.89405	4502
92	-1.34144	9.06616	-16.4843	1.56548e-10	4.76413e-08	14.6334	IRX3	IRX3	down	9.80535	79191
93	-1.98226	10.1883	-16.4605	1.59579e-10	4.81417e-08	14.6144	MFAP4	MFAP4	down	9.79702	4239
94	1.40127	7.18445	16.3491	1.74649e-10	5.09426e-08	14.5251	PANX2	PANX2	up	9.75783	56666
95	-1.34586	8.33064	-16.3428	1.75553e-10	5.09426e-08	14.52	CRIP1	CRIP1	down	9.75559	1396
96	-1.52081	7.19933	-16.3382	1.76206e-10	5.09426e-08	14.5163	H19	H19	down	9.75398	283120
97	1.17767	7.25438	16.321	1.78684e-10	5.12322e-08	14.5025	TCF21	TCF21	up	9.74791	6943
98	-1.38849	9.43118	-16.2705	1.86194e-10	5.26969e-08	14.4617	HNRNPH1	HNRNPH1	down	9.73003	3187
99	1.43274	7.8484	16.2636	1.87247e-10	5.26969e-08	14.4561	IL33	IL33	up	9.72759	90865
100	1.16243	8.7147	16.2564	1.8835e-10	5.26969e-08	14.4503	LACTB	LACTB	up	9.72503	114294
101	-1.1178	7.34107	-16.1499	2.05523e-10	5.70416e-08	14.3638	SNTB1	SNTB1	down	9.68714	6641
102	1.28686	6.34694	16.11	2.12366e-10	5.8473e-08	14.3313	HAS3	HAS3	up	9.67292	3038
103	1.191	6.42675	16.0447	2.24125e-10	6.1225e-08	14.2778	KIT	KIT	up	9.64951	3815
104	1.49806	6.45098	15.9933	2.33859e-10	6.33849e-08	14.2356	CNIH3	CNIH3	up	9.63105	149111
105	1.19353	7.05993	15.9698	2.38459e-10	6.41308e-08	14.2162	XG	XG	up	9.62259	7499
106	1.14403	9.09316	15.8895	2.54939e-10	6.71302e-08	14.1498	DRAM1	DRAM1	up	9.59356	55332
107	1.16359	6.90339	15.8893	2.54988e-10	6.71302e-08	14.1496	NFE2L3	NFE2L3	up	9.59348	9603
108	1.7759	10.4741	15.8645	2.60315e-10	6.7903e-08	14.1291	MT1A	MT1A	up	9.5845	4489
109	1.16251	10.7297	15.8294	2.68051e-10	6.93991e-08	14.0999	MLLT11	MLLT11	up	9.57178	10962
110	1.3178	7.5394	15.7161	2.94807e-10	7.52039e-08	14.0053	HBEGF	HBEGF	up	9.53046	1839
111	1.53725	11.7654	15.6899	3.01386e-10	7.63211e-08	13.9833	TSPAN8	TSPAN8	up	9.52088	7103
112	1.09881	10.0061	15.6052	3.23748e-10	8.13897e-08	13.912	APCDD1L	APCDD1L	up	9.48979	164284
113	-1.17877	8.19111	-15.5575	3.37121e-10	8.41421e-08	13.8717	ANK3	ANK3	down	9.47221	288
114	1.27485	9.05562	15.4932	3.56094e-10	8.82277e-08	13.8171	OCIAD2	OCIAD2	up	9.44843	132299
115	1.25933	8.50859	15.485	3.58577e-10	8.82277e-08	13.8102	MAP1A	MAP1A	up	9.44542	4130
116	-1.2894	8.72658	-15.4646	3.64874e-10	8.91416e-08	13.7928	RRAGD	RRAGD	down	9.43786	58528
117	-1.10602	8.0497	-15.3958	3.87004e-10	9.24112e-08	13.7341	DYRK2	DYRK2	down	9.41229	8445
118	-1.44485	9.24741	-15.3901	3.88898e-10	9.24112e-08	13.7292	HSPA1B	HSPA1B	down	9.41016	3304
119	-1.06464	6.95408	-15.37	3.95694e-10	9.33864e-08	13.7119	MASP1	MASP1	down	9.40264	5648
120	1.15266	10.9173	15.3166	4.14279e-10	9.7112e-08	13.6661	FLNC	FLNC	up	9.38271	2318
121	1.13316	7.46275	15.2401	4.42578e-10	1.02362e-07	13.6001	NPDC1	NPDC1	up	9.35401	56654
122	-1.4068	10.8488	-15.2316	4.45834e-10	1.02433e-07	13.5928	LUM	LUM	down	9.35083	4060
123	-1.96896	7.35465	-15.21	4.5426e-10	1.03682e-07	13.5741	NDUFA4L2	NDUFA4L2	down	9.3427	56901
124	1.05548	6.29949	15.1774	4.67296e-10	1.05272e-07	13.5458	KCNJ8	KCNJ8	up	9.33041	3764
125	1.27146	12.2294	15.1626	4.73357e-10	1.0595e-07	13.533	CCL2	CCL2	up	9.32481	6347
126	1.29842	6.91436	15.1224	4.90219e-10	1.0902e-07	13.498	BMP2	BMP2	up	9.30961	650
127	1.46935	7.81976	15.0766	5.10198e-10	1.12741e-07	13.458	RGS5	RGS5	up	9.29226	8490
128	-1.13911	9.0433	-14.9639	5.63211e-10	1.21066e-07	13.3591	NOTCH3	NOTCH3	down	9.24933	4854
129	-1.25976	9.96273	-14.9539	5.68174e-10	1.21066e-07	13.3503	CSRP2	CSRP2	down	9.24552	1466
130	-1.18086	9.94679	-14.9526	5.6881e-10	1.21066e-07	13.3492	CREG1	CREG1	down	9.24503	8804
131	-1.20917	9.74404	-14.9441	5.73071e-10	1.21229e-07	13.3417	NDRG1	NDRG1	down	9.24179	10397
132	1.26766	6.69442	14.8859	6.03308e-10	1.26852e-07	13.2902	AKR1B10	AKR1B10	up	9.21946	57016
133	1.13768	6.49547	14.8409	6.27772e-10	1.30849e-07	13.2504	BAIAP2L1	BAIAP2L1	up	9.2022	55971
134	1.38362	7.74559	14.8372	6.29863e-10	1.30849e-07	13.2471	NDP	NDP	up	9.20075	4693
135	-1.09182	7.34017	-14.8225	6.38122e-10	1.31776e-07	13.234	MT1F	MT1F	down	9.1951	4494
136	1.10166	9.83504	14.7136	7.0308e-10	1.41814e-07	13.1369	CAMK2N1	CAMK2N1	up	9.153	55450
137	1.10129	7.24644	14.6552	7.40783e-10	1.48555e-07	13.0845	SALL2	SALL2	up	9.13031	6297
138	1.08905	8.62604	14.644	7.4823e-10	1.48696e-07	13.0744	GSTM1	GSTM1	up	9.12596	2944
139	1.25084	7.04958	14.6413	7.50059e-10	1.48696e-07	13.072	ANGPTL4	ANGPTL4	up	9.1249	51129
140	-1.01813	8.84578	-14.5568	8.09272e-10	1.59523e-07	12.9957	KHDRBS3	KHDRBS3	down	9.09191	10656
141	1.24424	11.0873	14.5226	8.34641e-10	1.62675e-07	12.9647	PAPPA	PAPPA	up	9.0785	5069
142	-1.44091	8.19896	-14.5042	8.48622e-10	1.64476e-07	12.948	NID2	NID2	down	9.07129	22795
143	1.1258	8.19232	14.481	8.66647e-10	1.67037e-07	12.9269	ACOT7	ACOT7	up	9.06216	11332
144	-1.25592	9.79196	-14.3857	9.45055e-10	1.81142e-07	12.8399	FBLN1	FBLN1	down	9.02454	2192
145	-1.1112	10.014	-14.3744	9.54823e-10	1.82009e-07	12.8296	DUSP14	DUSP14	down	9.02008	11072
146	1.09923	6.29727	14.3014	1.02066e-09	1.93496e-07	12.7625	CDKN2A	CDKN2A	up	8.99112	1029
147	-1.29644	7.58396	-14.2116	1.10838e-09	2.08984e-07	12.6796	SUSD2	SUSD2	down	8.95531	56241
148	1.14147	7.4685	14.2057	1.11442e-09	2.08987e-07	12.6741	XIST	XIST	up	8.95295	7503
149	-1.13669	11.4301	-14.1794	1.1418e-09	2.1129e-07	12.6497	IL18	IL18	down	8.94241	3606
150	1.01156	6.94796	14.1764	1.145e-09	2.1129e-07	12.6468	ARAP3	ARAP3	up	8.94119	64411
151	-0.992675	7.20856	-14.1706	1.15106e-09	2.1129e-07	12.6415	SH3BGR	SH3BGR	down	8.9389	6450
152	-1.8135	7.30067	-14.1378	1.18652e-09	2.15519e-07	12.611	HLA-DRA	HLA-DRA	down	8.92572	3122
153	1.58382	7.09125	14.1262	1.19938e-09	2.16189e-07	12.6001	ID1	ID1	up	8.92104	3397
154	-1.17676	6.96441	-14.1074	1.22041e-09	2.18246e-07	12.5826	RPRML	RPRML	down	8.91349	388394
155	-1.49179	10.1189	-14.0737	1.25917e-09	2.24022e-07	12.5511	CGNL1	CGNL1	down	8.89992	84952
156	1.07997	6.74973	14.0655	1.26876e-09	2.24092e-07	12.5435	EFNB2	EFNB2	up	8.89662	1948
157	-1.27219	6.85325	-14.0581	1.27756e-09	2.24092e-07	12.5365	HLA-DPA1	HLA-DPA1	down	8.89362	3113
158	0.987159	6.58846	14.0569	1.27894e-09	2.24092e-07	12.5354	KCNAB1	KCNAB1	up	8.89315	7881
159	-1.43503	8.56254	-14.0232	1.31968e-09	2.28918e-07	12.5038	CLIC3	CLIC3	down	8.87953	9022
160	-1.43799	9.68582	-13.981	1.37271e-09	2.3576e-07	12.4641	NTRK2	NTRK2	down	8.86242	4915
161	1.00333	6.15724	13.9654	1.39291e-09	2.38051e-07	12.4494	CDH5	CDH5	up	8.85608	1003
162	-1.01532	8.28133	-13.9506	1.41227e-09	2.40176e-07	12.4355	EBF1	EBF1	down	8.85008	1879
163	-1.38814	10.1291	-13.9323	1.43671e-09	2.4314e-07	12.4182	PROS1	PROS1	down	8.84263	5627
164	1.02906	6.69068	13.8962	1.48625e-09	2.50304e-07	12.384	TMEM171	TMEM171	up	8.82791	134285
165	-1.47129	7.24436	-13.8509	1.55086e-09	2.59923e-07	12.3411	EPB41L3	EPB41L3	down	8.80943	23136
166	1.27672	6.8628	13.8353	1.57391e-09	2.62518e-07	12.3262	PSG9	PSG9	up	8.80302	5678
167	1.3096	7.45235	13.8248	1.58953e-09	2.63005e-07	12.3162	SLC1A1	SLC1A1	up	8.79873	6505
168	-1.09625	7.58996	-13.8231	1.59199e-09	2.63005e-07	12.3147	CTNS	CTNS	down	8.79806	1497
169	1.41935	12.0048	13.7925	1.63881e-09	2.6892e-07	12.2854	CCND1	CCND1	up	8.78547	595
170	-1.15689	7.92548	-13.7896	1.6433e-09	2.6892e-07	12.2827	LTC4S	LTC4S	down	8.78428	4056
171	1.00505	9.3597	13.7682	1.67689e-09	2.73129e-07	12.2622	UCHL3	UCHL3	up	8.7755	7347
172	-1.32183	8.78231	-13.6826	1.81882e-09	2.9349e-07	12.1802	SNORD13	SNORD13	down	8.74021	692084
173	-0.989151	9.10972	-13.63	1.91238e-09	3.07158e-07	12.1295	SOCS2	SOCS2	down	8.71843	8835
174	-1.20444	9.46628	-13.6209	1.92907e-09	3.08412e-07	12.1208	SNAI2	SNAI2	down	8.71465	6591
175	1.35053	6.9598	13.5571	2.05057e-09	3.24842e-07	12.059	SLC14A1	SLC14A1	up	8.68813	6563
176	1.01049	7.19621	13.5035	2.15908e-09	3.38937e-07	12.0069	PTGS1	PTGS1	up	8.66573	5742
177	-0.957621	9.79582	-13.4825	2.20303e-09	3.44278e-07	11.9865	BACE2	BACE2	down	8.65698	25825
178	-0.995234	8.19399	-13.405	2.37441e-09	3.67748e-07	11.9107	C1R	C1R	down	8.62444	715
179	-1.02312	9.86615	-13.259	2.7373e-09	4.22067e-07	11.7668	CFH	CFH	down	8.56268	3075
180	1.30711	6.5777	13.2379	2.79445e-09	4.28973e-07	11.7458	ANPEP	ANPEP	up	8.5537	290
181	1.11805	6.76629	13.2236	2.83385e-09	4.33105e-07	11.7317	CITED4	CITED4	up	8.54762	163732
182	-0.93609	11.2917	-13.2093	2.87368e-09	4.37266e-07	11.7175	LDLR	LDLR	down	8.54156	3949
183	1.51597	7.46786	13.1941	2.91698e-09	4.41916e-07	11.7024	F3	F3	up	8.53507	2152
184	-1.25387	8.98822	-13.1788	2.96118e-09	4.46662e-07	11.6871	ALDOC	ALDOC	down	8.52853	230
185	-1.06353	7.87382	-13.1218	3.13217e-09	4.6637e-07	11.6302	HLA-DMA	HLA-DMA	down	8.50416	3108
186	0.946083	6.50352	13.0873	3.2409e-09	4.80499e-07	11.5956	SHC3	SHC3	up	8.48933	53358
187	1.19101	7.10686	13.0348	3.41378e-09	5.03975e-07	11.543	LIPG	LIPG	up	8.46677	9388
188	1.27226	7.95049	12.9949	3.55208e-09	5.2217e-07	11.5027	LAYN	LAYN	up	8.44952	143903
189	-0.99215	9.49785	-12.9664	3.65437e-09	5.34941e-07	11.4739	WSB1	WSB1	down	8.43719	26118
190	-1.22565	7.23463	-12.9492	3.71747e-09	5.41891e-07	11.4565	SNORD114-3	SNORD114-3	down	8.42975	767579
191	1.20304	6.41277	12.9035	3.89142e-09	5.64874e-07	11.4101	SLC16A9	SLC16A9	up	8.40989	220963
192	0.967433	6.34514	12.884	3.96834e-09	5.73641e-07	11.3902	ADAP1	ADAP1	up	8.40139	11033
193	1.12068	7.61336	12.7831	4.39221e-09	6.27074e-07	11.2872	SPSB1	SPSB1	up	8.35732	80176
194	-1.05617	8.76594	-12.7633	4.4807e-09	6.37086e-07	11.2669	ZNF652	ZNF652	down	8.34865	22834
195	0.886108	6.63446	12.7532	4.52674e-09	6.4051e-07	11.2565	AQP11	AQP11	up	8.34421	282679
196	-1.41747	7.61075	-12.7489	4.54669e-09	6.4051e-07	11.2521	RARRES2	RARRES2	down	8.3423	5919
197	-1.03704	7.22922	-12.6874	4.83926e-09	6.74251e-07	11.1887	USF1	USF1	down	8.31522	7391
198	1.10997	7.73626	12.6475	5.03957e-09	6.96564e-07	11.1475	CALB2	CALB2	up	8.29761	794
199	-1.83316	8.69173	-12.6125	5.22275e-09	7.12506e-07	11.1112	AEBP1	AEBP1	down	8.2821	165
200	-1.4169	11.9942	-12.6098	5.23705e-09	7.12506e-07	11.1084	MGP	MGP	down	8.28091	4256
201	0.95661	9.84964	12.5961	5.31068e-09	7.19701e-07	11.0942	CPA4	CPA4	up	8.27485	51200
202	-0.904396	9.37771	-12.5881	5.35475e-09	7.2285e-07	11.0858	INSIG1	INSIG1	down	8.27126	3638
203	1.01155	6.97719	12.5607	5.50685e-09	7.37642e-07	11.0573	ZC3H12A	ZC3H12A	up	8.2591	80149
204	0.874734	7.98867	12.5406	5.62156e-09	7.5011e-07	11.0363	PHLDB2	PHLDB2	up	8.25014	90102
205	-1.49509	8.47576	-12.5231	5.72346e-09	7.60781e-07	11.0181	CYTL1	CYTL1	down	8.24234	54360
206	1.02101	6.94265	12.5136	5.77946e-09	7.62419e-07	11.0082	SLC39A8	SLC39A8	up	8.23811	64116
207	-1.52067	9.11027	-12.5136	5.77973e-09	7.62419e-07	11.0081	TRIB3	TRIB3	down	8.23809	57761
208	-1.26029	7.36627	-12.5034	5.8405e-09	7.66786e-07	10.9975	MAFB	MAFB	down	8.23355	9935
209	1.02556	7.12529	12.5006	5.85704e-09	7.66786e-07	10.9946	CPE	CPE	up	8.23232	1363
210	0.998872	7.89484	12.4894	5.92513e-09	7.70031e-07	10.9828	VOPP1	VOPP1	up	8.2273	81552
211	-1.02579	8.36675	-12.4892	5.92622e-09	7.70031e-07	10.9826	VHL	VHL	down	8.22722	7428
212	-1.13658	9.06315	-12.4557	6.13486e-09	7.94167e-07	10.9474	SPCS3	SPCS3	down	8.2122	60559
213	-1.23126	6.91095	-12.4475	6.18681e-09	7.97915e-07	10.9388	TCEAL2	TCEAL2	down	8.20853	140597
214	-1.18913	9.21727	-12.4283	6.311e-09	8.07925e-07	10.9186	MCM8	MCM8	down	8.1999	84515
215	-0.930989	6.61136	-12.4122	6.41648e-09	8.17781e-07	10.9017	PPP1R14C	PPP1R14C	down	8.1927	81706
216	-1.32384	7.57297	-12.4094	6.43513e-09	8.17781e-07	10.8988	PLCXD3	PLCXD3	down	8.19144	345557
217	-2.71192	7.70352	-12.4006	6.49397e-09	8.22245e-07	10.8895	APOE	APOE	down	8.18749	348
218	-1.24856	9.27011	-12.3507	6.83955e-09	8.59726e-07	10.8367	DBNDD2	DBNDD2	down	8.16497	55861
219	1.35845	8.4834	12.3251	7.02402e-09	8.79726e-07	10.8096	NRP1	NRP1	up	8.15341	8829
220	-1.05992	7.37546	-12.2933	7.26083e-09	9.06115e-07	10.7759	SULF1	SULF1	down	8.13901	23213
221	-1.07817	8.19737	-12.2893	7.29104e-09	9.06624e-07	10.7716	CLK1	CLK1	down	8.13721	1195
222	-0.911509	7.79394	-12.2434	7.64917e-09	9.44386e-07	10.7228	SNORA25	SNORA25	down	8.11639	684959
223	1.08132	8.93504	12.2266	7.78499e-09	9.57747e-07	10.7048	ENC1	ENC1	up	8.10874	8507
224	-0.99269	7.14888	-12.18	8.17547e-09	1.00223e-06	10.655	LOC100190986	LOC100190986	down	8.08749	100190986
225	1.08949	7.63704	12.1682	8.27749e-09	1.00762e-06	10.6423	RETSAT	RETSAT	up	8.0821	54884
226	0.882053	8.91923	12.1617	8.33482e-09	1.01105e-06	10.6353	GSTM2	GSTM2	up	8.0791	2946
227	1.22169	6.60079	12.1306	8.61212e-09	1.04105e-06	10.6019	CLDN1	CLDN1	up	8.06489	9076
228	1.13282	10.3324	11.9981	9.91036e-09	1.19382e-06	10.4587	PLAT	PLAT	up	8.00391	5327
229	1.04161	6.44805	11.9653	1.0263e-08	1.22976e-06	10.423	DDIT4L	DDIT4L	up	7.98872	115265
230	1.0223	10.5778	11.9638	1.02796e-08	1.22976e-06	10.4214	TGM2	TGM2	up	7.98802	7052
231	1.10818	8.02828	11.9552	1.03743e-08	1.23259e-06	10.412	APLP2	APLP2	up	7.98404	334
232	-1.05149	10.3938	-11.9483	1.04514e-08	1.23751e-06	10.4045	ZNF430	ZNF430	down	7.98083	80264
233	-1.03236	9.79631	-11.9093	1.08974e-08	1.28593e-06	10.3618	CD14	CD14	down	7.96268	929
234	0.944145	7.60261	11.8914	1.11075e-08	1.30628e-06	10.3423	TNC	TNC	up	7.95438	3371
235	0.964246	11.5988	11.8449	1.16769e-08	1.3686e-06	10.2913	TMEM158	TMEM158	up	7.93267	25907
236	-1.18649	7.92015	-11.8405	1.1733e-08	1.37054e-06	10.2864	NDE1	NDE1	down	7.93059	54820
237	0.936291	8.18012	11.8357	1.17934e-08	1.37298e-06	10.2812	FGF2	FGF2	up	7.92836	2247
238	1.19064	8.86218	11.827	1.19044e-08	1.38126e-06	10.2716	TMEM184B	TMEM184B	up	7.92429	25829
239	-1.17344	7.21409	-11.8227	1.19598e-08	1.38307e-06	10.2668	ADH1A	ADH1A	down	7.92228	124
240	0.939715	6.25295	11.8063	1.21736e-08	1.40312e-06	10.2487	RXFP1	RXFP1	up	7.91458	59350
241	0.830366	6.33905	11.8009	1.22441e-08	1.40375e-06	10.2429	TOX2	TOX2	up	7.91207	84969
242	0.87492	6.36458	11.7997	1.226e-08	1.40375e-06	10.2415	DACT2	DACT2	up	7.91151	168002
243	0.831569	6.69947	11.773	1.26187e-08	1.44007e-06	10.2121	CDCP1	CDCP1	up	7.89898	64866
244	-1.08334	7.96683	-11.7091	1.35253e-08	1.53344e-06	10.1412	SLC40A1	SLC40A1	down	7.86885	30061
245	0.898551	8.82978	11.6702	1.41098e-08	1.5945e-06	10.0979	TPST1	TPST1	up	7.85048	8460
246	-1.23672	7.17228	-11.6641	1.42042e-08	1.59501e-06	10.0911	ELN	ELN	down	7.84758	2006
247	-0.854285	9.07585	-11.6639	1.42063e-08	1.59501e-06	10.091	FOXC1	FOXC1	down	7.84752	2296
248	-1.10745	6.66662	-11.631	1.4726e-08	1.64803e-06	10.0542	HEYL	HEYL	down	7.83192	26508
249	-0.864205	10.1465	-11.6235	1.48473e-08	1.65626e-06	10.0459	NDN	NDN	down	7.82835	4692
250	1.10844	6.14105	11.6022	1.51975e-08	1.68989e-06	10.022	CNGA1	CNGA1	up	7.81823	1259
251	1.00998	7.52348	11.5847	1.54923e-08	1.71717e-06	10.0024	SNHG8	SNHG8	up	7.80988	100093630
252	-1.01051	9.85261	-11.5562	1.59837e-08	1.76039e-06	9.97045	ASNS	ASNS	down	7.79632	440
253	0.875308	8.95105	11.5295	1.64602e-08	1.80082e-06	9.94041	TGFBR2	TGFBR2	up	7.78357	7048
254	-2.92358	7.71335	-11.5289	1.64716e-08	1.80082e-06	9.9397	SPP1	SPP1	down	7.78326	6696
255	-1.13421	7.43393	-11.5269	1.65065e-08	1.80082e-06	9.93753	CTSH	CTSH	down	7.78234	1512
256	-0.915048	9.37218	-11.5118	1.67843e-08	1.81968e-06	9.92046	NTN4	NTN4	down	7.7751	59277
257	0.887513	9.24703	11.5078	1.68578e-08	1.82195e-06	9.91599	BMP6	BMP6	up	7.7732	654
258	-0.919964	9.87172	-11.4783	1.74154e-08	1.87056e-06	9.8827	PCOLCE	PCOLCE	down	7.75907	5118
259	0.962891	7.84518	11.474	1.74981e-08	1.87364e-06	9.87786	NUDT2	NUDT2	up	7.75701	318
260	0.981716	6.11352	11.4364	1.82431e-08	1.94143e-06	9.8352	CCL7	CCL7	up	7.7389	6354
261	-0.872394	6.59175	-11.4317	1.83375e-08	1.94552e-06	9.82991	CDA	CDA	down	7.73666	978
262	-0.893988	12.7588	-11.4256	1.84623e-08	1.95278e-06	9.82297	MFGE8	MFGE8	down	7.73371	4240
263	1.14608	8.67172	11.4085	1.88152e-08	1.98406e-06	9.80359	STC1	STC1	up	7.72549	6781
264	-0.850978	10.889	-11.4041	1.89082e-08	1.98782e-06	9.79855	CXXC5	CXXC5	down	7.72335	51523
265	1.04151	7.15103	11.3846	1.9321e-08	2.01899e-06	9.77644	CD24	CD24	up	7.71397	100133941
266	-1.0276	9.15595	-11.3791	1.94401e-08	2.02533e-06	9.77015	MYLIP	MYLIP	down	7.7113	29116
267	0.846939	6.32334	11.3302	2.05299e-08	2.11978e-06	9.71431	PSG6	PSG6	up	7.68761	5675
268	0.941876	8.38046	11.3139	2.0906e-08	2.1522e-06	9.69573	CDK6	CDK6	up	7.67973	1021
269	0.818651	8.91186	11.3076	2.10536e-08	2.16099e-06	9.68852	ADORA2B	ADORA2B	up	7.67667	136
270	-1.1004	8.57318	-11.293	2.14018e-08	2.18982e-06	9.67172	CYGB	CYGB	down	7.66955	114757
271	-1.07556	9.91082	-11.2905	2.14608e-08	2.18982e-06	9.66891	PNPT1	PNPT1	down	7.66835	87178
272	-0.890399	8.44945	-11.2863	2.1563e-08	2.19379e-06	9.66404	SDHAP2	SDHAP2	down	7.66629	727956
273	-0.962365	9.21862	-11.2528	2.23886e-08	2.27113e-06	9.62556	AIRE	AIRE	down	7.64997	326
274	0.915678	7.89823	11.236	2.28143e-08	2.30757e-06	9.60627	DHRS3	DHRS3	up	7.64179	9249
275	0.845785	6.23351	11.224	2.31254e-08	2.32734e-06	9.5924	WNT7A	WNT7A	up	7.63591	7476
276	1.01658	8.16933	11.2222	2.31727e-08	2.32734e-06	9.5903	MYO10	MYO10	up	7.63502	4651
277	-0.925608	9.20196	-11.2207	2.3211e-08	2.32734e-06	9.58861	PLAC9	PLAC9	down	7.63431	219348
278	-1.01286	8.99584	-11.1962	2.38595e-08	2.38547e-06	9.56038	DDX51	DDX51	down	7.62234	317781
279	-1.00286	9.52991	-11.1888	2.40598e-08	2.39511e-06	9.55182	MEX3B	MEX3B	down	7.61871	84206
280	0.898587	7.26429	11.1876	2.4094e-08	2.39511e-06	9.55036	FZD7	FZD7	up	7.61809	8324
281	-0.835235	9.07283	-11.1663	2.46791e-08	2.43966e-06	9.52578	CNN1	CNN1	down	7.60767	1264
282	-0.905831	8.15599	-11.1647	2.47238e-08	2.43966e-06	9.52392	CDK5RAP2	CDK5RAP2	down	7.60689	55755
283	-0.792859	8.17896	-11.1611	2.48235e-08	2.43966e-06	9.5198	WDR41	WDR41	down	7.60514	55255
284	0.981551	9.29011	11.1237	2.58989e-08	2.53102e-06	9.47633	RHOBTB3	RHOBTB3	up	7.58672	22836
285	1.05224	6.55962	11.1031	2.65108e-08	2.56911e-06	9.4524	PSTPIP2	PSTPIP2	up	7.57658	9050
286	1.34711	7.28522	11.0964	2.67135e-08	2.58154e-06	9.4446	PSG5	PSG5	up	7.57327	5673
287	0.872846	8.6368	11.0883	2.69589e-08	2.59081e-06	9.43522	ATP2C1	ATP2C1	up	7.5693	27032
288	0.8155	9.97163	11.0798	2.72197e-08	2.60147e-06	9.42535	CAB39	CAB39	up	7.56512	51719
289	-1.06326	8.1859	-11.0709	2.74974e-08	2.62079e-06	9.41495	NFIA	NFIA	down	7.56071	4774
290	1.07655	6.27281	10.9924	3.00763e-08	2.85092e-06	9.32303	CCL20	CCL20	up	7.52178	6364
291	-0.859106	7.05004	-10.976	3.06436e-08	2.88891e-06	9.30387	F10	F10	down	7.51366	2159
292	-0.978053	7.47197	-10.9626	3.11194e-08	2.92581e-06	9.28807	MICA	MICA	down	7.50697	100507436
293	-0.919425	11.1064	-10.9548	3.13973e-08	2.94396e-06	9.27895	LILRB3	LILRB3	down	7.50311	11025
294	-0.979593	8.80047	-10.9503	3.15614e-08	2.95138e-06	9.2736	SNORA61	SNORA61	down	7.50084	677838
295	1.23231	7.01634	10.9405	3.19171e-08	2.97661e-06	9.26211	DYSF	DYSF	up	7.49598	8291
296	-0.880082	7.97285	-10.903	3.33264e-08	3.09971e-06	9.21778	TCEA3	TCEA3	down	7.47721	6920
297	-1.0316	7.32722	-10.875	3.44185e-08	3.18422e-06	9.1847	HSD11B1	HSD11B1	down	7.46321	3290
298	-1.14669	9.41311	-10.862	3.49398e-08	3.22385e-06	9.16927	DMC1	DMC1	down	7.45668	11144
299	0.78076	8.12711	10.8509	3.53909e-08	3.24819e-06	9.15611	EFHD2	EFHD2	up	7.45111	79180
300	-0.877019	7.39134	-10.8394	3.58666e-08	3.27453e-06	9.14241	GCHFR	GCHFR	down	7.44531	2644
301	0.891334	6.88491	10.8272	3.63749e-08	3.30553e-06	9.12797	CD200	CD200	up	7.4392	4345
302	-1.09553	10.2967	-10.8238	3.65201e-08	3.30808e-06	9.12388	PLSCR4	PLSCR4	down	7.43747	57088
303	-0.909068	8.67019	-10.8151	3.68908e-08	3.33295e-06	9.11351	DAAM1	DAAM1	down	7.43308	23002
304	1.02188	7.80109	10.7973	3.76573e-08	3.38457e-06	9.09241	PLA2G4C	PLA2G4C	up	7.42415	8605
305	0.763107	6.42976	10.7725	3.87611e-08	3.47477e-06	9.06275	BDNF	BDNF	up	7.4116	627
306	-0.82787	8.78481	-10.7521	3.96929e-08	3.54113e-06	9.03837	DDX55	DDX55	down	7.40129	57696
307	0.834068	6.96838	10.7518	3.97054e-08	3.54113e-06	9.03804	NRBP1	NRBP1	up	7.40115	29959
308	1.0001	6.50305	10.7363	4.04273e-08	3.59627e-06	9.01954	CHI3L2	CHI3L2	up	7.39333	1117
309	0.819711	8.76158	10.7242	4.10015e-08	3.63802e-06	9.00506	FAM43A	FAM43A	up	7.3872	131583
310	-1.23575	9.61558	-10.7169	4.13532e-08	3.65986e-06	8.99629	ALPP	ALPP	down	7.38349	250
311	-0.887522	7.59146	-10.7075	4.18105e-08	3.69092e-06	8.985	FGL2	FGL2	down	7.37871	10875
312	-0.764574	9.9289	-10.6188	4.63936e-08	4.07477e-06	8.87818	NUAK1	NUAK1	down	7.33354	9891
313	-1.13882	6.51221	-10.6084	4.69638e-08	4.10407e-06	8.86563	TYROBP	TYROBP	down	7.32824	7305
314	-1.162	8.00458	-10.6042	4.71986e-08	4.11422e-06	8.86051	JAG1	JAG1	down	7.32607	182
315	0.890277	9.12841	10.5926	4.78474e-08	4.16033e-06	8.84648	EDN1	EDN1	up	7.32014	1906
316	-0.868272	8.36243	-10.58	4.8565e-08	4.20166e-06	8.83118	PCK2	PCK2	down	7.31368	5106
317	0.813497	7.73313	10.5495	5.03473e-08	4.34503e-06	8.79415	CTSC	CTSC	up	7.29802	1075
318	-0.793439	7.94411	-10.5389	5.098e-08	4.38236e-06	8.78132	CPS1	CPS1	down	7.2926	1373
319	0.768191	6.49592	10.5369	5.11011e-08	4.38236e-06	8.77888	INHBB	INHBB	up	7.29157	3625
320	0.931181	6.82926	10.5359	5.11589e-08	4.38236e-06	8.77772	CCL26	CCL26	up	7.29108	10344
321	-0.759459	9.29942	-10.4918	5.39067e-08	4.59505e-06	8.72396	SLITRK4	SLITRK4	down	7.26836	139065
322	-0.934669	11.9669	-10.4832	5.44634e-08	4.62982e-06	8.71339	ROCK2	ROCK2	down	7.26389	9475
323	-0.787361	9.65908	-10.4776	5.48245e-08	4.63909e-06	8.7066	MEG3	MEG3	down	7.26103	55384
324	-0.915477	6.84224	-10.4682	5.54449e-08	4.68017e-06	8.69504	HAPLN3	HAPLN3	down	7.25614	145864
325	0.888493	8.31307	10.4426	5.7157e-08	4.81298e-06	8.66377	ARF3	ARF3	up	7.24293	377
326	-0.833992	8.78327	-10.412	5.92866e-08	4.95474e-06	8.62617	ARHGEF6	ARHGEF6	down	7.22704	9459
327	-0.86143	9.03361	-10.3854	6.1203e-08	5.07234e-06	8.59346	WDR82	WDR82	down	7.21323	80335
328	0.782449	9.92596	10.3846	6.12605e-08	5.07234e-06	8.59249	NBL1	NBL1	up	7.21282	4681
329	1.05757	8.21271	10.3778	6.17635e-08	5.09002e-06	8.58408	AOX1	AOX1	up	7.20927	316
330	1.23346	7.64989	10.3726	6.21499e-08	5.1078e-06	8.57767	PDGFC	PDGFC	up	7.20656	56034
331	-1.08173	7.57574	-10.3708	6.22777e-08	5.1078e-06	8.57556	DPYSL4	DPYSL4	down	7.20567	10570
332	0.776271	7.35937	10.368	6.24941e-08	5.11346e-06	8.57199	SLC39A10	SLC39A10	up	7.20416	57181
333	-1.21964	10.4268	-10.3541	6.35446e-08	5.15238e-06	8.55485	DDIT4	DDIT4	down	7.19692	54541
334	0.853626	6.47319	10.3538	6.35638e-08	5.15238e-06	8.55454	RGS7	RGS7	up	7.19679	6000
335	0.883917	7.63525	10.3436	6.43475e-08	5.20375e-06	8.54194	FBN2	FBN2	up	7.19147	2201
336	-0.768787	9.62658	-10.3387	6.47242e-08	5.22204e-06	8.53593	MTHFD2	MTHFD2	down	7.18893	10797
337	0.829027	8.4684	10.3299	6.54161e-08	5.25894e-06	8.525	MBOAT7	MBOAT7	up	7.18432	79143
338	-0.945758	8.7731	-10.3242	6.58663e-08	5.27737e-06	8.51794	IL10	IL10	down	7.18134	3586
339	-0.810666	11.9838	-10.3218	6.6054e-08	5.28021e-06	8.51502	FST	FST	down	7.1801	10468
340	0.767576	6.69607	10.3128	6.67716e-08	5.31309e-06	8.5039	FNBP1L	FNBP1L	up	7.17541	54874
341	-0.886557	6.76217	-10.3057	6.73461e-08	5.34654e-06	8.49509	SNORD123	SNORD123	down	7.17169	100113384
342	-0.799314	6.90261	-10.3035	6.75239e-08	5.34842e-06	8.49238	SAMD5	SAMD5	down	7.17054	389432
343	-0.887878	9.6525	-10.3016	6.76817e-08	5.3487e-06	8.48998	DUXAP3	DUXAP3	down	7.16953	503632
344	0.738309	7.2232	10.2994	6.7861e-08	5.35069e-06	8.48726	ULBP2	ULBP2	up	7.16838	80328
345	0.773992	7.96657	10.2965	6.8102e-08	5.35751e-06	8.48361	PAFAH1B3	PAFAH1B3	up	7.16684	5050
346	0.778195	10.1098	10.2616	7.10326e-08	5.57542e-06	8.44027	CYP26B1	CYP26B1	up	7.14854	56603
347	-0.791412	8.75774	-10.2533	7.175e-08	5.61901e-06	8.42993	RILPL2	RILPL2	down	7.14418	196383
348	0.894538	8.18764	10.2513	7.19173e-08	5.61943e-06	8.42754	ANXA3	ANXA3	up	7.14317	306
349	-0.861693	10.1058	-10.2347	7.33825e-08	5.7082e-06	8.40679	LMCD1	LMCD1	down	7.13441	29995
350	0.784947	7.12906	10.2139	7.52498e-08	5.82732e-06	8.38093	TBC1D10B	TBC1D10B	up	7.12349	26000
351	-0.930368	6.8419	-10.1933	7.71602e-08	5.94871e-06	8.35513	SPON2	SPON2	down	7.11261	10417
352	0.829528	7.01289	10.1903	7.74389e-08	5.95696e-06	8.35142	QPCT	QPCT	up	7.11104	25797
353	1.17962	6.80485	10.1713	7.92525e-08	6.08298e-06	8.3276	FURIN	FURIN	up	7.10099	5045
354	0.84417	7.58926	10.1681	7.95585e-08	6.09298e-06	8.32364	DUSP6	DUSP6	up	7.09931	1848
355	0.777461	7.75039	10.1563	8.07087e-08	6.16746e-06	8.30886	SMAGP	SMAGP	up	7.09308	57228
356	-0.808973	6.75636	-10.1504	8.12893e-08	6.19818e-06	8.30149	FABP3	FABP3	down	7.08997	2170
357	-1.01648	8.97086	-10.1457	8.17591e-08	6.22032e-06	8.29556	BST2	BST2	down	7.08746	684
358	-1.08908	8.61574	-10.1344	8.29008e-08	6.27965e-06	8.28128	TPD52L1	TPD52L1	down	7.08144	7164
359	-0.897176	7.18484	-10.129	8.34467e-08	6.2958e-06	8.27453	CFD	CFD	down	7.07859	1675
360	0.769831	7.52486	10.1287	8.3477e-08	6.2958e-06	8.27415	MET	MET	up	7.07843	4233
361	-0.861364	10.4127	-10.1192	8.44468e-08	6.34137e-06	8.26226	GABPB2	GABPB2	down	7.07342	126626
362	0.735029	6.5891	10.1152	8.48653e-08	6.35903e-06	8.25718	DENND2A	DENND2A	up	7.07127	27147
363	0.859829	6.76522	10.1012	8.63321e-08	6.41353e-06	8.23954	NDRG2	NDRG2	up	7.06383	57447
364	-0.744908	8.51735	-10.0826	8.83163e-08	6.54692e-06	8.21614	NUBPL	NUBPL	down	7.05396	80224
365	0.910767	9.42302	10.0748	8.91617e-08	6.59549e-06	8.20634	C1QTNF1	C1QTNF1	up	7.04982	114897
366	-1.03611	7.13132	-10.0707	8.96138e-08	6.61483e-06	8.20113	ITM2A	ITM2A	down	7.04763	9452
367	0.891426	7.69452	10.0464	9.23284e-08	6.77714e-06	8.1704	JUP	JUP	up	7.03466	3728
368	0.844835	6.88688	10.0458	9.23987e-08	6.77714e-06	8.16962	TSTD1	TSTD1	up	7.03433	100131187
369	-1.0088	10.0536	-10.0426	9.27628e-08	6.78949e-06	8.16557	PSAT1	PSAT1	down	7.03263	29968
370	-0.990411	9.82719	-10.0387	9.3206e-08	6.80757e-06	8.16066	CCDC80	CCDC80	down	7.03056	151887
371	-0.920866	7.15965	-10.0352	9.36097e-08	6.81817e-06	8.15621	CDC42SE1	CDC42SE1	down	7.02868	56882
372	0.776875	8.79493	10.034	9.37442e-08	6.81817e-06	8.15474	CNTNAP1	CNTNAP1	up	7.02806	8506
373	0.829174	7.47084	10.0206	9.53096e-08	6.91752e-06	8.13768	ZNF219	ZNF219	up	7.02086	51222
374	-0.777954	7.55772	-10.0172	9.57009e-08	6.9306e-06	8.13346	PDPR	PDPR	down	7.01908	55066
375	-1.04335	10.3886	-10.0149	9.59744e-08	6.9306e-06	8.13053	CDKN2AIPNL	CDKN2AIPNL	down	7.01784	91368
376	-1.02152	7.43885	-10.0139	9.60891e-08	6.9306e-06	8.12929	PCDH18	PCDH18	down	7.01733	54510
377	-1.04034	11.5109	-10.0118	9.63405e-08	6.93432e-06	8.1266	PRSS23	PRSS23	down	7.01619	11098
378	0.801554	8.84589	10.0059	9.70433e-08	6.97044e-06	8.11912	HPCAL1	HPCAL1	up	7.01303	3241
379	0.820499	7.51841	9.99806	9.79898e-08	7.02389e-06	8.10912	FAH	FAH	up	7.00882	2184
380	-0.860522	10.7679	-9.99143	9.87938e-08	7.06692e-06	8.10071	RPL7L1	RPL7L1	down	7.00527	285855
381	0.864748	7.61513	9.92239	1.07604e-07	7.60306e-06	8.01273	PTPRK	PTPRK	up	6.96817	5796
382	-0.904212	10.1899	-9.89218	1.11719e-07	7.86179e-06	7.97407	ERRFI1	ERRFI1	down	6.95187	54206
383	0.72931	7.18362	9.87756	1.1377e-07	7.97375e-06	7.95533	DPP3	DPP3	up	6.94397	10072
384	-1.00393	11.4109	-9.87352	1.14343e-07	7.99776e-06	7.95015	LOC399900	LOC399900	down	6.94179	399900
385	-0.832161	11.9554	-9.86976	1.1488e-07	8.01917e-06	7.94532	DCN	DCN	down	6.93976	1634
386	-1.37129	7.13385	-9.86465	1.15613e-07	8.05415e-06	7.93877	ACTG2	ACTG2	down	6.93699	72
387	0.824371	6.22183	9.84704	1.1818e-07	8.21649e-06	7.91614	ESM1	ESM1	up	6.92746	11082
388	0.831043	9.29941	9.83307	1.20259e-07	8.32766e-06	7.89817	ALDH1A3	ALDH1A3	up	6.91988	220
389	0.88643	8.4974	9.80801	1.24089e-07	8.57571e-06	7.86587	RNASE1	RNASE1	up	6.90627	6035
390	-0.919751	11.2875	-9.78995	1.26928e-07	8.75447e-06	7.84256	FERMT2	FERMT2	down	6.89644	10979
391	-0.924976	8.02275	-9.76745	1.3056e-07	8.95163e-06	7.81348	STOX2	STOX2	down	6.88419	56977
392	0.707126	9.56761	9.75976	1.31827e-07	9.02068e-06	7.80352	ACADVL	ACADVL	up	6.87999	37
393	-0.856701	10.9673	-9.74834	1.33733e-07	9.11514e-06	7.78873	AKR1D1	AKR1D1	down	6.87376	6718
394	0.826642	7.64039	9.74233	1.34749e-07	9.16633e-06	7.78093	GFPT2	GFPT2	up	6.87048	9945
395	0.69006	8.68792	9.73539	1.35931e-07	9.22871e-06	7.77192	MFSD3	MFSD3	up	6.86668	113655
396	0.706529	7.63572	9.72924	1.36986e-07	9.26616e-06	7.76395	MGAT4B	MGAT4B	up	6.86332	11282
397	0.728507	7.47049	9.72907	1.37017e-07	9.26616e-06	7.76372	THRA	THRA	up	6.86322	7067
398	-0.845325	10.092	-9.7209	1.38435e-07	9.34381e-06	7.75311	SLC2A3	SLC2A3	down	6.85875	6515
399	-0.833081	7.09692	-9.71114	1.40149e-07	9.44112e-06	7.74043	ZNF641	ZNF641	down	6.85341	121274
400	0.704233	6.66558	9.69564	1.42917e-07	9.60894e-06	7.72026	MMP14	MMP14	up	6.84492	4323
401	-1.01041	10.3904	-9.66035	1.49439e-07	9.97016e-06	7.67426	ZNF486	ZNF486	down	6.82554	90649
402	0.737131	6.67385	9.63641	1.54042e-07	1.02379e-05	7.64297	STK35	STK35	up	6.81236	140901
403	-0.841209	8.85144	-9.63064	1.55174e-07	1.02934e-05	7.63543	SCG2	SCG2	down	6.80918	7857
404	0.779631	7.96655	9.62457	1.56374e-07	1.03145e-05	7.62748	PCGF2	PCGF2	up	6.80583	7703
405	0.965709	7.59343	9.61902	1.57481e-07	1.03671e-05	7.62021	ITPK1	ITPK1	up	6.80277	3705
406	0.690907	9.48024	9.55649	1.70534e-07	1.11629e-05	7.53809	USP5	USP5	up	6.76819	8078
407	-1.10242	7.17834	-9.54544	1.72956e-07	1.13001e-05	7.52354	HSD17B6	HSD17B6	down	6.76207	8630
408	0.774951	10.2686	9.51596	1.79604e-07	1.17124e-05	7.48464	UBA1	UBA1	up	6.74568	7317
409	-0.795761	7.57034	-9.49996	1.83323e-07	1.18879e-05	7.46349	ZNF223	ZNF223	down	6.73678	7766
410	0.736222	8.06276	9.49293	1.84985e-07	1.1951e-05	7.45419	PLA2G15	PLA2G15	up	6.73286	23659
411	-0.983637	7.44967	-9.46387	1.92019e-07	1.23366e-05	7.41568	ART4	ART4	down	6.71665	420
412	-0.750639	7.70755	-9.46387	1.9202e-07	1.23366e-05	7.41568	LOC100134868	LOC100134868	down	6.71665	100134868
413	-0.767468	7.5307	-9.44997	1.95485e-07	1.25066e-05	7.39723	UPP1	UPP1	down	6.70889	7378
414	0.786856	7.38403	9.44699	1.96237e-07	1.25066e-05	7.39327	AURKA	AURKA	up	6.70722	6790
415	-0.891344	10.0266	-9.44614	1.96453e-07	1.25066e-05	7.39213	NEXN	NEXN	down	6.70674	91624
416	-0.739587	8.96658	-9.44607	1.96468e-07	1.25066e-05	7.39205	ADCY3	ADCY3	down	6.70671	109
417	-0.666598	8.93436	-9.43943	1.98158e-07	1.2591e-05	7.38322	SNHG1	SNHG1	down	6.70299	23642
418	-0.685068	7.77326	-9.43503	1.99284e-07	1.26274e-05	7.37737	ROR1	ROR1	down	6.70053	4919
419	-0.743769	7.87497	-9.43426	1.99481e-07	1.26274e-05	7.37635	CCNL1	CCNL1	down	6.7001	57018
420	0.94194	8.51807	9.43294	1.99822e-07	1.26274e-05	7.37458	MGMT	MGMT	up	6.69936	4255
421	0.656949	6.871	9.42318	2.02354e-07	1.27641e-05	7.36159	PKIA	PKIA	up	6.69389	5569
422	-0.713649	11.3476	-9.40189	2.07993e-07	1.3096e-05	7.33323	COL5A2	COL5A2	down	6.68195	1290
423	-0.850395	7.13908	-9.39997	2.0851e-07	1.31048e-05	7.33067	LOC728755	LOC728755	down	6.68087	728755
424	0.834054	8.7457	9.39021	2.11157e-07	1.32233e-05	7.31765	CD59	CD59	up	6.67539	966
425	0.723205	7.9792	9.38544	2.12464e-07	1.32581e-05	7.31128	MAPRE3	MAPRE3	up	6.67271	22924
426	0.759505	7.34543	9.36227	2.18937e-07	1.35635e-05	7.28031	FZD6	FZD6	up	6.65968	8323
427	0.809231	9.07774	9.35156	2.21999e-07	1.37287e-05	7.26598	RHBDD2	RHBDD2	up	6.65365	57414
428	0.700802	6.47718	9.3398	2.25414e-07	1.39057e-05	7.25022	STAC	STAC	up	6.64702	6769
429	0.678127	8.29456	9.32074	2.31067e-07	1.41383e-05	7.22466	RPS6KB2	RPS6KB2	up	6.63626	6199
430	0.649104	9.27458	9.31516	2.32751e-07	1.42163e-05	7.21716	PYGL	PYGL	up	6.63311	5836
431	0.672644	9.14938	9.31344	2.33272e-07	1.4223e-05	7.21485	ARHGEF3	ARHGEF3	up	6.63214	50650
432	-0.871038	6.45134	-9.306	2.35543e-07	1.43363e-05	7.20485	FCER1G	FCER1G	down	6.62793	2207
433	-0.733853	8.73363	-9.30238	2.36656e-07	1.43788e-05	7.19999	DNLZ	DNLZ	down	6.62588	728489
434	0.942109	6.70615	9.29825	2.37933e-07	1.44311e-05	7.19444	ABCA3	ABCA3	up	6.62355	21
435	0.853226	8.43308	9.28357	2.42532e-07	1.46844e-05	7.17467	EBPL	EBPL	up	6.61523	84650
436	0.832683	9.55642	9.28077	2.43419e-07	1.47125e-05	7.1709	PSMD2	PSMD2	up	6.61364	5708
437	-0.894154	8.44992	-9.27483	2.45312e-07	1.48011e-05	7.16291	IRS2	IRS2	down	6.61028	8660
438	-0.929826	6.54764	-9.26824	2.47434e-07	1.49032e-05	7.15402	CST2	CST2	down	6.60654	1470
439	-0.691607	8.45091	-9.25863	2.5056e-07	1.50466e-05	7.14106	WDR19	WDR19	down	6.60109	57728
440	0.801559	6.96864	9.25826	2.50682e-07	1.50466e-05	7.14055	MAP3K11	MAP3K11	up	6.60088	4296
441	0.852423	7.22969	9.25067	2.53182e-07	1.51233e-05	7.13031	FKBP10	FKBP10	up	6.59657	60681
442	-0.68211	8.56754	-9.24362	2.55528e-07	1.5232e-05	7.12079	SPOP	SPOP	down	6.59256	8405
443	-0.699255	10.0608	-9.24197	2.56079e-07	1.52387e-05	7.11856	BTG1	BTG1	down	6.59163	694
444	0.690675	9.88742	9.2363	2.57989e-07	1.5326e-05	7.11089	FKBP1A	FKBP1A	up	6.5884	2280
445	-0.695856	7.22723	-9.22503	2.61825e-07	1.55273e-05	7.09565	RAMP1	RAMP1	down	6.58199	10267
446	0.700755	7.50106	9.21972	2.63654e-07	1.56092e-05	7.08846	STEAP1	STEAP1	up	6.57896	26872
447	-0.656476	7.01909	-9.21802	2.64242e-07	1.56173e-05	7.08616	MNS1	MNS1	down	6.578	55329
448	0.78066	8.80852	9.21433	2.65523e-07	1.5648e-05	7.08117	ATP6V0E2	ATP6V0E2	up	6.5759	155066
449	0.691636	8.29192	9.20732	2.67978e-07	1.57575e-05	7.07167	TNIP1	TNIP1	up	6.5719	10318
450	-0.751369	11.4714	-9.17686	2.78923e-07	1.63458e-05	7.03033	FBLN2	FBLN2	down	6.55452	2199
451	-0.703274	7.0486	-9.15558	2.86847e-07	1.67818e-05	7.00141	SNORD31	SNORD31	down	6.54235	9298
452	0.718267	8.51383	9.14176	2.92124e-07	1.70617e-05	6.98258	APOA1	APOA1	up	6.53443	335
453	-0.730749	12.0209	-9.13655	2.94139e-07	1.71505e-05	6.97548	PDCD7	PDCD7	down	6.53145	10081
454	-0.770221	9.37262	-9.12335	2.99312e-07	1.73937e-05	6.95748	RAB23	RAB23	down	6.52388	51715
455	-0.68148	8.54744	-9.11377	3.03126e-07	1.75273e-05	6.9444	ANKRD37	ANKRD37	down	6.51838	353322
456	1.17789	7.04563	9.09978	3.08792e-07	1.78252e-05	6.92528	PSG3	PSG3	up	6.51033	5671
457	0.693852	8.11632	9.09673	3.10041e-07	1.78379e-05	6.92111	MSRA	MSRA	up	6.50858	4482
458	0.73772	8.40563	9.08871	3.13353e-07	1.79986e-05	6.91013	FNDC4	FNDC4	up	6.50397	64838
459	0.702286	8.65157	9.07708	3.18221e-07	1.8248e-05	6.89421	FJX1	FJX1	up	6.49727	24147
460	0.707043	9.98657	9.0691	3.21605e-07	1.84116e-05	6.88328	PDLIM1	PDLIM1	up	6.49268	9124
461	-1.0931	6.47417	-9.05387	3.28179e-07	1.87262e-05	6.86238	C1QB	C1QB	down	6.48389	713
462	-0.709438	7.23045	-9.0308	3.38403e-07	1.92463e-05	6.83069	SOD3	SOD3	down	6.47057	6649
463	-0.725138	8.65966	-9.01609	3.451e-07	1.9595e-05	6.81045	DNAJC15	DNAJC15	down	6.46205	29103
464	-1.0459	10.273	-9.01415	3.45993e-07	1.96136e-05	6.80778	PDE4C	PDE4C	down	6.46093	5143
465	-0.803258	8.69194	-9.00608	3.49737e-07	1.97935e-05	6.79666	CATSPER2	CATSPER2	down	6.45626	117155
466	-0.710155	12.4336	-8.99732	3.5385e-07	1.99655e-05	6.78458	EFEMP1	EFEMP1	down	6.45118	2202
467	0.649596	6.03422	8.99716	3.53926e-07	1.99655e-05	6.78436	CNTN3	CNTN3	up	6.45109	5067
468	-0.834545	8.23984	-8.96706	3.68453e-07	2.07512e-05	6.7428	ZFP36	ZFP36	down	6.43362	7538
469	0.649033	6.39693	8.94329	3.80373e-07	2.12843e-05	6.7099	FOSB	FOSB	up	6.41979	2354
470	0.642134	9.58495	8.92444	3.90118e-07	2.17945e-05	6.68377	APEH	APEH	up	6.4088	327
471	-0.716727	6.75352	-8.92231	3.91232e-07	2.18216e-05	6.68082	AQP1	AQP1	down	6.40757	358
472	-0.799114	8.07961	-8.91244	3.96457e-07	2.20421e-05	6.66711	TSC22D3	TSC22D3	down	6.4018	1831
473	0.819973	6.41376	8.87979	4.14269e-07	2.29956e-05	6.6217	FAM167A	FAM167A	up	6.38272	83648
474	0.730607	6.29646	8.85813	4.26549e-07	2.36017e-05	6.59151	TM4SF4	TM4SF4	up	6.37003	7104
475	0.645995	6.71619	8.85611	4.27712e-07	2.36284e-05	6.58869	KCNIP3	KCNIP3	up	6.36885	30818
476	0.613513	9.95144	8.84507	4.34142e-07	2.39075e-05	6.57327	TXNDC5	TXNDC5	up	6.36237	81567
477	-0.802952	7.95811	-8.84388	4.3484e-07	2.39079e-05	6.57161	DDR2	DDR2	down	6.36167	4921
478	-0.976224	10.7818	-8.83196	4.41907e-07	2.4258e-05	6.55495	LOC100133177	LOC100133177	down	6.35467	100133177
479	-0.696339	7.56842	-8.81869	4.49911e-07	2.46584e-05	6.5364	SLC29A1	SLC29A1	down	6.34687	2030
480	0.65343	9.26584	8.81449	4.52482e-07	2.47602e-05	6.53051	PTPRF	PTPRF	up	6.3444	5792
481	0.97832	7.01767	8.81237	4.53781e-07	2.47921e-05	6.52755	C3	C3	up	6.34315	718
482	-0.837916	8.40871	-8.81079	4.54757e-07	2.48064e-05	6.52532	JAM2	JAM2	down	6.34222	58494
483	-0.660109	8.78366	-8.80432	4.58764e-07	2.49465e-05	6.51626	ZFP90	ZFP90	down	6.33841	146198
484	0.703351	6.35326	8.78691	4.69729e-07	2.5463e-05	6.49184	MOXD1	MOXD1	up	6.32815	26002
485	0.665263	7.00054	8.78467	4.7116e-07	2.54689e-05	6.4887	ZNF175	ZNF175	up	6.32683	7728
486	0.977092	10.6053	8.78444	4.71306e-07	2.54689e-05	6.48838	CCND2	CCND2	up	6.3267	894
487	-0.632052	7.26694	-8.77921	4.74667e-07	2.5598e-05	6.48103	ZNF680	ZNF680	down	6.32361	340252
488	0.67265	9.5999	8.77843	4.75171e-07	2.5598e-05	6.47994	ATP1A1	ATP1A1	up	6.32315	476
489	0.954269	7.00695	8.7771	4.7603e-07	2.56045e-05	6.47807	KRT18P13	KRT18P13	up	6.32237	392371
490	-0.785856	6.77475	-8.77511	4.77321e-07	2.56342e-05	6.47527	APOL3	APOL3	down	6.32119	80833
491	-0.692391	8.29582	-8.76203	4.85886e-07	2.60538e-05	6.45689	TGFB3	TGFB3	down	6.31347	7043
492	0.696304	10.2299	8.75864	4.88133e-07	2.6107e-05	6.45212	S100A16	S100A16	up	6.31146	140576
493	-0.841611	8.30511	-8.74377	4.98118e-07	2.63891e-05	6.43118	SPRED2	SPRED2	down	6.30267	200734
494	-1.09216	6.924	-8.74352	4.98284e-07	2.63891e-05	6.43084	MMP11	MMP11	down	6.30252	4320
495	-0.630282	10.5577	-8.74238	4.99064e-07	2.63891e-05	6.42922	LPIN1	LPIN1	down	6.30184	23175
496	0.908764	7.62631	8.74214	4.99222e-07	2.63891e-05	6.4289	GALNT10	GALNT10	up	6.30171	55568
497	0.654986	6.95193	8.74035	5.00447e-07	2.63891e-05	6.42636	INPP4B	INPP4B	up	6.30064	8821
498	-0.617936	8.14714	-8.74026	5.00505e-07	2.63891e-05	6.42624	CBLB	CBLB	down	6.30059	868
499	-0.641989	9.63984	-8.67754	5.45295e-07	2.86201e-05	6.33764	FADS1	FADS1	down	6.26337	3992
500	0.765818	8.00972	8.67177	5.49629e-07	2.8804e-05	6.32945	SLC4A2	SLC4A2	up	6.25993	6522
501	-0.744377	8.57108	-8.66862	5.52003e-07	2.88413e-05	6.32499	XPOT	XPOT	down	6.25806	11260
502	-0.777561	10.5936	-8.65722	5.60705e-07	2.9208e-05	6.30882	SHCBP1	SHCBP1	down	6.25127	79801
503	0.718807	6.52343	8.63764	5.75983e-07	2.99589e-05	6.28103	RAC3	RAC3	up	6.23959	5881
504	0.662292	10.0039	8.62948	5.82482e-07	3.02516e-05	6.26942	ALCAM	ALCAM	up	6.23472	214
505	-0.955585	10.5743	-8.62415	5.86772e-07	3.04288e-05	6.26184	SLC16A12	SLC16A12	down	6.23153	387700
506	0.923606	6.73316	8.61308	5.95783e-07	3.085e-05	6.24608	TNFRSF10D	TNFRSF10D	up	6.22491	8793
507	-0.757666	7.57669	-8.58932	6.15621e-07	3.16651e-05	6.21221	HNMT	HNMT	down	6.21069	3176
508	0.786677	7.561	8.58399	6.20167e-07	3.18276e-05	6.2046	RBMS2	RBMS2	up	6.20749	5939
509	0.75985	7.11532	8.57693	6.26248e-07	3.20922e-05	6.19451	SERPINB8	SERPINB8	up	6.20325	5271
510	0.646481	8.4616	8.57194	6.30576e-07	3.22029e-05	6.18739	ARHGAP22	ARHGAP22	up	6.20026	58504
511	-0.724458	8.72071	-8.57149	6.30969e-07	3.22029e-05	6.18674	TSHZ3	TSHZ3	down	6.19999	57616
512	-0.679027	8.5365	-8.57123	6.31192e-07	3.22029e-05	6.18638	SNTB2	SNTB2	down	6.19984	6645
513	0.691594	7.06426	8.56594	6.35824e-07	3.23916e-05	6.17882	RNF182	RNF182	up	6.19666	221687
514	0.87788	6.92444	8.53982	6.59236e-07	3.3437e-05	6.14142	FUT8	FUT8	up	6.18096	2530
515	0.636146	6.24954	8.53449	6.6412e-07	3.36355e-05	6.13379	RNF128	RNF128	up	6.17775	79589
516	-0.739507	7.19673	-8.52361	6.74222e-07	3.39982e-05	6.11817	ANKDD1A	ANKDD1A	down	6.1712	348094
517	0.618417	11.0245	8.51862	6.78907e-07	3.41822e-05	6.11101	CLIC4	CLIC4	up	6.16819	25932
518	0.82378	6.42689	8.51763	6.79841e-07	3.41822e-05	6.10959	WNT5B	WNT5B	up	6.16759	81029
519	0.621107	9.23881	8.51626	6.8113e-07	3.41975e-05	6.10763	CMTM7	CMTM7	up	6.16677	112616
520	0.735191	8.68802	8.47019	7.26205e-07	3.61986e-05	6.04135	PNPLA6	PNPLA6	up	6.13894	10908
521	0.684053	8.21041	8.45133	7.45561e-07	3.70039e-05	6.01415	EIF4G1	EIF4G1	up	6.12752	1981
522	-0.777302	7.45939	-8.44425	7.52974e-07	3.73185e-05	6.00391	N4BP2	N4BP2	down	6.12322	55728
523	-0.595329	8.42785	-8.41347	7.86085e-07	3.87703e-05	5.9594	ANKRD6	ANKRD6	down	6.10453	22881
524	-0.789082	6.42384	-8.412	7.87705e-07	3.87703e-05	5.95727	ALDH1L1	ALDH1L1	down	6.10364	10840
525	-0.670234	7.02411	-8.41016	7.89741e-07	3.87703e-05	5.9546	ZNF594	ZNF594	down	6.10252	84622
526	-0.616392	8.25215	-8.40432	7.96228e-07	3.89064e-05	5.94614	LIMS1	LIMS1	down	6.09896	3987
527	0.764258	8.04179	8.39973	8.0137e-07	3.91026e-05	5.93948	TRNP1	TRNP1	up	6.09617	388610
528	-0.869847	7.62872	-8.39311	8.0884e-07	3.93563e-05	5.92988	SRGAP1	SRGAP1	down	6.09214	57522
529	-1.01769	7.76884	-8.39083	8.11424e-07	3.94268e-05	5.92658	RNY4	RNY4	down	6.09075	6086
530	0.664524	6.41103	8.38925	8.13231e-07	3.94593e-05	5.92428	TMTC4	TMTC4	up	6.08979	84899
531	-0.599938	6.79015	-8.37965	8.24264e-07	3.98831e-05	5.91034	ID4	ID4	down	6.08393	3400
532	-0.716725	8.07025	-8.3714	8.33861e-07	4.02913e-05	5.89836	SULT1A1	SULT1A1	down	6.07891	6817
533	-0.70014	7.99052	-8.35051	8.58725e-07	4.13774e-05	5.86797	SLC27A1	SLC27A1	down	6.06615	376497
534	0.70332	6.99658	8.34843	8.61247e-07	4.14414e-05	5.86493	CMTM8	CMTM8	up	6.06487	152189
535	-0.762218	9.421	-8.34642	8.63679e-07	4.15009e-05	5.86201	CDAN1	CDAN1	down	6.06365	146059
536	-0.60108	6.90976	-8.34274	8.68166e-07	4.16588e-05	5.85665	VAMP1	VAMP1	down	6.0614	6843
537	0.632965	9.14821	8.33761	8.74466e-07	4.19031e-05	5.84917	GNG5	GNG5	up	6.05826	2787
538	0.688233	6.31084	8.32147	8.94593e-07	4.27169e-05	5.82563	ANO1	ANO1	up	6.04837	55107
539	0.90142	8.47241	8.32006	8.96374e-07	4.27169e-05	5.82357	TRPV2	TRPV2	up	6.04751	51393
540	-0.765515	6.82572	-8.31879	8.97984e-07	4.27349e-05	5.82171	CCDC146	CCDC146	down	6.04673	57639
541	-0.642164	7.97744	-8.31592	9.01628e-07	4.28496e-05	5.81753	MPDZ	MPDZ	down	6.04497	8777
542	0.898533	8.71666	8.2666	9.66763e-07	4.5757e-05	5.74536	SMYD3	SMYD3	up	6.01468	64754
543	-0.691379	8.58366	-8.2559	9.81541e-07	4.63301e-05	5.72966	SLC1A5	SLC1A5	down	6.00809	6510
544	-0.618164	8.11423	-8.25282	9.85849e-07	4.64702e-05	5.72513	OSMR	OSMR	down	6.00619	9180
545	-0.637254	6.98905	-8.25038	9.89261e-07	4.65677e-05	5.72155	CST6	CST6	down	6.00469	1474
546	0.773342	10.3676	8.24823	9.92279e-07	4.66465e-05	5.7184	TNFRSF21	TNFRSF21	up	6.00337	27242
547	0.627194	8.08741	8.24617	9.95185e-07	4.67198e-05	5.71537	DNAJB4	DNAJB4	up	6.0021	11080
548	-0.803401	10.7991	-8.23071	1.01728e-06	4.75819e-05	5.69265	ADM	ADM	down	5.99256	133
549	-0.817325	8.89354	-8.23045	1.01766e-06	4.75819e-05	5.69227	CUEDC1	CUEDC1	down	5.9924	404093
550	-0.655923	7.43396	-8.22497	1.02562e-06	4.78896e-05	5.6842	LOC728499	LOC728499	down	5.98901	728499
551	-0.637311	9.58022	-8.21973	1.0333e-06	4.8183e-05	5.67649	DAPP1	DAPP1	down	5.98577	27071
552	-0.860912	9.37217	-8.21776	1.03621e-06	4.82538e-05	5.67358	BLZF1	BLZF1	down	5.98455	8548
553	0.652527	8.58968	8.21293	1.04334e-06	4.85209e-05	5.66648	ETFB	ETFB	up	5.98157	2109
554	0.610129	7.1569	8.2104	1.04711e-06	4.85902e-05	5.66275	WNT5A	WNT5A	up	5.98001	7474
555	0.940029	6.93914	8.21005	1.04763e-06	4.85902e-05	5.66223	SLC4A4	SLC4A4	up	5.97979	8671
556	-0.782393	6.31119	-8.20844	1.05003e-06	4.86365e-05	5.65986	CP	CP	down	5.9788	1356
557	-0.780749	11.9887	-8.19659	1.06791e-06	4.93331e-05	5.64239	THBS2	THBS2	down	5.97146	7058
558	0.591996	8.02273	8.19192	1.07505e-06	4.95966e-05	5.6355	LOXL1	LOXL1	up	5.96857	4016
559	-1.20455	7.87932	-8.19025	1.07761e-06	4.96488e-05	5.63304	COL15A1	COL15A1	down	5.96754	1306
560	0.944684	6.54367	8.17401	1.10288e-06	5.06784e-05	5.60905	MT1G	MT1G	up	5.95747	4495
561	-0.791244	11.2153	-8.16964	1.10978e-06	5.09282e-05	5.60259	GJC1	GJC1	down	5.95476	10052
562	-0.93933	8.48971	-8.16592	1.1157e-06	5.1132e-05	5.59709	ZNF395	ZNF395	down	5.95245	55893
564	-0.665834	6.47121	-8.16153	1.12273e-06	5.13189e-05	5.59058	LMO3	LMO3	down	5.94972	55885
565	-0.688153	9.43598	-8.15569	1.13215e-06	5.16811e-05	5.58194	KLF6	KLF6	down	5.9461	1316
566	0.637493	6.73274	8.15403	1.13484e-06	5.17358e-05	5.57949	VWCE	VWCE	up	5.94507	220001
567	-0.776925	7.61679	-8.15264	1.1371e-06	5.17709e-05	5.57743	LOC389765	LOC389765	down	5.9442	389765
568	-0.729654	6.82627	-8.13448	1.16706e-06	5.29956e-05	5.55052	KCTD15	KCTD15	down	5.93291	79047
569	-0.699579	6.46428	-8.13132	1.17234e-06	5.30966e-05	5.54584	PRKY	PRKY	down	5.93095	5616
570	-0.674312	12.0589	-8.13014	1.17433e-06	5.31172e-05	5.54409	CALD1	CALD1	down	5.93021	800
571	0.587127	8.38414	8.1233	1.18591e-06	5.35713e-05	5.53393	UQCRB	UQCRB	up	5.92595	7381
573	-0.590642	7.80873	-8.11649	1.19755e-06	5.39568e-05	5.52382	WDSUB1	WDSUB1	down	5.9217	151525
574	-1.04689	9.11848	-8.10707	1.21386e-06	5.46204e-05	5.50983	INMT	INMT	down	5.91583	11185
575	0.638492	6.47358	8.08579	1.25156e-06	5.62439e-05	5.47817	RARB	RARB	up	5.90255	5915
576	-0.659593	7.2691	-8.07965	1.26265e-06	5.66692e-05	5.46903	GAL3ST4	GAL3ST4	down	5.89872	79690
577	0.720124	8.34228	8.07829	1.26513e-06	5.66909e-05	5.467	TIPARP	TIPARP	up	5.89786	25976
578	-0.646841	9.04233	-8.07759	1.26641e-06	5.66909e-05	5.46596	RIOK3	RIOK3	down	5.89743	8780
579	0.583661	6.773	8.07634	1.2687e-06	5.67157e-05	5.46409	ITPKB	ITPKB	up	5.89664	3707
580	-0.663602	7.84186	-8.0755	1.27023e-06	5.67157e-05	5.46284	TTC14	TTC14	down	5.89612	151613
581	0.647563	8.70514	8.06158	1.29596e-06	5.76057e-05	5.44209	GLA	GLA	up	5.88741	2717
582	0.616368	6.70727	8.06113	1.2968e-06	5.76057e-05	5.44141	ZNF365	ZNF365	up	5.88713	22891
583	-0.605878	7.07807	-8.04104	1.33494e-06	5.89225e-05	5.41142	MALL	MALL	down	5.87454	7851
584	0.605167	6.36305	8.03564	1.3454e-06	5.92334e-05	5.40334	OGDH	OGDH	up	5.87115	4967
585	0.787518	8.77741	8.03192	1.35265e-06	5.94773e-05	5.39777	TNFAIP6	TNFAIP6	up	5.86881	7130
586	-0.671047	7.46746	-8.02452	1.36719e-06	6.00405e-05	5.38671	PI4KAP2	PI4KAP2	down	5.86417	375133
587	-0.680147	7.59494	-8.01494	1.38628e-06	6.08017e-05	5.37236	HSPA2	HSPA2	down	5.85815	3306
588	0.584811	7.57757	8.01237	1.39144e-06	6.0874e-05	5.36851	AGPAT2	AGPAT2	up	5.85654	10555
589	-0.611195	6.28162	-8.00807	1.40013e-06	6.10205e-05	5.36207	NLGN4Y	NLGN4Y	down	5.85383	22829
590	-0.807364	7.64012	-8.00724	1.40182e-06	6.10205e-05	5.36082	CRCP	CRCP	down	5.85331	27297
591	-0.719386	7.49204	-8.00193	1.41264e-06	6.13377e-05	5.35286	COL8A2	COL8A2	down	5.84997	1296
592	0.610445	7.10003	7.99319	1.43064e-06	6.18974e-05	5.33975	SIX4	SIX4	up	5.84447	51804
593	-0.748143	7.36145	-7.99307	1.43089e-06	6.18974e-05	5.33957	STAG3L3	STAG3L3	down	5.84439	442578
594	-0.767667	7.01737	-7.99047	1.43631e-06	6.20547e-05	5.33566	VEGFA	VEGFA	down	5.84275	7422
595	-0.639801	8.13419	-7.98933	1.43868e-06	6.20797e-05	5.33395	APBB3	APBB3	down	5.84204	10307
596	-1.08197	7.07001	-7.98686	1.44383e-06	6.22247e-05	5.33025	RERG	RERG	down	5.84048	85004
597	0.722139	6.48613	7.98563	1.44642e-06	6.2259e-05	5.3284	KRTAP1-5	KRTAP1-5	up	5.8397	83895
598	-0.78838	8.33379	-7.97441	1.47016e-06	6.32024e-05	5.31155	WEE1	WEE1	down	5.83263	7465
599	0.600627	6.35506	7.96081	1.49951e-06	6.42252e-05	5.29109	DYRK1B	DYRK1B	up	5.82405	9149
600	0.684269	7.60173	7.95279	1.5171e-06	6.4841e-05	5.27901	IPO13	IPO13	up	5.81899	9670
601	0.73684	7.54551	7.95255	1.51762e-06	6.4841e-05	5.27866	SPATS2	SPATS2	up	5.81884	65244
602	0.590243	7.7055	7.94361	1.53751e-06	6.55294e-05	5.26518	SDC4	SDC4	up	5.81318	6385
603	0.713644	6.88949	7.93412	1.55891e-06	6.63599e-05	5.25087	STXBP2	STXBP2	up	5.80718	6813
604	-0.583505	8.6268	-7.92243	1.58569e-06	6.7417e-05	5.23324	SIAH1	SIAH1	down	5.79978	6477
606	-0.596984	8.82411	-7.90956	1.61577e-06	6.84553e-05	5.21379	SYNJ2BP	SYNJ2BP	down	5.79162	55333
607	-0.812273	9.3522	-7.90945	1.61603e-06	6.84553e-05	5.21362	POFUT1	POFUT1	down	5.79155	23509
608	-0.730941	8.11757	-7.90678	1.62234e-06	6.86387e-05	5.20959	CSF2RA	CSF2RA	down	5.78986	1438
609	0.598556	7.85461	7.89363	1.65381e-06	6.98002e-05	5.1897	HMCN1	HMCN1	up	5.78151	83872
610	0.794536	7.08619	7.87882	1.69003e-06	7.09832e-05	5.16727	CA5B	CA5B	up	5.77211	11238
612	0.630978	8.58793	7.86591	1.72229e-06	7.19887e-05	5.1477	FRMD4A	FRMD4A	up	5.76389	55691
613	0.622163	6.09603	7.86523	1.72401e-06	7.19887e-05	5.14667	RBP7	RBP7	up	5.76346	116362
615	0.844342	7.88977	7.86116	1.73432e-06	7.22455e-05	5.14049	RPS6KA4	RPS6KA4	up	5.76087	8986
616	0.634546	7.03079	7.86103	1.73466e-06	7.22455e-05	5.14029	AGPAT1	AGPAT1	up	5.76079	10554
617	-0.742047	9.42168	-7.85619	1.74699e-06	7.26719e-05	5.13296	ZNF69	ZNF69	down	5.75771	7620
618	0.678761	7.39237	7.85471	1.75081e-06	7.27435e-05	5.1307	GLRB	GLRB	up	5.75676	2743
619	-0.917566	9.13154	-7.85319	1.75471e-06	7.27728e-05	5.12839	DDIT3	DDIT3	down	5.75579	1649
620	-0.591454	7.42129	-7.8528	1.75571e-06	7.27728e-05	5.1278	XAF1	XAF1	down	5.75555	54739
623	-0.653543	9.20428	-7.82871	1.81892e-06	7.47676e-05	5.09119	HMGCS1	HMGCS1	down	5.74019	3157
624	-0.659821	9.76378	-7.82761	1.82189e-06	7.48009e-05	5.0895	LRRFIP1	LRRFIP1	down	5.73948	9208
625	-0.651399	7.9837	-7.81922	1.84449e-06	7.56392e-05	5.07674	SLC46A3	SLC46A3	down	5.73412	283537
626	0.630062	9.45475	7.80697	1.87804e-06	7.68336e-05	5.05807	TOMM34	TOMM34	up	5.72629	10953
627	0.683722	8.44199	7.80612	1.88039e-06	7.68392e-05	5.05678	MCFD2	MCFD2	up	5.72575	90411
628	0.611271	9.26031	7.79697	1.90593e-06	7.77912e-05	5.04281	UAP1	UAP1	up	5.71989	6675
631	-0.591003	9.57833	-7.79171	1.92076e-06	7.81206e-05	5.03479	FKBP11	FKBP11	down	5.71653	51303
632	-0.70685	13.0742	-7.79007	1.92541e-06	7.82182e-05	5.03228	ZNF674	ZNF674	down	5.71548	641339
634	0.704028	7.03011	7.77273	1.97532e-06	7.97785e-05	5.00579	NPAS2	NPAS2	up	5.70436	4862
635	-0.650228	7.51446	-7.75758	2.02003e-06	8.14896e-05	4.98261	TNFSF13B	TNFSF13B	down	5.69464	10673
636	0.72233	6.96286	7.74976	2.04356e-06	8.23428e-05	4.97063	PKP2	PKP2	up	5.68961	5318
637	-0.701535	9.81657	-7.74797	2.04899e-06	8.24658e-05	4.96788	GPX8	GPX8	down	5.68846	493869
638	-0.639346	7.66088	-7.74079	2.07088e-06	8.32287e-05	4.95688	MUC1	MUC1	down	5.68384	4582
639	-0.706692	7.62327	-7.73986	2.07371e-06	8.32287e-05	4.95546	BRD3	BRD3	down	5.68325	8019
641	0.765478	8.21107	7.72712	2.11325e-06	8.44429e-05	4.93591	DPP4	DPP4	up	5.67505	1803
643	0.688308	7.65272	7.72135	2.13141e-06	8.49943e-05	4.92705	MGRN1	MGRN1	up	5.67133	23295
644	0.673876	7.93567	7.71922	2.13815e-06	8.51653e-05	4.92378	GOLGB1	GOLGB1	up	5.66996	2804
645	-0.598213	9.80282	-7.71519	2.15097e-06	8.54794e-05	4.91759	CCDC59	CCDC59	down	5.66737	29080
646	-0.673701	6.69036	-7.71383	2.15531e-06	8.55542e-05	4.9155	INHBE	INHBE	down	5.66649	83729
647	-0.635121	8.03443	-7.71253	2.15947e-06	8.56211e-05	4.91351	PRRX2	PRRX2	down	5.66565	51450
648	0.663805	8.86865	7.69585	2.21366e-06	8.74699e-05	4.88785	SLC11A2	SLC11A2	up	5.65489	4891
649	-0.863137	7.15108	-7.69411	2.21937e-06	8.75957e-05	4.88518	STON1	STON1	down	5.65377	11037
651	0.588851	9.96649	7.67683	2.27717e-06	8.95308e-05	4.85856	CYB5R1	CYB5R1	up	5.6426	51706
652	0.83809	7.34059	7.67562	2.2813e-06	8.95308e-05	4.85668	NDST1	NDST1	up	5.64182	3340
653	0.753213	11.7589	7.65367	2.35715e-06	9.20909e-05	4.82282	CDH11	CDH11	up	5.62761	1009
655	-0.848741	11.0322	-7.63641	2.41867e-06	9.39654e-05	4.79614	NUPR1	NUPR1	down	5.61642	26471
657	0.646005	6.27995	7.63219	2.43396e-06	9.43479e-05	4.78962	PEG10	PEG10	up	5.61369	23089
658	0.596216	6.23052	7.61591	2.49395e-06	9.64579e-05	4.76441	SNCA	SNCA	up	5.60311	6622
659	0.640391	6.42972	7.6141	2.50072e-06	9.66121e-05	4.7616	SNPH	SNPH	up	5.60193	9751
661	-0.596905	6.76099	-7.60223	2.54556e-06	9.80839e-05	4.7432	CYP4X1	CYP4X1	down	5.59422	260293
666	0.649609	6.20078	7.58023	2.63095e-06	0.000100746	4.70904	MCC	MCC	up	5.57989	4163
668	-0.641627	12.8455	-7.57165	2.66507e-06	0.000101595	4.6957	IFITM3	IFITM3	down	5.57429	10410
669	-0.652968	12.7137	-7.57122	2.66677e-06	0.000101595	4.69503	IFITM2	IFITM2	down	5.57401	10581
670	0.718651	8.6384	7.57098	2.66776e-06	0.000101595	4.69465	CHPF	CHPF	up	5.57385	79586
671	-0.704452	7.06023	-7.56902	2.67563e-06	0.000101654	4.6916	LRCH3	LRCH3	down	5.57257	84859
672	-0.704049	11.5005	-7.5684	2.67811e-06	0.000101654	4.69064	CCR6	CCR6	down	5.57217	1235
673	0.875554	8.08381	7.56699	2.6838e-06	0.000101758	4.68845	CANT1	CANT1	up	5.57125	124583
674	-0.713309	7.59444	-7.55578	2.72941e-06	0.000103115	4.671	ADARB1	ADARB1	down	5.56393	104
675	0.624285	7.65822	7.5551	2.73219e-06	0.000103115	4.66994	CLTC	CLTC	up	5.56349	1213
678	0.729669	8.18458	7.55072	2.75025e-06	0.000103374	4.66312	TMEM51	TMEM51	up	5.56063	55092
680	0.580034	8.87925	7.53775	2.80448e-06	0.000105071	4.6429	HAGH	HAGH	up	5.55215	3029
681	-0.5897	7.68828	-7.53143	2.83134e-06	0.000105849	4.63303	GADD45B	GADD45B	down	5.54801	4616
682	-0.919271	9.27438	-7.52752	2.84808e-06	0.000106251	4.62693	MAGT1	MAGT1	down	5.54545	84061
683	-0.777959	8.8464	-7.52749	2.84821e-06	0.000106251	4.62688	PHACTR2	PHACTR2	down	5.54543	9749
688	0.647772	7.45856	7.5171	2.89316e-06	0.000107314	4.61067	REEP2	REEP2	up	5.53863	51308
689	0.626279	8.04935	7.51662	2.89529e-06	0.000107314	4.60991	LOC729086	LOC729086	up	5.53831	729086
691	0.582139	6.85578	7.50297	2.95555e-06	0.000108966	4.58857	PSMD3	PSMD3	up	5.52936	5709
692	-0.594537	7.25244	-7.50205	2.95968e-06	0.000109002	4.58713	TNFRSF19	TNFRSF19	down	5.52875	55504
694	-0.984262	9.72996	-7.48466	3.03854e-06	0.000111433	4.5599	KCNH6	KCNH6	down	5.51734	81033
696	0.720373	7.13265	7.48057	3.05738e-06	0.000111888	4.5535	UBQLN3	UBQLN3	up	5.51465	50613
697	-0.743553	8.02269	-7.47951	3.06232e-06	0.000111951	4.55183	HES4	HES4	down	5.51395	57801
698	0.589013	6.69636	7.46881	3.11234e-06	0.00011354	4.53505	WWC1	WWC1	up	5.50691	23286
699	0.582871	8.41491	7.45815	3.16303e-06	0.000115268	4.51833	PSMA2	PSMA2	up	5.4999	5683
701	0.63864	7.11186	7.45455	3.18037e-06	0.000115657	4.51266	NANOS3	NANOS3	up	5.49752	342977
702	0.581443	7.23224	7.44831	3.21061e-06	0.000116634	4.50286	FAM20C	FAM20C	up	5.49341	56975
703	-0.594765	9.19161	-7.43451	3.27858e-06	0.000118483	4.48117	LRRC17	LRRC17	down	5.48431	10234
705	0.595419	7.53937	7.41716	3.36628e-06	0.000121274	4.45384	ZFAND3	ZFAND3	up	5.47285	60685
706	0.605617	9.0705	7.41365	3.38431e-06	0.000121796	4.44831	AVEN	AVEN	up	5.47053	57099
708	0.737465	10.2853	7.40936	3.40647e-06	0.00012234	4.44155	CTXN1	CTXN1	up	5.4677	404217
710	0.646868	6.93158	7.40495	3.4294e-06	0.000122909	4.4346	EPHA2	EPHA2	up	5.46478	1969
711	0.672884	6.96567	7.3994	3.45857e-06	0.000123827	4.42583	AADAC	AADAC	up	5.4611	13
712	-0.693581	7.97257	-7.3983	3.46435e-06	0.000123906	4.4241	AUTS2	AUTS2	down	5.46038	26053
715	-0.599219	7.60343	-7.38035	3.5605e-06	0.000126583	4.39576	ATP8B4	ATP8B4	down	5.44849	79895
716	0.612532	10.5747	7.3766	3.58094e-06	0.000127158	4.38983	NME4	NME4	up	5.446	4833
717	-1.03477	7.56961	-7.37583	3.58517e-06	0.000127178	4.38861	STAG3L2	STAG3L2	down	5.44549	442582
719	0.61581	6.20657	7.36634	3.63755e-06	0.000128553	4.37359	PSG1	PSG1	up	5.43919	5669
721	0.62565	7.07657	7.36444	3.64809e-06	0.000128657	4.37059	CXADR	CXADR	up	5.43793	1525
722	0.61234	6.40887	7.36426	3.6491e-06	0.000128657	4.37031	IL11	IL11	up	5.43781	3589
723	0.734535	8.28702	7.35913	3.67786e-06	0.000129408	4.36218	PITPNM1	PITPNM1	up	5.43441	9600
724	0.647575	6.40227	7.35511	3.70052e-06	0.000129941	4.35582	NACC1	NACC1	up	5.43174	112939
725	-0.658983	7.78226	-7.34807	3.7406e-06	0.000130967	4.34466	SIPA1L2	SIPA1L2	down	5.42706	57568
726	0.595807	10.1431	7.34799	3.74106e-06	0.000130967	4.34453	TRIM8	TRIM8	up	5.427	81603
727	-0.673458	9.14212	-7.34613	3.75173e-06	0.000131209	4.34159	STOM	STOM	down	5.42577	2040
729	0.688196	7.69366	7.33963	3.78927e-06	0.000132255	4.33128	NPLOC4	NPLOC4	up	5.42144	55666
730	0.710518	7.18731	7.32958	3.84808e-06	0.000133996	4.31533	EIF5A2	EIF5A2	up	5.41476	56648
731	-0.830238	9.45662	-7.32739	3.86103e-06	0.000134122	4.31185	ZNF738	ZNF738	down	5.4133	148203
732	0.603988	8.74371	7.32667	3.86529e-06	0.000134122	4.31071	TUBB3	TUBB3	up	5.41282	10381
733	-0.637023	13.1077	-7.3251	3.87462e-06	0.000134154	4.30821	RN7SL1	RN7SL1	down	5.41177	6029
734	-0.795601	8.15531	-7.32248	3.89018e-06	0.000134424	4.30406	STK38L	STK38L	down	5.41003	23012
735	-0.767633	6.58848	-7.32002	3.90491e-06	0.000134799	4.30015	BLID	BLID	down	5.40839	414899
736	0.629131	7.05689	7.31931	3.90919e-06	0.000134813	4.29901	SCD5	SCD5	up	5.40791	79966
737	-0.591597	7.41619	-7.30511	3.99534e-06	0.00013751	4.27644	PABPC1L	PABPC1L	down	5.39845	80336
739	-0.628622	10.7209	-7.29251	4.07346e-06	0.000139783	4.25639	FKTN	FKTN	down	5.39004	2218
742	0.748097	7.38615	7.27693	4.17233e-06	0.000142471	4.23156	TMTC1	TMTC1	up	5.37962	83857
743	0.625933	10.9154	7.27042	4.21436e-06	0.000143765	4.22118	SRPX	SRPX	up	5.37527	8406
744	0.604609	8.19958	7.26926	4.22192e-06	0.000143881	4.21933	SMPD1	SMPD1	up	5.37449	6609
745	0.626771	8.67376	7.26691	4.2372e-06	0.00014426	4.21559	RPL29	RPL29	up	5.37292	6159
746	-0.650672	8.67982	-7.2615	4.27269e-06	0.000145184	4.20695	TCEA1	TCEA1	down	5.3693	6917
749	0.677441	8.58619	7.2565	4.30577e-06	0.000145737	4.19897	EPB41L2	EPB41L2	up	5.36595	2037
750	-0.637674	7.4334	-7.25434	4.32015e-06	0.000146081	4.19551	MAP3K8	MAP3K8	down	5.3645	1326
751	0.719253	9.23341	7.25137	4.33999e-06	0.000146525	4.19077	CKS2	CKS2	up	5.36251	1164
754	-0.691061	7.48138	-7.23877	4.42527e-06	0.00014891	4.17062	HMGB2	HMGB2	down	5.35406	3148
755	-0.624647	10.2029	-7.2242	4.52603e-06	0.000151712	4.14731	ARGLU1	ARGLU1	down	5.34428	55082
756	-0.582366	6.50485	-7.21511	4.59018e-06	0.000153565	4.13274	ASB5	ASB5	down	5.33817	140458
757	0.696506	7.36697	7.21344	4.602e-06	0.000153812	4.13007	HYOU1	HYOU1	up	5.33705	10525
758	-0.651345	7.49441	-7.20356	4.67296e-06	0.000156034	4.11423	SLC31A2	SLC31A2	down	5.33041	1318
759	-0.781605	8.32257	-7.20221	4.68275e-06	0.00015621	4.11206	ZNF682	ZNF682	down	5.3295	91120
760	-0.619278	6.94333	-7.19833	4.71102e-06	0.000157002	4.10583	FOS	FOS	down	5.32688	2353
761	-0.62806	7.80861	-7.1974	4.71782e-06	0.000157078	4.10434	NCAPD2	NCAPD2	down	5.32626	9918
762	0.776597	7.61022	7.18532	4.80707e-06	0.000159678	4.08493	AGRN	AGRN	up	5.31812	375790
764	-0.614724	10.4325	-7.15816	5.01419e-06	0.000166148	4.04125	PSMD12	PSMD12	down	5.2998	5718
765	-0.962558	8.90825	-7.15717	5.02198e-06	0.000166248	4.03965	ATF5	ATF5	down	5.29913	22809
769	-0.5976	7.91163	-7.11718	5.34485e-06	0.000175929	3.97513	PFKFB4	PFKFB4	down	5.27206	5210
770	-0.641944	10.2836	-7.11599	5.35477e-06	0.000176088	3.97321	RPS23	RPS23	down	5.27126	6228
771	0.854834	7.04094	7.11506	5.36257e-06	0.000176178	3.97171	SLC16A2	SLC16A2	up	5.27063	6567
773	-1.00663	8.38476	-7.10997	5.40533e-06	0.000177247	3.96348	NLRP8	NLRP8	down	5.26718	126205
774	-0.738047	6.54642	-7.10033	5.48741e-06	0.000179768	3.94788	KCNE4	KCNE4	down	5.26063	23704
775	0.596851	6.02637	7.09241	5.55578e-06	0.000181494	3.93506	GPR4	GPR4	up	5.25526	2828
777	0.688384	6.37311	7.07888	5.67464e-06	0.000185028	3.91314	LIF	LIF	up	5.24606	3976
779	-0.797436	10.2465	-7.07458	5.71301e-06	0.00018593	3.90617	DUSP19	DUSP19	down	5.24313	142679
780	0.648295	6.89573	7.06793	5.77284e-06	0.000187701	3.89538	GBF1	GBF1	up	5.23861	8729
781	-0.614861	7.18055	-7.06502	5.79924e-06	0.000188383	3.89066	GSDMB	GSDMB	down	5.23663	55876
782	-0.586072	7.3188	-7.06438	5.80499e-06	0.000188393	3.88963	OLFM1	OLFM1	down	5.2362	10439
785	-0.581902	6.69213	-7.05204	5.91847e-06	0.000191539	3.86959	IGSF3	IGSF3	down	5.22779	3321
786	-0.613793	7.26944	-7.04347	5.99867e-06	0.000193953	3.85565	CLK4	CLK4	down	5.22194	57396
787	0.64007	6.14771	7.02754	6.15075e-06	0.0001985	3.82973	LGR5	LGR5	up	5.21107	8549
789	0.635404	7.02012	7.02622	6.16353e-06	0.000198543	3.82758	SAMD4A	SAMD4A	up	5.21017	23034
791	-0.67887	7.34797	-7.01971	6.22697e-06	0.000200215	3.81698	ZNF423	ZNF423	down	5.20572	23090
793	-0.582872	6.84122	-7.01607	6.26271e-06	0.000200992	3.81105	CCDC66	CCDC66	down	5.20324	285331
794	0.583083	7.21902	7.01431	6.28008e-06	0.000201177	3.80819	TBC1D4	TBC1D4	up	5.20204	9882
795	0.706836	8.47068	7.01007	6.32214e-06	0.000202151	3.80128	SEL1L3	SEL1L3	up	5.19914	23231
798	-0.590581	7.07952	-6.99923	6.43115e-06	0.000204881	3.78358	RPP25	RPP25	down	5.19171	54913
799	-0.606612	6.31899	-6.99594	6.46456e-06	0.000205757	3.77821	HAVCR2	HAVCR2	down	5.18946	84868
800	-0.685067	8.06118	-6.99467	6.47755e-06	0.000205981	3.77613	CCBE1	CCBE1	down	5.18859	147372
801	-0.678396	9.87312	-6.99134	6.51166e-06	0.000206553	3.7707	QRFPR	QRFPR	down	5.18631	84109
803	0.621044	7.93229	6.98666	6.5599e-06	0.000207459	3.76306	DIAPH3	DIAPH3	up	5.1831	81624
804	-0.875406	9.80698	-6.98168	6.61163e-06	0.000208905	3.75492	CREB1	CREB1	down	5.17969	1385
805	0.64206	6.9093	6.97468	6.68519e-06	0.000210705	3.74347	STX1A	STX1A	up	5.17489	6804
808	-0.59061	8.48447	-6.96627	6.77457e-06	0.000212505	3.72972	DMTF1	DMTF1	down	5.16912	9988
812	-0.651879	10.0469	-6.93674	7.09869e-06	0.00022147	3.68134	LILRB1	LILRB1	down	5.14882	10859
813	-0.67656	9.88464	-6.9338	7.13185e-06	0.000222105	3.67651	UGDH	UGDH	down	5.1468	7358
814	0.706476	7.46984	6.93074	7.16656e-06	0.000222981	3.67149	DACT3	DACT3	up	5.14469	147906
815	-0.640556	8.72732	-6.93019	7.17282e-06	0.000222981	3.67058	HNRNPA2B1	HNRNPA2B1	down	5.14431	3181
818	0.613388	9.60535	6.92176	7.26934e-06	0.000225174	3.65675	FRMD6	FRMD6	up	5.1385	122786
821	0.877497	7.35378	6.91271	7.37451e-06	0.000227619	3.64188	GPR176	GPR176	up	5.13227	11245
823	-0.581668	12.9361	-6.90733	7.4379e-06	0.000229168	3.63302	COL1A1	COL1A1	down	5.12855	1277
824	-0.736906	8.53309	-6.90547	7.45986e-06	0.000229416	3.62997	OGT	OGT	down	5.12727	8473
826	-0.618333	7.28617	-6.90311	7.48792e-06	0.000229892	3.62608	CBLN3	CBLN3	down	5.12564	643866
828	-0.618536	10.1998	-6.89598	7.57325e-06	0.000232101	3.61435	TXNIP	TXNIP	down	5.12072	10628
830	-0.597156	7.24676	-6.89375	7.60008e-06	0.000232513	3.61069	MTSS1	MTSS1	down	5.11918	9788
832	-0.665291	7.82771	-6.89044	7.6403e-06	0.000233332	3.60523	ADM2	ADM2	down	5.11689	79924
834	0.590924	9.25805	6.88529	7.70318e-06	0.000234839	3.59674	LSM4	LSM4	up	5.11333	25804
838	0.593123	10.4003	6.87806	7.79228e-06	0.000236516	3.58484	PAPSS2	PAPSS2	up	5.10834	9060
839	-0.645433	7.46756	-6.87406	7.84211e-06	0.000237612	3.57824	RHOU	RHOU	down	5.10557	58480
840	0.675023	9.24963	6.86889	7.907e-06	0.000238773	3.56971	CCND3	CCND3	up	5.10199	896
841	0.690803	6.94721	6.86882	7.90794e-06	0.000238773	3.56958	CBWD3	CBWD3	up	5.10194	445571
845	-0.890959	8.6062	-6.85879	8.03531e-06	0.000241777	3.55304	LMOD3	LMOD3	down	5.095	56203
846	0.778237	7.72228	6.85552	8.07735e-06	0.000242832	3.54764	LRP1	LRP1	up	5.09273	4035
850	0.62144	7.57015	6.83263	8.37811e-06	0.000250219	3.5098	PEX6	PEX6	up	5.07685	5190
851	-0.903436	8.40841	-6.83258	8.37888e-06	0.000250219	3.50971	IFITM1	IFITM1	down	5.07681	8519
857	0.609193	8.77358	6.82546	8.47481e-06	0.000251727	3.49792	DBN1	DBN1	up	5.07187	1627
860	-0.587286	8.17721	-6.79492	8.89961e-06	0.00026277	3.4473	IFRD1	IFRD1	down	5.05063	3475
862	-0.663996	8.41382	-6.78362	9.06245e-06	0.000267123	3.42853	KANK2	KANK2	down	5.04275	25959
863	-0.649537	7.41268	-6.78095	9.10136e-06	0.000268042	3.4241	SERTAD4	SERTAD4	down	5.04089	56256
864	-0.644474	7.61658	-6.77587	9.17595e-06	0.000270009	3.41565	POLR2J2	POLR2J2	down	5.03735	246721
865	0.605883	10.5696	6.77334	9.21337e-06	0.000270881	3.41144	TAGLN2	TAGLN2	up	5.03558	8407
870	-0.658745	6.41986	-6.74913	9.57911e-06	0.000279502	3.37115	CCL13	CCL13	down	5.01867	6357
871	0.592089	6.68268	6.74628	9.62318e-06	0.000280379	3.3664	SLC9A7	SLC9A7	up	5.01668	84679
872	0.636044	8.55787	6.74566	9.63276e-06	0.000280379	3.36537	FAM89B	FAM89B	up	5.01625	23625
873	0.608902	6.48664	6.74562	9.63342e-06	0.000280379	3.36529	HYI	HYI	up	5.01622	81888
874	-0.83107	8.74892	-6.73801	9.75227e-06	0.000283363	3.3526	USP49	USP49	down	5.01089	25862
875	-0.690876	6.76073	-6.7286	9.90133e-06	0.000287454	3.3369	SNORD16	SNORD16	down	5.00431	595097
883	0.599612	7.83327	6.69552	1.04447e-05	0.000300212	3.28162	CCNH	CCNH	up	4.98111	902
885	0.606311	6.95386	6.69276	1.04914e-05	0.000301058	3.277	DNAJC5	DNAJC5	up	4.97917	80331
887	0.625967	9.55105	6.69136	1.05152e-05	0.000301242	3.27465	ISG15	ISG15	up	4.97818	9636
893	-0.613322	9.13173	-6.66352	1.10003e-05	0.00031307	3.22798	PPP1R14A	PPP1R14A	down	4.9586	94274
896	0.708595	7.69393	6.65849	1.10903e-05	0.000314857	3.21955	VAMP2	VAMP2	up	4.95506	6844
901	-0.640103	7.16971	-6.63964	1.1435e-05	0.000323056	3.18788	HES6	HES6	down	4.94177	55502
908	-0.605794	6.54712	-6.62249	1.17584e-05	0.000330044	3.15902	PDZD4	PDZD4	down	4.92965	57595
911	0.780608	7.14768	6.61957	1.18144e-05	0.000330281	3.1541	TMEM132A	TMEM132A	up	4.92759	54972
919	0.763664	8.72918	6.59145	1.23682e-05	0.000342267	3.1067	PERP	PERP	up	4.90769	64065
921	-0.611004	6.59865	-6.58067	1.25879e-05	0.0003477	3.08849	AMT	AMT	down	4.90005	275
922	-0.8528	9.76491	-6.57702	1.26631e-05	0.000349343	3.08232	ZNF14	ZNF14	down	4.89746	7561
927	-0.680864	7.97992	-6.56378	1.29401e-05	0.000355728	3.05994	ZNF786	ZNF786	down	4.88806	136051
928	-0.608334	6.70496	-6.55636	1.30982e-05	0.00035979	3.04737	CLEC3B	CLEC3B	down	4.88279	7123
931	-0.636336	6.80747	-6.54959	1.3244e-05	0.000362935	3.03591	CHAC1	CHAC1	down	4.87798	79094
937	0.642078	8.23744	6.52983	1.36799e-05	0.000373111	3.00241	FGFRL1	FGFRL1	up	4.86392	53834
947	-0.59782	8.19303	-6.47952	1.48588e-05	0.000401164	2.9169	MFSD11	MFSD11	down	4.82802	79157
954	0.690412	10.6649	6.45671	1.54282e-05	0.000413174	2.878	MSN	MSN	up	4.81168	4478
957	0.689502	8.05029	6.45444	1.54859e-05	0.000413909	2.87414	TMEM44	TMEM44	up	4.81006	93109
959	0.594789	8.47054	6.44596	1.57044e-05	0.0004191	2.85965	ARPC1B	ARPC1B	up	4.80398	10095
964	-0.735496	7.93467	-6.43365	1.60269e-05	0.000425418	2.83862	XRCC2	XRCC2	down	4.79515	7516
967	-0.592401	11.5226	-6.43082	1.61022e-05	0.000426065	2.83378	CRYAB	CRYAB	down	4.79312	1410
968	-0.767709	9.91475	-6.43042	1.61127e-05	0.000426065	2.8331	SLC44A4	SLC44A4	down	4.79283	80736
969	0.611038	7.95535	6.42891	1.61532e-05	0.000426486	2.8305	LOC729217	LOC729217	up	4.79174	729217
974	-0.604331	6.44663	-6.41603	1.6501e-05	0.00043369	2.80847	LBP	LBP	down	4.78249	3929
976	-0.989088	9.6263	-6.41157	1.66234e-05	0.000435916	2.80082	HSD17B7	HSD17B7	down	4.77928	51478
981	0.650481	9.36763	6.39985	1.69491e-05	0.000441518	2.78076	ECM1	ECM1	up	4.77085	1893
989	-0.652715	9.04171	-6.37739	1.75928e-05	0.000455139	2.74221	PCYOX1	PCYOX1	down	4.75466	51449
990	0.601113	6.3275	6.37738	1.7593e-05	0.000455139	2.74219	PEAR1	PEAR1	up	4.75466	375033
992	-0.821101	9.56499	-6.3765	1.76189e-05	0.000455139	2.74068	TMEM17	TMEM17	down	4.75402	200728
997	-0.61082	7.35894	-6.35727	1.81911e-05	0.000467485	2.70762	CSAD	CSAD	down	4.74014	51380
1007	-0.823888	11.0052	-6.32007	1.93544e-05	0.000491913	2.64353	IGFBP3	IGFBP3	down	4.71322	3486
1009	-0.683855	8.40528	-6.31633	1.94756e-05	0.000494269	2.63707	USP53	USP53	down	4.71051	54532
1011	-0.630458	11.8179	-6.31381	1.95575e-05	0.000494948	2.63273	COL5A1	COL5A1	down	4.70869	1289
1013	0.644602	8.48329	6.31127	1.96407e-05	0.000496282	2.62834	DOCK7	DOCK7	up	4.70684	85440
1016	0.622381	9.20121	6.29446	2.02001e-05	0.000508564	2.59931	KPNA6	KPNA6	up	4.69465	23633
1022	-0.774669	10.2021	-6.26222	2.13207e-05	0.00053291	2.54349	ZNF549	ZNF549	down	4.6712	256051
1026	-0.612909	6.88012	-6.24773	2.18452e-05	0.00054406	2.51836	MGAT3	MGAT3	down	4.66064	4248
1034	0.609045	6.95658	6.22016	2.28813e-05	0.000565399	2.47046	ABLIM3	ABLIM3	up	4.64052	22885
1038	0.618507	7.65985	6.20407	2.35097e-05	0.000578866	2.44245	TRIM28	TRIM28	up	4.62875	10155
1041	-0.587017	6.54254	-6.18146	2.44232e-05	0.000597841	2.40305	NLGN4X	NLGN4X	down	4.6122	57502
1042	-0.633877	6.99222	-6.18116	2.44354e-05	0.000597841	2.40254	ACOT4	ACOT4	down	4.61198	122970
1047	0.609442	10.3506	6.16912	2.49376e-05	0.000607983	2.38151	LOXL4	LOXL4	up	4.60315	84171
1053	0.611289	7.88895	6.14843	2.58256e-05	0.000626989	2.34535	ATG7	ATG7	up	4.58795	10533
1056	0.580224	7.31262	6.1427	2.60772e-05	0.000631331	2.33533	AGTRAP	AGTRAP	up	4.58374	57085
1057	0.70708	8.53823	6.14063	2.61686e-05	0.000632864	2.33172	NT5DC2	NT5DC2	up	4.58222	64943
1058	0.598389	8.28438	6.14044	2.6177e-05	0.000632864	2.33138	PIP5K1C	PIP5K1C	up	4.58208	23396
1061	-0.594593	8.01486	-6.13435	2.64485e-05	0.000637302	2.32072	DTWD2	DTWD2	down	4.5776	285605
1063	-0.648112	9.51632	-6.13195	2.65562e-05	0.000639359	2.31652	PODN	PODN	down	4.57583	127435
1069	-0.596416	9.00767	-6.09843	2.81109e-05	0.000673051	2.25773	PLEKHA1	PLEKHA1	down	4.55113	59338
1070	-0.824823	8.57365	-6.09415	2.83163e-05	0.000677034	2.25021	CCDC125	CCDC125	down	4.54796	202243
1083	-0.778419	7.45459	-6.05012	3.05211e-05	0.000721115	2.17275	MRGPRF	MRGPRF	down	4.5154	116535
1096	-0.591221	6.56733	-6.02811	3.16901e-05	0.000740852	2.13392	GOLGA8A	GOLGA8A	down	4.49908	23015
1106	-0.635909	7.54048	-6.00029	3.32346e-05	0.000770212	2.08476	SFTA1P	SFTA1P	down	4.47841	207107
1127	0.63702	7.34123	5.91555	3.84458e-05	0.000872334	1.93435	TCF3	TCF3	up	4.41515	6929
1131	-0.801338	8.89981	-5.90214	3.93461e-05	0.000890434	1.91044	SHROOM4	SHROOM4	down	4.4051	57477
1141	0.630833	6.86511	5.8718	4.14647e-05	0.00093156	1.8563	PIK3C2B	PIK3C2B	up	4.38232	5287
1146	-0.635691	7.19121	-5.85544	4.26563e-05	0.000953527	1.82706	CDO1	CDO1	down	4.37002	1036
1149	-0.66444	6.35682	-5.84721	4.32694e-05	0.000965367	1.81233	C1QC	C1QC	down	4.36382	714
1167	0.762751	12.0482	5.79828	4.71094e-05	0.00103506	1.72457	SERPINE1	SERPINE1	up	4.32689	5054
1172	-0.613461	8.17877	-5.77974	4.86556e-05	0.00106432	1.69125	UGCG	UGCG	down	4.31287	7357
1182	-0.677106	10.4703	-5.75759	5.05732e-05	0.00109865	1.65136	MEGF6	MEGF6	down	4.29608	1953
1184	0.69042	6.98754	5.75632	5.06854e-05	0.00109971	1.64908	MRC2	MRC2	up	4.29512	9902
1186	0.600248	7.37878	5.74791	5.14362e-05	0.00111391	1.63391	IPO4	IPO4	up	4.28873	79711
1188	-0.648627	9.21139	-5.74693	5.15239e-05	0.00111511	1.63215	ITPRIPL2	ITPRIPL2	down	4.28799	162073
1189	0.636079	8.61246	5.74475	5.17208e-05	0.00111843	1.62822	S1PR3	S1PR3	up	4.28633	1903
1209	-0.610553	9.08982	-5.70047	5.58912e-05	0.00118668	1.54822	AHNAK2	AHNAK2	down	4.25266	113146
1218	-0.630197	7.57345	-5.66563	5.94198e-05	0.00125088	1.48508	TDRD1	TDRD1	down	4.22607	56165
1272	-0.836712	6.36445	-5.52256	7.65343e-05	0.00154283	1.22418	A2M	A2M	down	4.11614	2
1274	0.671112	7.47867	5.5212	7.67202e-05	0.00154478	1.22168	ANGPT1	ANGPT1	up	4.11509	284
1282	-0.755664	7.53808	-5.50939	7.8349e-05	0.00156938	1.20003	CD248	CD248	down	4.10597	57124
1285	-0.755919	8.04068	-5.502	7.9387e-05	0.00158559	1.18647	AKR1C2	AKR1C2	down	4.10025	1646
1326	-0.977478	8.07791	-5.40741	9.4018e-05	0.00181815	1.01226	RASD1	RASD1	down	4.02679	51655
1331	-0.659453	7.12307	-5.39737	9.57282e-05	0.00184505	0.993701	JDP2	JDP2	down	4.01896	122953
1342	-0.60741	8.62069	-5.37301	0.000100013	0.00191381	0.948629	MBD4	MBD4	down	3.99994	8930
1345	-0.672459	8.34413	-5.36731	0.000101044	0.00192929	0.938066	CHRNA5	CHRNA5	down	3.99549	1138
1395	0.684791	6.59333	5.24699	0.000125601	0.00230195	0.714241	FLI1	FLI1	up	3.90101	2313
1400	-0.589209	6.35507	-5.2395	0.000127322	0.00232606	0.700241	CD74	CD74	down	3.8951	972
1407	-0.587502	7.801	-5.22746	0.00013014	0.00236881	0.677732	DYNC2H1	DYNC2H1	down	3.88559	79659
1449	0.601163	9.51862	5.13179	0.000154967	0.00273463	0.498272	DDX3X	DDX3X	up	3.80976	1654
1469	0.611031	9.89226	5.07632	0.000171572	0.0029732	0.393718	ADAMTS1	ADAMTS1	up	3.76555	9510
1510	-0.595375	6.30465	-5.00407	0.000196011	0.00331341	0.257012	ZNF121	ZNF121	down	3.70772	7675
1639	-0.624398	6.78858	-4.78554	0.000294412	0.00457823	-0.160018	SMCR5	SMCR5	down	3.53104	140771
1816	-0.594539	7.11379	-4.48529	0.000519713	0.00726446	-0.740869	TMEM106A	TMEM106A	down	3.28424	113277
1859	-0.599341	8.76973	-4.41402	0.00059566	0.00812633	-0.879937	ZNF148	ZNF148	down	3.225	7707
1914	0.632308	9.89852	4.33633	0.00069156	0.00918541	-1.03197	NPPB	NPPB	up	3.16017	4879
1970	0.933231	7.80839	4.25291	0.00081232	0.0104338	-1.19568	COTL1	COTL1	up	3.09027	23406
1997	-0.619653	9.54734	-4.22109	0.000863912	0.0109524	-1.25826	ANKRD30B	ANKRD30B	down	3.06353	374860
2015	-0.790583	7.7986	-4.19169	0.000914579	0.0114754	-1.31615	NPTX2	NPTX2	down	3.03878	4885
2859	-0.683213	9.79262	-3.32349	0.00505258	0.0441076	-3.03518	AKR1C4	AKR1C4	down	2.29649	1109
3400	0.803519	11.5242	2.90662	0.0115404	0.0830314	-3.84943	RPL8	RPL8	up	1.93778	6132
