# Supplementary material for: CircRNA/lncRNA–miRNA–mRNA network and gene landscape in calcific aortic valve disease
Source: BMC Genomics. 2023 Jul 25;24:419. doi: 10.1186/s12864-023-09441-y (PMC10367311; doi:10.1186/s12864-023-09441-y)
Supplement: Supplementary file 9 — Supplementary Material 9: Table S13. DEGs identified from the VIC cluster in PRJNA562645 [file 12864_2023_9441_MOESM9_ESM.xls]

## Sheet: Sheet1
Table S13. DEGs identified from the VIC cluster in PRJNA562645
gene symbol	p_val	avg_log2FC	pct.1	pct.2	p_val_adj
ZBTB16	2.24e-135	-1.39364	0.019	0.401	4.46e-131
PDK4	3.03e-124	-2.35432	0.112	0.582	6.03e-120
TSC22D3	7.64e-121	-1.36187	0.083	0.548	1.52e-116
ATF3	3.27e-119	-1.75006	0.088	0.539	6.51e-115
KLF6	1.14e-107	-1.84009	0.188	0.668	2.26e-103
JUN	1.22e-101	-1.88045	0.323	0.805	2.43e-97
ZFP36	4.52e-88	-1.59179	0.134	0.55	8.99e-84
HSPA1A	2.08e-85	-2.20473	0.119	0.509	4.13e-81
DUSP1	1.82e-84	-1.92794	0.23	0.659	3.62e-80
PMAIP1	1.69e-83	-1.18415	0.063	0.4	3.37e-79
CLK1	3.15e-81	-1.2164	0.131	0.538	6.28e-77
ZFP36L2	9.34e-79	-1.47139	0.203	0.627	1.86e-74
MAFF	3.48e-78	-1.31492	0.109	0.477	6.93e-74
PNRC1	5.91e-78	-1.74056	0.501	0.805	1.18e-73
FOS	7.24e-77	-2.15737	0.37	0.783	1.44e-72
PPP1R15A	1.78e-76	-1.31271	0.418	0.815	3.54e-72
TIPARP	2.82e-75	-1.19459	0.067	0.385	5.61e-71
CCNL1	3.9e-72	-1.20465	0.177	0.586	7.76e-68
PPP1R10	7.53e-70	-1.03839	0.105	0.452	1.5e-65
HSPA1B	1.21e-67	-1.65619	0.138	0.493	2.41e-63
CCN2	5.77e-67	-1.65931	0.091	0.41	1.15e-62
DNAJB1	1.74e-66	-1.95714	0.169	0.538	3.47e-62
TCEAL7	6.46e-65	-1.13442	0.025	0.249	1.29e-60
EIF4A2	8.44e-63	-1.02211	0.276	0.703	1.68e-58
TCHH	1.8e-62	-1.61755	0.005	0.176	3.59e-58
RHOB	5.33e-62	-1.37861	0.206	0.577	1.06e-57
VCAN	1.18e-61	-1.1958	0.41	0.787	2.36e-57
FOSB	9.18e-61	-1.31723	0.198	0.568	1.83e-56
HSP90AA1	1.96e-59	-1.68974	0.582	0.898	3.9e-55
CRYAB	5.29e-57	-1.23886	0.42	0.806	1.05e-52
INHBA	6.62e-57	1.35598	0.853	0.627	1.32e-52
CCN1	1.15e-56	-1.54739	0.085	0.367	2.28e-52
HAS2	1.97e-55	-1.01446	0.076	0.348	3.92e-51
TXN	1.57e-51	1.00678	0.859	0.799	3.13e-47
FBLN2	1.6e-50	-1.00006	0.187	0.527	3.18e-46
RGS2	4.44e-50	-1.08839	0.106	0.389	8.83e-46
GADD45B	4.55e-50	-1.43018	0.386	0.744	9.06e-46
C7	4.54e-49	-1.58339	0.13	0.419	9.05e-45
PTGDS	9.15e-49	-1.58045	0.322	0.694	1.82e-44
IER2	5.8e-48	-1.08316	0.201	0.539	1.16e-43
CXCL2	6.22e-48	-1.8567	0.523	0.844	1.24e-43
TIMP3	4.61e-45	-1.58325	0.373	0.706	9.19e-41
ZNF331	4.65e-45	-1.14243	0.072	0.305	9.25e-41
HES1	2.51e-44	-1.31535	0.218	0.538	4.99e-40
FBLN1	9.69e-44	-1.09492	0.35	0.728	1.93e-39
IGFBP4	5.54e-43	1.31605	0.599	0.328	1.1e-38
PKM	5.35e-42	1.08186	0.73	0.599	1.07e-37
SH3BGRL3	4.35e-41	1.2097	0.699	0.563	8.67e-37
HSPA6	8.02e-39	-1.85199	0.072	0.281	1.6e-34
CCDC80	1.11e-36	-1.3606	0.35	0.651	2.21e-32
NR4A2	2.18e-34	-1.36105	0.225	0.493	4.35e-30
HINT1	1.23e-33	1.00028	0.672	0.579	2.45e-29
POSTN	2.32e-31	-1.25007	0.117	0.33	4.62e-27
RASD1	7.33e-29	-1.04257	0.051	0.206	1.46e-24
COL1A1	1.77e-25	-1.17787	0.458	0.672	3.52e-21
SLIRP	4.58e-25	1.07075	0.57	0.487	9.13e-21
APOE	1.08e-23	-1.17947	0.329	0.572	2.15e-19
IGFBP5	2.89e-23	-1.01195	0.318	0.565	5.76e-19
PLA2G2A	7.09e-23	-1.16101	0.124	0.308	1.41e-18
PTGES	8.01e-20	1.07106	0.487	0.333	1.59e-15
COL3A1	1.07e-19	-1.37093	0.472	0.634	2.12e-15
SDF2L1	1.56e-19	1.28264	0.329	0.161	3.1e-15
NBL1	6.98e-18	1.07225	0.447	0.326	1.39e-13
ISG20	1.17e-14	1.00071	0.423	0.312	2.33e-10
G0S2	2.22e-12	1.16453	0.665	0.688	4.42e-08
NDUFA4L2	3.16e-12	1.17881	0.145	0.039	6.29e-08
CHMP1B	9.58e-11	-1.06561	0.395	0.557	1.91e-06
HILPDA	4.28e-07	1.03143	0.16	0.082	0.00853242
