# Supplementary material for: CircRNA/lncRNA–miRNA–mRNA network and gene landscape in calcific aortic valve disease
Source: BMC Genomics. 2023 Jul 25;24:419. doi: 10.1186/s12864-023-09441-y (PMC10367311; doi:10.1186/s12864-023-09441-y)
Supplement: Supplementary file 10 — Supplementary Material 10: Table S14. DEGs between fVECs with OS and fVECs with LS (from GSE26953) [file 12864_2023_9441_MOESM10_ESM.xls]

## Sheet: Sheet1
Table S14. DEGs between fVECs with OS and fVECs with LS (from GSE26953）
	logFC	AveExpr	t	P.Value	adj.P.Val	B	probe_id	symbol	change	v	ENTREZID
1	2.28195	10.8601	20.382	1.17175e-16	5.71755e-12	25.4969	ILMN_1708934	ADM	up	15.9312	133
2	3.49001	9.6476	15.4382	5.81393e-14	9.53929e-10	20.736	ILMN_1767556	DEPP1	up	13.2355	11067
3	-1.64217	12.1634	-15.4321	5.86492e-14	9.53929e-10	20.7289	ILMN_1773154	NFKBIA	down	13.2317	4792
4	-2.71503	7.94459	-15.014	1.06813e-13	1.30299e-09	20.2372	ILMN_1673566	ADAMTS1	down	12.9714	9510
5	2.04478	6.91844	13.8157	6.43967e-13	6.28448e-09	18.735	ILMN_1752478	DHRS3	up	12.1911	9249
6	-4.59754	8.51831	-13.5428	9.86365e-13	8.02162e-09	18.3724	ILMN_1705231	SLCO2A1	down	12.006	6578
7	-1.80212	7.14588	-13.3542	1.32969e-12	8.80298e-09	18.1171	ILMN_2408683	PLPP3	down	11.8762	8613
8	-3.26137	7.2054	-13.3028	1.44326e-12	8.80298e-09	18.0469	ILMN_1792800	LCN6	down	11.8407	158062
9	-1.34845	9.76218	-12.5092	5.27924e-12	2.57601e-08	16.925	ILMN_1804415	SMAGP	down	11.2774	57228
10	-3.38671	7.37296	-12.0257	1.19946e-11	4.87732e-08	16.2055	ILMN_2210111	GDF3	down	10.921	9573
11	-2.71678	8.82319	-11.9262	1.42442e-11	5.34652e-08	16.0539	ILMN_1682226	CLDN15	down	10.8464	24146
12	1.86814	6.61625	11.8565	1.60757e-11	5.50896e-08	15.9471	ILMN_2376194	CAMK2B	up	10.7938	816
13	-1.61659	10.1091	-11.8212	1.70935e-11	5.50896e-08	15.8928	ILMN_1668345	OAF	down	10.7672	220323
14	-1.08032	11.3449	-11.7896	1.8064e-11	5.50896e-08	15.8439	ILMN_2164242	UBE2F	down	10.7432	140739
15	-1.54406	9.12651	-11.7246	2.02419e-11	5.81002e-08	15.7431	ILMN_1748206	CCM2L	down	10.6937	140706
16	1.85939	6.62981	11.6526	2.29721e-11	6.22735e-08	15.6309	ILMN_1801584	CXCR4	up	10.6388	7852
17	-2.78072	7.2929	-11.5314	2.8463e-11	7.30975e-08	15.4404	ILMN_2228035	HS3ST1	down	10.5457	9957
18	-1.16982	7.82059	-11.4502	3.28888e-11	8.02404e-08	15.3117	ILMN_1719599	SYTL4	down	10.483	94121
19	-1.10618	10.1507	-11.2304	4.8799e-11	1.08234e-07	14.9594	ILMN_1763638	BCAR3	down	10.3116	8412
20	1.29382	7.6765	10.7244	1.23605e-10	2.62232e-07	14.1238	ILMN_1718766	MT1F	up	9.90796	4494
21	-2.04486	10.1276	-10.6087	1.53504e-10	3.12093e-07	13.9279	ILMN_1751576	TEK	down	9.81388	7010
22	1.54931	6.5274	10.4902	1.91989e-10	3.60312e-07	13.7252	ILMN_2229379	KIT	up	9.71672	3815
23	2.00735	7.71612	10.1774	3.49137e-10	6.08433e-07	13.1813	ILMN_1807969	SNCAIP	up	9.457	9627
24	0.915892	10.5438	10.122	3.88645e-10	6.34999e-07	13.0835	ILMN_1699856	RALGDS	up	9.41045	5900
25	-2.45452	10.5652	-10.1196	3.90408e-10	6.34999e-07	13.0793	ILMN_2413158	PODXL	down	9.40848	5420
26	-1.48177	10.1225	-10.0902	4.13389e-10	6.50687e-07	13.0271	ILMN_1785646	PMP22	down	9.38364	5376
27	1.09433	11.6517	9.99589	4.96692e-10	7.57378e-07	12.8593	ILMN_1706015	FAM43A	up	9.30391	131583
28	-1.42303	8.89276	-9.94277	5.51086e-10	8.11294e-07	12.7642	ILMN_1656057	PLAU	down	9.25878	5328
29	-2.74023	7.7018	-9.92978	5.65304e-10	8.11294e-07	12.7409	ILMN_1676897	HSPA12B	down	9.24772	116835
30	1.99125	9.03141	9.63626	1.01073e-09	1.4091e-06	12.2075	ILMN_1674661	CIRBP	up	8.99537	1153
31	-2.30884	8.43021	-9.54359	1.217e-09	1.64954e-06	12.0366	ILMN_1723048	GJC2	down	8.91471	57165
32	-2.23527	10.8758	-9.44158	1.49492e-09	1.91959e-06	11.8469	ILMN_1735930	KLF2	down	8.82538	10365
33	1.2545	9.35704	9.33174	1.86827e-09	2.3229e-06	11.641	ILMN_1727098	PPP1R16B	up	8.72856	26051
34	1.76615	7.25136	9.31435	1.93566e-09	2.3229e-06	11.6082	ILMN_1758895	CTSK	up	8.71317	1513
35	1.43712	8.95424	9.31028	1.95182e-09	2.3229e-06	11.6005	ILMN_1810275	SLC7A7	up	8.70956	9056
36	1.19524	7.09849	9.26975	2.12025e-09	2.46327e-06	11.5239	ILMN_1772876	ZNF395	up	8.67361	55893
37	-1.00261	9.75493	-9.22977	2.3011e-09	2.58721e-06	11.4482	ILMN_1805192	ITPRIP	down	8.63806	85450
38	-2.13615	7.27571	-9.22213	2.33742e-09	2.58721e-06	11.4337	ILMN_1651282	COL17A1	down	8.63126	1308
39	-2.09905	9.17064	-9.19606	2.46591e-09	2.61575e-06	11.3841	ILMN_2063168	MALL	down	8.60802	7851
40	-1.4609	8.63574	-9.137	2.78458e-09	2.89092e-06	11.2715	ILMN_1672611	CDH11	down	8.55524	1009
41	-1.39529	8.08398	-9.09811	3.0174e-09	3.06737e-06	11.197	ILMN_1666122	HEG1	down	8.52037	57493
42	0.845423	6.72748	9.05897	3.27195e-09	3.25826e-06	11.1219	ILMN_1793522	PRKAB1	up	8.48519	5564
43	-1.30385	8.97272	-8.99487	3.73771e-09	3.63999e-06	10.9983	ILMN_1699226	UBR4	down	8.42739	23352
44	-1.39838	7.16349	-8.98637	3.80448e-09	3.63999e-06	10.9818	ILMN_1799600	STARD8	down	8.4197	9754
45	1.13806	8.42658	8.95315	4.07709e-09	3.82357e-06	10.9175	ILMN_2398926	C17orf58	up	8.38965	284018
46	1.18289	9.25143	8.9443	4.15307e-09	3.82357e-06	10.9004	ILMN_1757872	PRAG1	up	8.38163	157285
47	-0.754964	9.59329	-8.86198	4.93373e-09	4.45818e-06	10.7401	ILMN_1731783	ATP1A1	down	8.30682	476
48	0.739151	7.89244	8.70123	6.92428e-09	6.14309e-06	10.4243	ILMN_1763228	MEF2D	up	8.15963	4209
49	0.793169	7.82457	8.64149	7.86046e-09	6.72896e-06	10.3059	ILMN_1732575	SEC14L1	up	8.10455	6397
50	-1.33932	11.0786	-8.61685	8.28384e-09	6.9104e-06	10.2569	ILMN_2128770	CDR2L	down	8.08177	30850
51	-0.827292	6.73351	-8.6128	8.35565e-09	6.9104e-06	10.2489	ILMN_2333687	CD59	down	8.07802	966
52	0.852631	6.42235	8.5918	8.73824e-09	6.99047e-06	10.2071	ILMN_1756211	MOV10L1	up	8.05858	54456
53	-0.939334	6.55233	-8.58714	8.82551e-09	6.99047e-06	10.1978	ILMN_1746801	CGN	down	8.05426	57530
54	2.09865	6.35626	8.52333	1.01156e-08	7.8348e-06	10.0702	ILMN_1726210	GPIHBP1	up	7.99501	338328
55	1.02567	11.088	8.50801	1.04533e-08	7.96984e-06	10.0395	ILMN_1668411	FHL2	up	7.98075	2274
56	0.713726	7.99072	8.4024	1.31202e-08	9.84927e-06	9.82684	ILMN_2151281	GABARAPL1	up	7.88206	23710
57	-0.979614	9.00116	-8.33427	1.52036e-08	1.12403e-05	9.68874	ILMN_1789186	STN1	down	7.81805	79991
58	1.63311	7.24214	8.30842	1.60804e-08	1.17111e-05	9.63617	ILMN_1892403	SNORD13	up	7.7937	692084
59	1.49028	6.06906	8.2417	1.85923e-08	1.3148e-05	9.5	ILMN_2361768	CHRNA1	up	7.73067	1134
60	-1.26202	10.8574	-8.23219	1.8982e-08	1.32318e-05	9.48053	ILMN_1775224	NOS3	down	7.72166	4846
61	-1.61384	9.13605	-8.18139	2.12097e-08	1.45764e-05	9.37634	ILMN_1779015	ZNF467	down	7.67347	168544
62	1.37048	6.96803	8.17253	2.16252e-08	1.46556e-05	9.35812	ILMN_1738438	MAST4	up	7.66504	375449
63	-1.29923	7.45037	-8.1563	2.24077e-08	1.49778e-05	9.32473	ILMN_1806754	GLDC	down	7.6496	2731
64	0.806135	7.15437	8.08311	2.63153e-08	1.73521e-05	9.17363	ILMN_1738276	TMEM185A	up	7.57979	84548
65	2.38241	8.13747	8.06741	2.72406e-08	1.77227e-05	9.14114	ILMN_1762899	EGR1	up	7.56478	1958
66	0.829818	9.89246	8.05255	2.81479e-08	1.8072e-05	9.11032	ILMN_1767475	CERK	up	7.55055	64781
67	0.739831	6.64501	8.02007	3.02399e-08	1.9163e-05	9.04286	ILMN_1808095	RNF41	up	7.51942	10193
68	0.711018	8.26585	8.00915	3.09785e-08	1.93795e-05	9.02015	ILMN_2200503	NIT2	up	7.50894	56954
69	0.838277	7.67259	7.99202	3.21749e-08	1.98731e-05	8.98448	ILMN_1805999	MYO1D	up	7.49248	4642
70	-1.26552	9.12347	-7.94399	3.57895e-08	2.18294e-05	8.88423	ILMN_1730816	GPR162	down	7.44624	27239
71	1.13137	11.008	7.9021	3.92812e-08	2.33747e-05	8.79652	ILMN_1686116	THBS1	up	7.40582	7057
72	-4.10549	8.01104	-7.87192	4.20125e-08	2.46988e-05	8.73316	ILMN_1766264	PI16	down	7.37662	221476
73	-1.06553	6.34837	-7.84313	4.47999e-08	2.57822e-05	8.6726	ILMN_1686227	GNA14	down	7.34872	9630
74	0.750938	10.4893	7.842	4.49122e-08	2.57822e-05	8.67024	ILMN_1689327	HMGN2	up	7.34764	3151
75	-1.45986	6.87194	-7.82624	4.65219e-08	2.60924e-05	8.63703	ILMN_1759787	THBD	down	7.33234	7056
76	-1.387	8.15007	-7.81837	4.73478e-08	2.62538e-05	8.62043	ILMN_1809931	NDRG1	down	7.3247	10397
77	-1.15631	6.85634	-7.79326	5.00845e-08	2.74593e-05	8.56741	ILMN_2376403	TSC22D3	down	7.3003	1831
78	-1.28486	8.49354	-7.7687	5.29195e-08	2.86912e-05	8.51546	ILMN_1755658	ABI3	down	7.27638	51225
79	-1.23711	6.6408	-7.71163	6.01581e-08	3.22573e-05	8.39442	ILMN_1671237	GNGT2	down	7.22071	2793
81	-1.33025	7.58603	-7.68303	6.41619e-08	3.32167e-05	8.33356	ILMN_1700384	KIAA1522	down	7.19272	57648
82	0.670303	7.72399	7.68267	6.42138e-08	3.32167e-05	8.33279	ILMN_1762002	CSTF3	up	7.19237	1479
83	1.14004	6.82928	7.67953	6.46703e-08	3.32167e-05	8.3261	ILMN_2376205	LTB	up	7.1893	4050
84	-1.61641	6.63218	-7.66779	6.64052e-08	3.37525e-05	8.30109	ILMN_1659856	FAM167B	down	7.1778	84734
85	1.38517	9.10729	7.65798	6.78923e-08	3.41526e-05	8.28017	ILMN_1809813	PGF	up	7.16818	5228
87	0.644343	9.15626	7.61784	7.43388e-08	3.664e-05	8.19443	ILMN_1727041	EWSR1	up	7.12878	2130
88	-1.55473	6.66022	-7.57666	8.16096e-08	3.97428e-05	8.1062	ILMN_2052373	RAB17	down	7.08826	64284
89	1.33864	7.69414	7.57314	8.22629e-08	3.97428e-05	8.09865	ILMN_1757129	TMEM88	up	7.0848	92162
90	1.02561	7.17719	7.54695	8.73036e-08	4.1359e-05	8.0424	ILMN_1703374	NAV1	up	7.05897	89796
91	0.583422	7.22852	7.52226	9.23446e-08	4.3231e-05	7.98928	ILMN_1670925	CYB5D1	up	7.03459	124637
92	1.22909	9.25702	7.51903	9.30271e-08	4.3231e-05	7.98232	ILMN_1747305	GIMAP8	up	7.03139	155038
93	-1.01612	6.49368	-7.45482	1.07694e-07	4.95748e-05	7.84372	ILMN_1799996	DHH	down	6.96781	50846
94	-1.49114	7.01702	-7.42688	1.14796e-07	5.23504e-05	7.78324	ILMN_2219767	MYCN	down	6.94007	4613
95	-0.715407	8.87231	-7.38451	1.26499e-07	5.71528e-05	7.69127	ILMN_2223903	PPIC	down	6.89791	5480
96	-1.79998	6.4959	-7.37851	1.2825e-07	5.73048e-05	7.67824	ILMN_2334210	ITGB4	down	6.89194	3691
97	0.885896	8.12399	7.37076	1.30553e-07	5.73048e-05	7.66137	ILMN_2366719	NSFL1C	up	6.88421	55968
98	-0.62048	12.1399	-7.36814	1.3134e-07	5.73048e-05	7.65567	ILMN_1771376	PEA15	down	6.8816	8682
100	0.656628	7.64054	7.35306	1.3597e-07	5.87138e-05	7.62284	ILMN_1749521	SLC35E3	up	6.86656	55508
101	0.638282	7.40162	7.34582	1.38249e-07	5.91741e-05	7.60708	ILMN_1774432	DTD1	up	6.85934	92675
102	2.61274	8.42019	7.2965	1.5487e-07	6.57122e-05	7.49943	ILMN_1751607	FOSB	up	6.81003	2354
103	-1.53142	9.61599	-7.29192	1.56514e-07	6.58371e-05	7.48941	ILMN_1668283	HYAL2	down	6.80545	8692
104	-2.16038	8.64262	-7.2748	1.62817e-07	6.7903e-05	7.45197	ILMN_1739813	HYAL1	down	6.7883	3373
106	1.59296	10.0664	7.25418	1.70757e-07	6.93303e-05	7.40679	ILMN_1689353	APLN	up	6.76762	8862
108	1.64572	7.1241	7.25124	1.71923e-07	6.93303e-05	7.40034	ILMN_1740426	RASD1	up	6.76467	51655
109	0.638939	10.3489	7.24324	1.75132e-07	6.95194e-05	7.38279	ILMN_1678766	DYNLT1	up	6.75664	6993
110	0.698076	7.1867	7.24278	1.75317e-07	6.95194e-05	7.38179	ILMN_1714397	CRYL1	up	6.75618	51084
111	0.904638	6.5369	7.23947	1.76666e-07	6.95194e-05	7.37451	ILMN_1808769	LINC00467	up	6.75285	84791
112	-0.934482	11.4803	-7.22866	1.81138e-07	7.07091e-05	7.35079	ILMN_1815500	ITPR3	down	6.74199	3710
114	-1.23194	6.42907	-7.17069	2.07181e-07	7.96017e-05	7.22326	ILMN_1736670	PPP1R3C	down	6.68365	5507
115	0.921063	8.16042	7.16496	2.09958e-07	8.00382e-05	7.21062	ILMN_1673880	EFEMP1	up	6.67787	2202
116	1.43368	9.86463	7.15762	2.13567e-07	8.07828e-05	7.19444	ILMN_1759023	WFS1	up	6.67047	7466
117	1.58138	6.14476	7.12435	2.30746e-07	8.59483e-05	7.12095	ILMN_1684795	PRND	up	6.63687	23627
118	-1.71213	7.14556	-7.11894	2.3367e-07	8.63784e-05	7.10899	ILMN_2137789	KLF4	down	6.6314	9314
119	-0.745175	8.21389	-7.11536	2.35625e-07	8.64459e-05	7.10107	ILMN_1706273	MOB2	down	6.62778	81532
120	1.09957	11.1879	7.0871	2.51659e-07	9.11176e-05	7.03852	ILMN_2082209	TOX2	up	6.59919	84969
121	-0.791597	7.82479	-7.08478	2.53027e-07	9.11176e-05	7.03337	ILMN_1776998	DNAJA4	down	6.59683	55466
122	-1.8818	7.79662	-7.0832	2.5396e-07	9.11176e-05	7.02987	ILMN_1712545	S100A3	down	6.59523	6274
123	-0.716637	8.17384	-7.0699	2.61967e-07	9.26282e-05	7.00037	ILMN_1782057	ATP8B2	down	6.58175	57198
124	-1.44363	6.34437	-7.05829	2.69163e-07	9.44291e-05	6.97461	ILMN_2153916	HSPA2	down	6.56998	3306
125	0.603246	9.17107	7.05549	2.70931e-07	9.44291e-05	6.96839	ILMN_2381841	DDX19B	up	6.56714	11269
126	-0.751406	8.79685	-7.02531	2.90735e-07	0.000100063	6.90133	ILMN_1787567	TSC22D1	down	6.5365	8848
127	0.909207	8.02924	7.02463	2.91197e-07	0.000100063	6.89981	ILMN_2128795	LRIG1	up	6.53581	26018
128	-1.2461	9.58397	-7.01726	2.96265e-07	0.000101093	6.88341	ILMN_1695946	TRNP1	down	6.52832	388610
129	-1.02715	10.2109	-6.97279	3.28814e-07	0.00011142	6.78428	ILMN_2347068	MKNK2	down	6.48305	2872
130	-0.907167	7.28515	-6.95307	3.44391e-07	0.0001151	6.74024	ILMN_2334296	IL18BP	down	6.46295	10068
131	0.693515	6.72868	6.94768	3.48777e-07	0.000115773	6.7282	ILMN_1720771	STX11	up	6.45745	8676
132	-1.18659	11.8794	-6.90664	3.84131e-07	0.000126647	6.63633	ILMN_1723874	MRPS6	down	6.41552	64968
134	-1.42913	7.71648	-6.84799	4.41107e-07	0.000143492	6.50467	ILMN_1672589	SEMA4B	down	6.35546	10509
135	-2.6448	7.77307	-6.83653	4.53217e-07	0.000145367	6.47888	ILMN_1780060	FCN3	down	6.34369	8547
136	-0.722768	8.56054	-6.83321	4.5679e-07	0.000145367	6.4714	ILMN_1756086	INTS3	down	6.34028	65123
137	-1.42731	7.05446	-6.8315	4.5864e-07	0.000145367	6.46755	ILMN_1777759	FIGNL2	down	6.33853	401720
138	0.86376	8.49839	6.83136	4.58788e-07	0.000145367	6.46724	ILMN_1735955	RPL23AP7	up	6.33839	118433
139	-2.082	9.52468	-6.82676	4.63805e-07	0.000146009	6.45689	ILMN_1738742	PLAT	down	6.33366	5327
140	-1.25368	11.1888	-6.79972	4.9445e-07	0.000154658	6.39595	ILMN_1701731	AKR1B1	down	6.30588	231
142	-0.676925	11.0665	-6.78819	5.0814e-07	0.000156395	6.36993	ILMN_1714159	LUZP1	down	6.29402	7798
143	-1.592	6.9778	-6.78565	5.11214e-07	0.000156395	6.36418	ILMN_2384056	GPER1	down	6.2914	2852
145	-0.858364	6.38184	-6.78104	5.16826e-07	0.000156637	6.35378	ILMN_1671905	SFR1	down	6.28666	119392
146	-1.10469	7.77586	-6.71142	6.09742e-07	0.000183657	6.19623	ILMN_1751656	KLF11	down	6.21485	8462
147	0.654365	9.65937	6.70772	6.1513e-07	0.000184143	6.18785	ILMN_1770339	RPAIN	up	6.21103	84268
148	-0.781936	10.7278	-6.68483	6.49572e-07	0.000193267	6.13591	ILMN_2399503	UBN1	down	6.18737	29855
149	0.824694	9.7422	6.64752	7.1e-07	0.000209966	6.0511	ILMN_2167922	TRMT5	up	6.14874	57570
150	1.51088	6.75185	6.63007	7.40212e-07	0.000217582	6.01136	ILMN_1777660	RNF144A	up	6.13064	9781
152	-1.2026	6.32498	-6.62052	7.573e-07	0.000218653	5.98959	ILMN_1718033	LYPD5	down	6.12073	284348
153	-0.994432	7.75162	-6.59418	8.06527e-07	0.000231497	5.92951	ILMN_1756862	APOL3	down	6.09338	80833
154	-1.50003	9.71701	-6.58448	8.25466e-07	0.000235547	5.90737	ILMN_2338323	CDC25B	down	6.0833	994
155	0.901861	7.81236	6.5708	8.52962e-07	0.000241979	5.87611	ILMN_1746465	FJX1	up	6.06907	24147
157	1.93617	6.99014	6.52596	9.49805e-07	0.00026539	5.77348	ILMN_2112256	TNFRSF4	up	6.02237	7293
159	0.870461	6.0923	6.50605	9.96338e-07	0.000273125	5.72783	ILMN_1669523	FOS	up	6.00159	2353
160	0.676822	8.26095	6.49601	1.02068e-06	0.000278234	5.70479	ILMN_1694603	SMARCC1	up	5.99111	6599
161	-0.888121	9.16235	-6.46708	1.09426e-06	0.000296636	5.63833	ILMN_1781819	PAPSS1	down	5.96088	9061
162	0.68425	7.71741	6.4609	1.11066e-06	0.000299418	5.62413	ILMN_1718977	GADD45B	up	5.95442	4616
164	0.803207	6.28127	6.44017	1.16755e-06	0.000310445	5.57643	ILMN_2273572	OSCP1	up	5.93272	127700
165	0.59595	6.50557	6.43907	1.17065e-06	0.000310445	5.5739	ILMN_1741131	CHRNB1	up	5.93157	1140
166	-0.699123	9.99277	-6.4356	1.18049e-06	0.000311361	5.56591	ILMN_1717934	SYT11	down	5.92794	23208
167	-2.30852	7.49392	-6.38086	1.3473e-06	0.000353449	5.43966	ILMN_1684306	S100A4	down	5.87054	6275
168	1.03239	6.52287	6.37189	1.37683e-06	0.000359264	5.41895	ILMN_1705579	MPP4	up	5.86112	58538
170	1.35121	6.60233	6.35761	1.42524e-06	0.00036796	5.38594	ILMN_1655077	PRDM1	up	5.84611	639
171	-0.603337	8.41731	-6.35444	1.43621e-06	0.000368235	5.37861	ILMN_2358540	RBMS1	down	5.84278	5937
172	-1.58035	10.0282	-6.35295	1.4414e-06	0.000368235	5.37516	ILMN_1789074	HSPA1A	down	5.84122	3303
173	-1.12032	9.06337	-6.34107	1.48347e-06	0.000377011	5.34767	ILMN_2338963	SLC29A1	down	5.82872	2030
174	-1.4165	7.09009	-6.32235	1.55233e-06	0.000392465	5.30432	ILMN_1797359	TRIM5	down	5.80902	85363
175	0.766734	7.13479	6.31313	1.58741e-06	0.000399265	5.28296	ILMN_1759595	RTL10	up	5.79931	79680
176	0.757534	7.47891	6.30471	1.62017e-06	0.000401301	5.26344	ILMN_1733675	MPP1	up	5.79044	4354
177	-1.08636	10.2846	-6.28756	1.68903e-06	0.000416243	5.22366	ILMN_1781010	ARHGEF3	down	5.77236	50650
178	-1.17409	8.91139	-6.28546	1.69768e-06	0.000416273	5.21877	ILMN_2380967	DNASE1L1	down	5.77014	1774
179	1.25753	8.16825	6.28245	1.71013e-06	0.000417229	5.21179	ILMN_1707748	PIM3	up	5.76697	415116
180	-0.886796	7.56845	-6.26875	1.76799e-06	0.000429199	5.17998	ILMN_1700811	UBFD1	down	5.75252	56061
181	-1.10977	8.68784	-6.2613	1.80033e-06	0.000432743	5.16266	ILMN_1769299	MTMR11	down	5.74465	10903
182	0.58449	6.58801	6.24869	1.85639e-06	0.000444033	5.13334	ILMN_1732767	PSMD9	up	5.73133	5715
183	-0.827643	6.5242	-6.24037	1.89434e-06	0.00044871	5.114	ILMN_2413816	GRB14	down	5.72254	2888
184	0.749442	7.09521	6.19137	2.13448e-06	0.00050315	4.99987	ILMN_2381296	GSTZ1	up	5.67071	2954
185	-0.846671	7.75576	-6.18201	2.18379e-06	0.000510449	4.97803	ILMN_1658071	ATP1B1	down	5.66079	481
188	0.61721	8.26095	6.16383	2.28285e-06	0.000527923	4.9356	ILMN_1779147	ENC1	up	5.64152	8507
189	1.69829	6.33369	6.15664	2.32334e-06	0.000532241	4.91879	ILMN_1761084	FNDC5	up	5.63389	252995
190	-0.646858	6.14251	-6.15261	2.3463e-06	0.00053499	4.90938	ILMN_1657680	CCDC69	down	5.62962	26112
191	1.86863	8.56382	6.14835	2.37085e-06	0.000538072	4.89943	ILMN_1723962	LXN	up	5.6251	56925
193	-0.726849	11.1064	-6.12961	2.48195e-06	0.000557707	4.85563	ILMN_1654118	BCL2L1	down	5.60521	598
194	-1.02244	6.41433	-6.12755	2.49447e-06	0.000557707	4.85081	ILMN_1727200	SLCO4A1	down	5.60302	28231
198	-0.649737	6.54012	-6.09272	2.71645e-06	0.000594392	4.76925	ILMN_1654612	ZNF589	down	5.566	51385
199	-0.931645	6.82673	-6.08261	2.78456e-06	0.000599215	4.74556	ILMN_1778144	SLC48A1	down	5.55524	55652
200	-0.623834	6.04287	-6.0821	2.78808e-06	0.000599215	4.74435	ILMN_1814799	S100A13	down	5.55469	6284
201	-1.29282	7.90466	-6.08205	2.78837e-06	0.000599215	4.74425	ILMN_1701204	VEGFC	down	5.55465	7424
203	-1.27853	9.49239	-6.02241	3.22773e-06	0.000687761	4.60424	ILMN_1664861	ID1	down	5.4911	3397
204	-0.756654	8.06634	-6.0193	3.2525e-06	0.000690025	4.59692	ILMN_1721833	IER5	down	5.48778	51278
205	-0.883639	6.5003	-6.01072	3.32177e-06	0.000694306	4.57675	ILMN_1654773	CASK	down	5.47863	8573
208	0.633837	6.80282	6.00803	3.34382e-06	0.000694306	4.57042	ILMN_1804007	NANOS3	up	5.47576	342977
209	-0.864288	6.01983	-6.00213	3.3927e-06	0.000700918	4.55653	ILMN_2194577	PLVAP	down	5.46945	83483
212	-0.838971	8.18126	-5.98933	3.50117e-06	0.000711831	4.52641	ILMN_2206344	NDST2	down	5.45579	8509
213	0.615085	8.28234	5.9794	3.58776e-06	0.00072641	4.50302	ILMN_1812557	CDK5RAP3	up	5.44518	80279
215	-0.948138	8.27482	-5.95003	3.85682e-06	0.000774458	4.4338	ILMN_1675448	ZFP36L1	down	5.41377	677
216	-0.630113	10.8886	-5.94758	3.88015e-06	0.00077595	4.42803	ILMN_1723625	MAP4K2	down	5.41115	5871
217	0.874501	6.84119	5.93255	4.02655e-06	0.000795447	4.39257	ILMN_1699631	CASTOR3	up	5.39507	352954
218	-1.1113	6.83073	-5.92196	4.13316e-06	0.000807076	4.36755	ILMN_1660806	CSRP2	down	5.38372	1466
219	-1.1886	9.22744	-5.92177	4.13504e-06	0.000807076	4.36712	ILMN_1700144	ITGA10	down	5.38352	8515
221	-0.787389	9.37986	-5.89918	4.37213e-06	0.000838229	4.31373	ILMN_1692731	TTYH3	down	5.35931	80727
222	-0.598661	9.5758	-5.89735	4.3919e-06	0.000838229	4.30941	ILMN_1768480	VGLL4	down	5.35735	9686
223	-0.954785	11.5293	-5.88007	4.58337e-06	0.000870215	4.26855	ILMN_1809477	CARHSP1	down	5.33882	23589
224	0.620488	7.28533	5.87576	4.63249e-06	0.000876133	4.25835	ILMN_1769250	ARFGAP2	up	5.33419	84364
227	-1.33946	6.59719	-5.84078	5.05097e-06	0.000940695	4.17553	ILMN_1773125	ENTPD1	down	5.29662	953
229	-1.21826	8.71327	-5.83088	5.17624e-06	0.000956723	4.15206	ILMN_1784661	CEMIP2	down	5.28599	23670
230	-0.898215	9.86844	-5.82759	5.21858e-06	0.000960909	4.14426	ILMN_1671404	SVIL	down	5.28245	6840
232	1.08059	8.06761	5.81627	5.3668e-06	0.000973506	4.11744	ILMN_1669497	OSBPL10	up	5.27028	114884
233	0.748571	10.9248	5.80756	5.48389e-06	0.000986716	4.09677	ILMN_1715994	HGS	up	5.26091	9146
234	1.05921	8.12382	5.80636	5.50029e-06	0.000986716	4.09391	ILMN_2096719	GRK5	up	5.25961	2869
237	0.592146	9.61464	5.77542	5.93869e-06	0.00105374	4.02046	ILMN_1659240	MTMR14	up	5.22631	64419
241	0.706345	10.3092	5.69165	7.31234e-06	0.00127431	3.82113	ILMN_1692473	PRMT1	up	5.13594	3276
242	1.06522	8.77442	5.68713	7.39518e-06	0.00128416	3.81034	ILMN_2352303	RASSF2	up	5.13105	9770
243	0.642594	10.6184	5.68554	7.42448e-06	0.00128467	3.80655	ILMN_2388142	CD99L2	up	5.12933	83692
245	0.705117	8.36015	5.66498	7.8143e-06	0.00133789	3.75752	ILMN_1763461	ALDH7A1	up	5.10711	501
246	-0.752145	8.26039	-5.66012	7.90933e-06	0.00134645	3.74594	ILMN_1701216	BANP	down	5.10186	54971
247	0.981563	8.82916	5.65881	7.93518e-06	0.00134645	3.74281	ILMN_1732831	CHST7	up	5.10044	56548
249	0.74366	8.63282	5.65682	7.97467e-06	0.00134645	3.73806	ILMN_2392189	CTDSPL	up	5.09829	10217
251	-0.818946	7.85516	-5.64253	8.26367e-06	0.00138125	3.70395	ILMN_1719763	WDR83	down	5.08283	84292
252	-1.27636	8.42086	-5.64243	8.26568e-06	0.00138125	3.70371	ILMN_1775708	SLC2A3	down	5.08272	6515
253	-0.614187	9.26117	-5.63228	8.47745e-06	0.0014118	3.67948	ILMN_1745964	IRAK2	down	5.07173	3656
254	-1.40044	11.1287	-5.6247	8.63925e-06	0.00143385	3.66136	ILMN_2329679	TPST2	down	5.06352	8459
255	0.768435	7.3555	5.62297	8.67673e-06	0.00143519	3.65721	ILMN_1742379	IFT122	up	5.06164	55764
258	-3.7423	8.52767	-5.6033	9.11289e-06	0.00148001	3.61022	ILMN_1750324	IGFBP5	down	5.04034	3488
260	-0.821866	6.11351	-5.60149	9.15413e-06	0.00148001	3.60589	ILMN_1765833	SLC9A3R2	down	5.03838	9351
261	0.701769	7.23867	5.60124	9.16002e-06	0.00148001	3.60527	ILMN_2395055	PLPPR5	up	5.0381	163404
262	1.03621	8.96486	5.59594	9.28185e-06	0.0014928	3.59261	ILMN_1803686	ADA	up	5.03237	100
265	-0.612336	5.93924	-5.58866	9.45199e-06	0.00150722	3.57521	ILMN_1663976	PDLIM4	down	5.02448	8572
267	-0.923629	9.61854	-5.57616	9.75173e-06	0.00154492	3.54529	ILMN_1781155	LYN	down	5.01092	4067
268	-0.622967	8.01184	-5.57215	9.84994e-06	0.00155543	3.53569	ILMN_1773716	MRPL9	down	5.00657	65005
269	0.830928	7.53943	5.54453	1.05537e-05	0.00165585	3.46955	ILMN_1696870	TGFBRAP1	up	4.97659	9392
270	0.769853	9.00629	5.53739	1.07438e-05	0.00167888	3.45244	ILMN_1741475	PPP1R35	up	4.96884	221908
271	-0.852424	7.35377	-5.53644	1.07693e-05	0.00167888	3.45017	ILMN_1756238	TMEM217	down	4.96781	221468
272	-1.05941	9.62383	-5.53049	1.0931e-05	0.00169865	3.4359	ILMN_1663080	LFNG	down	4.96134	3955
273	0.62243	9.48615	5.52424	1.11032e-05	0.00171993	3.42092	ILMN_2329429	GIMAP6	up	4.95455	474344
274	1.05451	6.93728	5.51246	1.14353e-05	0.0017602	3.39267	ILMN_1688103	CTNNBIP1	up	4.94175	56998
277	-0.697517	10.5542	-5.49337	1.19949e-05	0.0018189	3.34689	ILMN_1734895	SFT2D1	down	4.921	113402
282	0.738021	11.8972	5.45131	1.33281e-05	0.00200105	3.24588	ILMN_1682775	EDN1	up	4.87523	1906
283	0.891702	5.84828	5.44473	1.35498e-05	0.0020281	3.23007	ILMN_1671392	KCNF1	up	4.86807	3754
284	0.82439	9.96639	5.43567	1.38614e-05	0.0020684	3.20828	ILMN_2306189	MAGED1	up	4.85819	9500
285	-0.879995	8.97602	-5.42638	1.41882e-05	0.00211071	3.18594	ILMN_2337941	COPS8	down	4.84807	10920
287	1.04523	7.95242	5.4181	1.44861e-05	0.00213976	3.16603	ILMN_1689786	ASMTL	up	4.83905	8623
288	-1.61579	8.78642	-5.4173	1.4515e-05	0.00213976	3.16412	ILMN_1712888	HSPH1	down	4.83818	10808
289	-0.94819	10.1262	-5.40389	1.5012e-05	0.00220636	3.13185	ILMN_1705301	TEAD4	down	4.82356	7004
290	-0.84005	7.26495	-5.3891	1.558e-05	0.00228295	3.09626	ILMN_2343273	TMEM255B	down	4.80743	348013
291	0.589169	9.78183	5.37987	1.59453e-05	0.0023295	3.07404	ILMN_2158336	SH3GLB2	up	4.79737	56904
292	-0.668562	5.80649	-5.36727	1.64586e-05	0.00238872	3.04368	ILMN_1748881	MRAS	down	4.78361	22808
293	0.755295	10.7165	5.35077	1.71555e-05	0.00247202	3.00393	ILMN_1725090	CTHRC1	up	4.7656	115908
294	-0.920471	5.8214	-5.35033	1.71742e-05	0.00247202	3.00289	ILMN_1686362	CRYBA4	down	4.76512	1413
295	0.775278	7.90265	5.33924	1.766e-05	0.00252894	2.97615	ILMN_1712914	SEMA6B	up	4.75301	10501
297	-1.15332	6.67231	-5.33778	1.77251e-05	0.00252894	2.97262	ILMN_1693090	CROT	down	4.75141	54677
298	-1.18622	9.50366	-5.33349	1.79175e-05	0.00254153	2.96228	ILMN_2333670	RNASE1	down	4.74672	6035
299	0.652964	5.99669	5.32094	1.84919e-05	0.00260032	2.93203	ILMN_1713846	PPM1H	up	4.73302	57460
300	-0.588437	9.76034	-5.31203	1.89116e-05	0.00264887	2.91053	ILMN_1757877	HCFC1R1	down	4.72327	54985
301	-0.692234	7.08304	-5.30826	1.90916e-05	0.00266164	2.90145	ILMN_2067269	RECK	down	4.71916	8434
302	-0.947867	10.4133	-5.29698	1.96416e-05	0.00273052	2.87422	ILMN_1765446	EMP3	down	4.70682	2014
303	0.912999	6.94933	5.29392	1.97938e-05	0.00274385	2.86683	ILMN_1733841	TCF7L1	up	4.70347	83439
305	0.966572	9.07513	5.28296	2.03477e-05	0.00279681	2.84037	ILMN_1658847	NRARP	up	4.69148	441478
306	0.895168	6.70357	5.25391	2.18931e-05	0.00298037	2.77022	ILMN_2087646	HLX	up	4.65969	3142
308	0.815586	6.40197	5.25108	2.20496e-05	0.00298037	2.76339	ILMN_2374865	ATF3	up	4.6566	467
311	-0.740754	8.60271	-5.2401	2.26685e-05	0.00303877	2.73686	ILMN_2117323	PIK3C2B	down	4.64458	5287
312	2.0389	7.77366	5.23466	2.29818e-05	0.00306921	2.72371	ILMN_2067656	CCND2	up	4.63862	894
313	0.663079	5.91651	5.23397	2.30214e-05	0.00306921	2.72205	ILMN_1685714	INHBB	up	4.63787	3625
314	-0.697317	7.11118	-5.23185	2.31447e-05	0.00307724	2.71694	ILMN_1695590	ADRB2	down	4.63555	154
315	-0.725846	10.3102	-5.22728	2.34132e-05	0.00310448	2.70588	ILMN_1797522	DUSP3	down	4.63054	1845
316	1.01197	9.68339	5.22592	2.34938e-05	0.00310672	2.70259	ILMN_2371055	EFNA1	up	4.62905	1942
318	-0.58918	6.13317	-5.20567	2.47254e-05	0.00324321	2.65362	ILMN_1779381	SEC61A2	down	4.60686	55176
319	-0.706158	10.1085	-5.20155	2.49835e-05	0.00326829	2.64367	ILMN_1802557	HEBP1	down	4.60235	50865
321	0.609666	5.88119	5.194	2.5464e-05	0.00331338	2.62541	ILMN_1689111	CXCL12	up	4.59407	6387
324	1.01132	7.14414	5.18397	2.61171e-05	0.00337139	2.60114	ILMN_1677719	CHST1	up	4.58307	8534
325	-0.871409	8.25059	-5.17117	2.69754e-05	0.003473	2.57016	ILMN_1755221	LMAN2L	down	4.56903	81562
327	-0.752533	7.46402	-5.15826	2.78691e-05	0.00355987	2.53893	ILMN_1710092	ZBTB46	down	4.55488	140685
329	0.611536	6.54752	5.14649	2.87107e-05	0.00364827	2.51042	ILMN_1737380	BCAP29	up	4.54196	55973
330	0.603904	8.20029	5.1399	2.91923e-05	0.00368772	2.49447	ILMN_1771233	CHMP4B	up	4.53473	128866
331	-1.00948	6.98561	-5.13572	2.95029e-05	0.0037103	2.48433	ILMN_1811470	PLEK2	down	4.53014	26499
332	-0.926616	6.65046	-5.12765	3.01109e-05	0.00376734	2.46478	ILMN_1775016	MPZL2	down	4.52128	10205
334	-1.06837	8.69876	-5.12062	3.06506e-05	0.0038153	2.44776	ILMN_1793474	INSIG1	down	4.51356	3638
335	-0.762781	8.81702	-5.11713	3.09221e-05	0.0038393	2.43931	ILMN_2289924	TRAK1	down	4.50973	22906
337	0.700216	8.15572	5.10895	3.15684e-05	0.0038997	2.41949	ILMN_2343048	ABCB9	up	4.50075	23457
338	-0.744826	10.9047	-5.09465	3.27308e-05	0.00400275	2.38484	ILMN_1774836	PLOD3	down	4.48504	8985
340	0.605979	6.072	5.09006	3.31135e-05	0.00402936	2.3737	ILMN_2390453	BCKDHB	up	4.47999	594
343	0.694635	9.15058	5.08385	3.36374e-05	0.00406271	2.35866	ILMN_1670926	CHST15	up	4.47318	51363
344	-0.611138	7.32214	-5.0732	3.45565e-05	0.00415316	2.33284	ILMN_1664216	NKIRAS1	down	4.46147	28512
346	1.27402	8.03209	5.06662	3.51368e-05	0.00420221	2.31688	ILMN_1663648	MTUS1	up	4.45424	57509
348	-0.606287	10.7699	-5.05785	3.59258e-05	0.00427561	2.2956	ILMN_2147251	LINC00652	down	4.44459	29075
350	-1.17914	9.99982	-5.05085	3.65681e-05	0.00433092	2.27862	ILMN_2298365	PPP2R2B	down	4.4369	5521
352	-0.877991	8.37712	-5.03806	3.7771e-05	0.00445177	2.24762	ILMN_1807372	ADORA2A	down	4.42284	135
354	-1.05528	7.46317	-5.01419	4.01248e-05	0.00470646	2.1897	ILMN_1761540	SEMA3F	down	4.39659	6405
360	0.993004	8.73876	4.97837	4.3938e-05	0.0050446	2.10273	ILMN_1684346	TNFAIP8L1	up	4.35716	126282
362	0.843095	11.135	4.95491	4.66308e-05	0.00532869	2.04576	ILMN_1687978	PHLDA1	up	4.33133	22822
364	1.14733	11.2647	4.94802	4.74529e-05	0.00539735	2.02902	ILMN_1740900	BMP4	up	4.32374	652
365	0.805171	8.2703	4.93446	4.91132e-05	0.0055474	1.99608	ILMN_1695386	RAD51C	up	4.3088	5889
367	-1.11951	8.75356	-4.92075	5.08511e-05	0.00571723	1.96278	ILMN_1750225	MYCT1	down	4.2937	80177
369	-0.692776	8.05118	-4.91164	5.20404e-05	0.00582411	1.94064	ILMN_1695959	EVA1C	down	4.28366	59271
370	-0.869585	9.66049	-4.89749	5.39423e-05	0.00600939	1.90626	ILMN_2214910	EPHB4	down	4.26807	2050
371	-1.49973	9.18346	-4.88238	5.6052e-05	0.0062302	1.86952	ILMN_1802888	ZNF185	down	4.25141	7739
372	0.978991	6.13739	4.88022	5.63601e-05	0.00623749	1.86427	ILMN_1751901	TMEM163	up	4.24903	81615
374	0.718566	8.9928	4.86501	5.85781e-05	0.00643851	1.82731	ILMN_1753823	IL17D	up	4.23227	53342
376	-0.928097	8.94805	-4.8596	5.93888e-05	0.00649749	1.81415	ILMN_1710514	BCL3	down	4.2263	602
377	0.666441	10.2964	4.85781	5.96596e-05	0.00651251	1.8098	ILMN_1814971	TCF25	up	4.22432	22980
379	-0.883772	7.09736	-4.85328	6.0349e-05	0.00655841	1.7988	ILMN_1667432	HYAL3	down	4.21933	8372
380	-0.663529	5.87974	-4.84853	6.10819e-05	0.00662332	1.78724	ILMN_1787813	SLC5A3	down	4.21409	6526
381	1.53733	7.72814	4.84379	6.18209e-05	0.00668858	1.77573	ILMN_1806533	PDE7B	up	4.20886	27115
384	1.04214	11.7177	4.83044	6.39539e-05	0.00681705	1.74325	ILMN_1728197	CLDN5	up	4.19413	7122
386	0.612567	7.36233	4.82853	6.42637e-05	0.00681705	1.73862	ILMN_1793615	ME3	up	4.19203	10873
387	-1.01367	9.81126	-4.82852	6.42657e-05	0.00681705	1.73859	ILMN_1661194	CLDN14	down	4.19202	23562
388	0.674773	8.62214	4.82636	6.46202e-05	0.00683979	1.73333	ILMN_1682567	CCDC106	up	4.18963	29903
389	-0.679797	10.9699	-4.82292	6.5186e-05	0.00688474	1.72498	ILMN_1758398	GUK1	down	4.18585	2987
390	0.873341	7.06056	4.82061	6.55701e-05	0.00691035	1.71936	ILMN_1652677	FAM89A	up	4.18329	375061
392	-0.909587	9.99111	-4.80571	6.81006e-05	0.00711051	1.68311	ILMN_1692163	NSDHL	down	4.16685	50814
394	-0.691515	8.05967	-4.80391	6.8412e-05	0.00711051	1.67874	ILMN_1691376	JAG1	down	4.16487	182
395	-0.658673	6.46826	-4.80372	6.84455e-05	0.00711051	1.67827	ILMN_2372915	P2RY2	down	4.16466	5029
397	-1.10063	10.749	-4.80098	6.89223e-05	0.00714026	1.67163	ILMN_2053415	LDLR	down	4.16164	3949
399	-1.19859	8.62425	-4.78344	7.2064e-05	0.00741848	1.62896	ILMN_1705213	TMBIM1	down	4.14228	64114
403	-1.05289	6.82651	-4.74595	7.92682e-05	0.00809182	1.53777	ILMN_2149782	RAMP2	down	4.1009	10266
407	1.76594	7.71657	4.73982	8.05129e-05	0.00814896	1.52286	ILMN_1774207	ANGPT2	up	4.09413	285
408	-0.678313	6.47971	-4.73909	8.0663e-05	0.00814896	1.52108	ILMN_1784822	PPP1R3F	down	4.09333	89801
411	-0.71399	9.11063	-4.72815	8.29374e-05	0.00829971	1.49447	ILMN_1739558	CRELD1	down	4.08125	78987
415	-0.739162	8.33189	-4.71808	8.5088e-05	0.00843876	1.46997	ILMN_1669376	DRAM1	down	4.07013	55332
419	-0.847726	7.07744	-4.70841	8.72077e-05	0.00855106	1.44643	ILMN_1766200	CALHM2	down	4.05945	51063
420	-0.670851	6.08985	-4.70815	8.7265e-05	0.00855106	1.4458	ILMN_1772446	FAM222A	down	4.05916	84915
422	0.795991	7.2721	4.70227	8.8578e-05	0.00862009	1.43151	ILMN_1756701	DHRS11	up	4.05267	79154
424	0.76388	9.45273	4.69919	8.92746e-05	0.00864557	1.42402	ILMN_1685258	TMEM14B	up	4.04927	81853
427	-0.650562	7.39984	-4.68163	9.33532e-05	0.00896687	1.38128	ILMN_1730620	ARRB1	down	4.02987	408
429	-0.672287	7.38487	-4.67816	9.41808e-05	0.00901089	1.37284	ILMN_1732612	SHB	down	4.02604	6461
434	0.788745	9.52473	4.67297	9.54314e-05	0.00904189	1.36022	ILMN_1663401	LARP6	up	4.02031	55323
435	0.684338	6.78032	4.66334	9.77966e-05	0.00920242	1.3368	ILMN_1752526	RNF144B	up	4.00968	255488
438	1.24188	7.9328	4.66137	9.82876e-05	0.00920527	1.33201	ILMN_2139761	LIMCH1	up	4.0075	22998
440	-0.654157	7.0761	-4.65079	0.00010097	0.00942036	1.30625	ILMN_1705250	ADAMTSL1	down	3.99581	92949
441	-0.822098	7.47186	-4.6487	0.000101508	0.00945243	1.30117	ILMN_1698323	PLEKHB2	down	3.9935	55041
442	0.63713	8.02649	4.64723	0.000101888	0.00946972	1.2976	ILMN_1669310	RHOT2	up	3.99188	89941
449	0.727337	6.7123	4.61802	0.000109745	0.0100658	1.22656	ILMN_1714418	RFLNB	up	3.95961	359845
452	-0.873457	5.91405	-4.60887	0.000112332	0.0102453	1.20428	ILMN_1801216	S100P	down	3.9495	6286
455	1.3619	6.1536	4.59567	0.000116167	0.0105164	1.17218	ILMN_1796925	CXADR	up	3.93492	1525
457	-0.676637	8.74238	-4.58993	0.000117876	0.0106257	1.15822	ILMN_1714861	CD68	down	3.92857	968
458	-0.827069	8.66448	-4.58505	0.000119347	0.0106854	1.14636	ILMN_1701655	SLC8B1	down	3.92319	80024
464	-1.33886	8.54373	-4.56494	0.000125614	0.0110838	1.09744	ILMN_1719695	NFKBIZ	down	3.90096	64332
466	-0.581698	5.97454	-4.55413	0.000129115	0.0113312	1.07116	ILMN_1714383	TPD52L1	down	3.88902	7164
470	0.581795	8.42017	4.54246	0.000133007	0.0115687	1.04278	ILMN_2401822	FTSJ1	up	3.87613	24140
472	-0.695506	6.57391	-4.53566	0.000135329	0.0117121	1.02623	ILMN_1724148	ORAI1	down	3.86861	84876
473	0.585805	9.89616	4.53552	0.000135375	0.0117121	1.02591	ILMN_2096654	COMMD4	up	3.86846	54939
474	-0.668322	6.00282	-4.52982	0.000137355	0.0118624	1.01203	ILMN_1696048	MEDAG	down	3.86216	84935
477	-0.778332	5.75539	-4.52094	0.000140493	0.0120693	0.990448	ILMN_2044453	LPAR5	down	3.85235	57121
478	0.605592	7.07739	4.52002	0.000140822	0.0120763	0.988212	ILMN_2358914	SLC35C2	up	3.85133	51006
479	-1.24632	7.98369	-4.51409	0.00014296	0.0122381	0.973813	ILMN_2343278	PLPP1	down	3.84479	8611
480	0.629902	8.22525	4.51093	0.000144116	0.0123155	0.966121	ILMN_1670218	EXOSC6	up	3.84129	118460
483	0.870855	9.15322	4.50618	0.000145869	0.0124001	0.954568	ILMN_2216637	STK32B	up	3.83604	55351
486	0.616096	6.63444	4.50136	0.000147667	0.0124877	0.942862	ILMN_1706779	LIG1	up	3.83072	3978
489	0.859102	7.24838	4.49312	0.000150796	0.0126656	0.922829	ILMN_1813846	P2RX4	up	3.82161	5025
490	0.79941	5.86043	4.49308	0.000150809	0.0126656	0.922747	ILMN_1691339	CLEC1A	up	3.82157	51267
493	-0.600682	8.10327	-4.49001	0.000151994	0.0126996	0.915266	ILMN_1795285	JADE2	down	3.81817	23338
496	-0.733789	10.0153	-4.48077	0.000155608	0.0129131	0.892822	ILMN_1721046	PTMS	down	3.80797	5763
499	-0.648356	6.2777	-4.47012	0.000159882	0.0131984	0.866939	ILMN_2325338	APOL2	down	3.7962	23780
501	0.580159	11.5542	4.46683	0.000161223	0.0132662	0.858959	ILMN_1805737	PFKP	up	3.79257	5214
503	-0.895584	9.14449	-4.46308	0.00016277	0.0133275	0.849837	ILMN_2363586	SDCBP	down	3.78843	6386
506	0.896062	6.63205	4.4606	0.000163799	0.01336	0.84382	ILMN_1803945	HCP5	up	3.78569	10866
507	-0.871422	5.88278	-4.46011	0.000164006	0.01336	0.842613	ILMN_1681103	AQP1	down	3.78514	358
511	0.723957	8.88776	4.44185	0.0001718	0.0138791	0.798271	ILMN_1654398	RGL1	up	3.76498	23179
513	-0.702771	6.79092	-4.4348	0.000174908	0.0140836	0.78115	ILMN_1728009	TMEM171	down	3.75719	134285
516	-1.31522	7.32579	-4.43246	0.000175956	0.0140981	0.775448	ILMN_1656369	TCIM	down	3.7546	56892
519	-0.895153	7.98927	-4.41563	0.000183651	0.0146426	0.734578	ILMN_1682099	TNFAIP8L3	down	3.73601	388121
520	-0.689442	10.7625	-4.41324	0.00018477	0.0146997	0.728778	ILMN_1737163	SH3BGRL3	down	3.73337	83442
521	0.740389	7.44429	4.41281	0.00018497	0.0146997	0.727746	ILMN_1807283	NDST1	up	3.7329	3340
523	-0.746631	8.37563	-4.40997	0.000186311	0.0147582	0.72085	ILMN_1678612	ANXA6	down	3.72976	309
525	-0.649008	8.77672	-4.40412	0.000189105	0.0149069	0.706638	ILMN_1782247	KAT2A	down	3.7233	2648
527	-0.716808	6.19283	-4.39926	0.000191454	0.0150435	0.694855	ILMN_1735192	COLEC11	down	3.71794	78989
532	-1.58772	8.17684	-4.38891	0.000196561	0.0153214	0.669728	ILMN_1790859	PLAC9	down	3.7065	219348
534	0.621525	6.02179	4.38259	0.000199748	0.0155203	0.654373	ILMN_1673941	RBM24	up	3.69952	221662
536	-1.20273	8.15648	-4.38001	0.000201059	0.0155725	0.648132	ILMN_1697548	ADGRL2	down	3.69668	23266
541	0.793341	10.3323	4.36177	0.000210605	0.016158	0.603862	ILMN_1654609	EPB41L4A-AS1	up	3.67653	114915
543	0.666301	11.4678	4.35713	0.000213105	0.0162609	0.592602	ILMN_1691156	MT1A	up	3.67141	4489
545	0.686669	7.44422	4.35415	0.000214725	0.0163201	0.585377	ILMN_1786050	RBBP9	up	3.66812	10741
549	-0.581393	10.2026	-4.34893	0.000217595	0.0163851	0.572711	ILMN_1678215	RHOJ	down	3.66235	57381
552	-0.756223	9.78719	-4.3418	0.000221572	0.0165993	0.555429	ILMN_1661599	DDIT4	down	3.65449	54541
553	-0.799628	8.27587	-4.33857	0.0002234	0.0166935	0.547588	ILMN_1713505	NPC1	down	3.65092	4864
558	0.599142	8.79992	4.3287	0.00022907	0.0169613	0.523677	ILMN_1665526	TCEA2	up	3.64003	6919
560	0.837305	8.4258	4.32421	0.000231699	0.0170801	0.512792	ILMN_1775822	PDGFB	up	3.63508	5155
569	-0.699695	11.0281	-4.30123	0.000245633	0.0178624	0.457094	ILMN_1808374	SNTB2	down	3.60971	6645
572	0.838138	7.544	4.29736	0.000248062	0.0179587	0.44771	ILMN_1728972	PIMREG	up	3.60544	54478
573	0.617649	5.86869	4.29372	0.000250368	0.0180989	0.438885	ILMN_1728799	FBP1	up	3.60142	2203
577	0.71986	8.00762	4.28389	0.000256698	0.0184471	0.415079	ILMN_1678579	CPT2	up	3.59058	1376
578	1.5301	9.78208	4.2816	0.000258193	0.0185273	0.409539	ILMN_1796216	VASH1	up	3.58805	22846
579	0.65711	7.56043	4.27914	0.000259817	0.0185929	0.403563	ILMN_1693862	C8orf82	up	3.58533	414919
580	0.647691	9.55502	4.27179	0.000264708	0.018897	0.385783	ILMN_1675239	NDUFA7	up	3.57723	4701
581	0.663019	6.17235	4.27151	0.000264895	0.018897	0.385107	ILMN_1678531	N4BP3	up	3.57693	23138
584	-0.757415	7.47578	-4.26151	0.000271715	0.0192902	0.360875	ILMN_1754660	ZCCHC24	down	3.56589	219654
588	0.934511	6.50673	4.25836	0.000273892	0.0193129	0.353269	ILMN_1790778	PNMA2	up	3.56242	10687
591	-0.682833	6.46419	-4.24979	0.000279922	0.019653	0.33251	ILMN_1791280	HSPB8	down	3.55296	26353
592	-1.11818	8.54305	-4.2471	0.000281837	0.019737	0.326013	ILMN_1775268	HECW2	down	3.55	57520
594	0.624655	9.36852	4.24467	0.000283585	0.0197969	0.32012	ILMN_1753745	HDDC2	up	3.54732	51020
605	0.770033	7.05949	4.21437	0.000306257	0.0209591	0.246831	ILMN_1751789	HNMT	up	3.51391	3176
608	0.660209	6.63098	4.20521	0.000313462	0.0213623	0.224677	ILMN_2348975	NASP	up	3.50381	4678
612	0.591997	6.57246	4.19316	0.000323193	0.0218727	0.195556	ILMN_1777998	ARHGAP25	up	3.49054	9938
613	1.12382	6.39834	4.18305	0.00033159	0.0223789	0.171128	ILMN_1773006	FABP4	up	3.4794	2167
616	-0.990135	8.64684	-4.17579	0.00033775	0.0227004	0.153597	ILMN_2381697	P4HA2	down	3.4714	8974
620	-0.802032	8.01439	-4.16863	0.000343937	0.0229582	0.136311	ILMN_1782045	FKBP4	down	3.46352	2288
622	0.719673	7.30765	4.16426	0.00034777	0.0230876	0.12576	ILMN_1714417	PSEN2	up	3.45871	5664
626	1.01971	6.1588	4.15923	0.000352236	0.0232262	0.11361	ILMN_1752269	ACSS1	up	3.45317	84532
627	0.709281	8.57566	4.15175	0.000358976	0.0236068	0.0955642	ILMN_1738816	FOXO1	up	3.44493	2308
631	-0.990971	7.08368	-4.14259	0.00036741	0.0240206	0.0734594	ILMN_1709674	GFPT2	down	3.43485	9945
633	0.712141	7.25198	4.14069	0.000369185	0.0240834	0.0688705	ILMN_1747744	LHFPL2	up	3.43276	10184
638	0.783048	7.94194	4.12228	0.000386816	0.0249665	0.0244707	ILMN_1745497	METTL25	up	3.4125	84190
660	-0.755796	8.15165	-4.07796	0.000432769	0.0269693	-0.0823234	ILMN_1760493	LIMS2	down	3.36374	55679
663	0.794771	8.10071	4.07141	0.000440001	0.027246	-0.0980843	ILMN_1772612	ANGPTL2	up	3.35655	23452
665	-1.02835	8.30838	-4.04734	0.000467636	0.0288474	-0.156002	ILMN_1719627	SLC27A3	down	3.33009	11000
667	-0.588454	9.55203	-4.04414	0.000471438	0.0290086	-0.1637	ILMN_1775330	CCDC9B	down	3.32658	388115
668	0.767646	6.71756	4.04088	0.00047534	0.0291751	-0.171535	ILMN_2115135	MSMP	up	3.323	692094
670	-0.69697	11.1879	-4.029	0.000489836	0.0299089	-0.200087	ILMN_2298818	RPS29	down	3.30995	6235
674	0.622636	6.77451	4.02471	0.000495176	0.0300898	-0.210392	ILMN_2072140	BTF3L4	up	3.30524	91408
680	1.02078	8.21707	4.01516	0.00050728	0.0304942	-0.23334	ILMN_1680339	PDGFRL	up	3.29475	5157
682	-0.77008	8.51553	-4.01448	0.000508157	0.0304988	-0.234982	ILMN_1678493	CHN1	down	3.294	1123
685	-0.66149	10.472	-4.00077	0.000526063	0.0313924	-0.267885	ILMN_1724533	LY96	down	3.27896	23643
686	0.840385	7.15785	4.00014	0.000526905	0.0313924	-0.269404	ILMN_1770818	FAM13A-AS1	up	3.27827	285512
689	0.83687	10.9394	3.99848	0.000529116	0.031409	-0.273381	ILMN_1713380	EIF2B2	up	3.27645	8892
690	-0.882715	8.00926	-3.9953	0.000533391	0.0315876	-0.281027	ILMN_1801043	GSN	down	3.27295	2934
691	1.42434	7.40625	3.99528	0.000533419	0.0315876	-0.281075	ILMN_1666733	CXCL8	up	3.27293	3576
692	-0.708421	6.80648	-3.99356	0.000535737	0.0316864	-0.285195	ILMN_1672022	EPHA4	down	3.27105	2043
693	-1.12008	7.64322	-3.98986	0.000540767	0.0319452	-0.294071	ILMN_1730906	FILIP1L	down	3.26699	11259
696	0.721891	8.85318	3.98445	0.000548207	0.0322675	-0.30705	ILMN_1691053	RPS2	up	3.26106	6187
698	-0.737625	10.2698	-3.97914	0.000555611	0.0325854	-0.319791	ILMN_2367215	PRCP	down	3.25523	5547
699	-0.748488	7.06716	-3.97855	0.000556438	0.0325947	-0.321203	ILMN_2359287	ITGA6	down	3.25458	3655
703	-0.606424	7.3841	-3.97005	0.000568512	0.0331428	-0.341588	ILMN_1726574	CACYBP	down	3.24526	27101
705	1.21446	11.1661	3.96019	0.000582827	0.0338158	-0.3652	ILMN_1658494	RGCC	up	3.23446	28984
706	0.655682	8.6913	3.95085	0.000596735	0.0345815	-0.387586	ILMN_1671568	ECHDC2	up	3.22422	55268
711	0.614431	9.26276	3.9267	0.000634215	0.0364077	-0.445399	ILMN_1794863	CAMK2N1	up	3.19776	55450
714	-1.28093	9.16604	-3.92192	0.0006419	0.0366762	-0.456827	ILMN_1660436	HSPA1B	down	3.19253	3304
721	0.656966	5.9282	3.90312	0.000673036	0.0380102	-0.501763	ILMN_1755741	DACH1	up	3.17196	1602
722	-0.597228	8.22918	-3.90138	0.000676	0.038064	-0.50593	ILMN_1801443	TSKU	down	3.17005	25987
727	-0.639639	6.06836	-3.89532	0.000686404	0.0384095	-0.520416	ILMN_2405078	OSBPL8	down	3.16342	114882
737	0.899149	11.4647	3.87134	0.000729109	0.0402453	-0.577645	ILMN_2173611	MT1E	up	3.13721	4493
738	1.14412	8.31533	3.87004	0.000731496	0.0403315	-0.580744	ILMN_1695880	LOX	up	3.13579	4015
739	0.638623	8.39193	3.86945	0.000732584	0.0403334	-0.582152	ILMN_1684045	CDCA4	up	3.13514	55038
740	-0.582377	8.11004	-3.86898	0.000733463	0.0403334	-0.583289	ILMN_2364521	AXL	down	3.13462	558
742	-0.88159	11.6441	-3.867	0.000737115	0.0404584	-0.587997	ILMN_1713124	AKR1C3	down	3.13246	8644
748	-0.609358	6.72108	-3.85254	0.000764437	0.0415838	-0.622493	ILMN_2284998	SP100	down	3.11666	6672
777	0.606735	8.31705	3.79719	0.000878491	0.045895	-0.754215	ILMN_1679178	ATP5F1D	up	3.05626	513
780	-0.581158	6.43459	-3.78912	0.000896456	0.0466836	-0.773378	ILMN_1771261	SYNC	down	3.04747	81493
791	1.14272	8.63543	3.77297	0.000933519	0.0478981	-0.81172	ILMN_1796417	ASNS	up	3.02988	440
795	-0.662607	7.04962	-3.76349	0.000955972	0.0487426	-0.834208	ILMN_1690040	TM7SF2	down	3.01955	7108
800	0.875779	6.24986	3.7585	0.000967999	0.0489756	-0.846035	ILMN_1812297	CYP26B1	up	3.01413	56603
801	-1.03987	6.69901	-3.75841	0.000968209	0.0489756	-0.846241	ILMN_1807291	CYP1A1	down	3.01403	1543
805	0.765329	9.56527	3.75454	0.000977652	0.0492815	-0.855421	ILMN_2378868	SRSF5	up	3.00982	6430
811	0.651035	10.1821	3.74465	0.00100216	0.0501545	-0.878844	ILMN_2364357	RPS6KB2	up	2.99906	6199
814	-0.702832	7.29922	-3.73946	0.00101527	0.0506026	-0.891127	ILMN_2111237	MN1	down	2.99342	4330
817	0.681597	8.65467	3.73264	0.00103275	0.0512647	-0.907275	ILMN_1785336	PMM2	up	2.986	5373
818	-0.656813	7.39299	-3.73203	0.00103435	0.0512917	-0.908735	ILMN_1656293	GOSR2	down	2.98533	9570
824	-0.815599	9.78388	-3.71962	0.00106696	0.0523241	-0.938083	ILMN_1789830	CFLAR	down	2.97185	8837
828	-0.587797	10.1313	-3.71495	0.00107951	0.0526745	-0.94913	ILMN_1672662	SLC20A1	down	2.96677	6574
830	0.84372	6.66053	3.71203	0.0010874	0.052954	-0.95602	ILMN_1685703	ACOX2	up	2.96361	8309
832	0.678666	7.43513	3.70978	0.00109354	0.0531468	-0.961339	ILMN_1796138	BMX	up	2.96116	660
833	-1.27224	9.3402	-3.70632	0.00110306	0.0535029	-0.96953	ILMN_2140799	FAM24B	down	2.9574	196792
834	0.89435	7.91534	3.7037	0.00111031	0.0538008	-0.975717	ILMN_2327346	SSBP4	up	2.95456	170463
835	-0.597233	10.2275	-3.70229	0.00111422	0.053937	-0.979044	ILMN_1714197	ACSS2	down	2.95303	55902
844	0.617657	6.27617	3.68591	0.00116077	0.0554204	-1.01771	ILMN_1804051	SNX8	up	2.93525	29886
849	-0.681482	8.64419	-3.6796	0.00117921	0.0558125	-1.03259	ILMN_1757781	SAP30L	down	2.92841	79685
852	-0.659255	9.2748	-3.67741	0.00118568	0.0560071	-1.03776	ILMN_1664303	HTATIP2	down	2.92603	10553
856	-0.71512	6.47772	-3.67068	0.00120578	0.0567154	-1.05364	ILMN_1667707	SPCS3	down	2.91873	60559
857	1.1786	9.06328	3.67044	0.00120649	0.0567154	-1.05419	ILMN_1673320	CCDC178	up	2.91848	374864
863	-0.756364	7.31128	-3.66338	0.00122795	0.0572559	-1.07084	ILMN_1659106	PHLDA3	down	2.91082	23612
864	-0.763981	6.68436	-3.66318	0.00122855	0.0572559	-1.0713	ILMN_1784300	TUBA4A	down	2.91061	7277
865	-0.920967	8.09488	-3.65918	0.00124088	0.0576657	-1.08073	ILMN_1805543	ADAMTS9	down	2.90627	56999
867	-0.695545	8.11026	-3.65719	0.00124704	0.0578015	-1.0854	ILMN_1765109	TNFRSF25	down	2.90412	8718
868	1.07075	7.20319	3.65709	0.00124736	0.0578015	-1.08565	ILMN_1712896	FST	up	2.90401	10468
871	0.720597	7.82647	3.64767	0.00127701	0.0590071	-1.10782	ILMN_1665449	ROBO4	up	2.89381	54538
873	0.87348	7.85288	3.6411	0.0012981	0.0598686	-1.12328	ILMN_2380588	DNPH1	up	2.88669	10591
874	1.19926	8.06512	3.63645	0.00131322	0.060403	-1.1342	ILMN_1807439	ALDH1A3	up	2.88166	220
877	0.590758	7.2764	3.63104	0.00133104	0.0610416	-1.14693	ILMN_2104830	ACP2	up	2.87581	53
878	1.0554	11.3041	3.62546	0.0013497	0.061839	-1.16006	ILMN_2201596	CYTL1	up	2.86976	54360
891	0.707264	6.2337	3.60558	0.00141814	0.0638949	-1.20671	ILMN_2093027	MYO1B	up	2.84828	4430
902	-0.751693	5.94755	-3.59105	0.00147033	0.0655801	-1.24078	ILMN_2148527	H19	down	2.83259	283120
911	1.04314	8.5868	3.58041	0.00150974	0.0664985	-1.26571	ILMN_1715991	CAVIN2	up	2.8211	8436
914	-0.858193	7.45993	-3.57367	0.00153523	0.0672643	-1.28148	ILMN_1706217	TLR4	down	2.81383	7099
920	1.01207	6.58309	3.56884	0.00155375	0.0676144	-1.29278	ILMN_1733851	DACT3	up	2.80862	147906
926	0.613985	6.23176	3.56574	0.00156577	0.0678862	-1.30004	ILMN_1747160	SYT15	up	2.80527	83849
932	-0.745431	6.50887	-3.56003	0.00158811	0.0683393	-1.31338	ILMN_2169761	CPNE8	down	2.79912	144402
943	1.40417	8.32694	3.53078	0.00170759	0.0726434	-1.38168	ILMN_1793025	MGARP	up	2.76762	84709
945	-0.718688	11.9152	-3.52717	0.00172294	0.0731053	-1.39011	ILMN_1760347	SRGN	down	2.76373	5552
947	-0.584546	6.49622	-3.52527	0.00173107	0.0733225	-1.39453	ILMN_1733443	SULT1B1	down	2.76169	27284
949	0.695406	9.44017	3.52079	0.00175037	0.0740113	-1.40497	ILMN_1671116	XXYLT1	up	2.75687	152002
953	-0.644058	5.88991	-3.51503	0.00177552	0.0746864	-1.41839	ILMN_1724686	CLDN1	down	2.75068	9076
959	-1.00715	6.51996	-3.50827	0.00180551	0.0753712	-1.43415	ILMN_2371458	ACKR3	down	2.7434	57007
971	0.915581	8.52555	3.49124	0.00188314	0.077477	-1.47374	ILMN_1808202	R3HDM4	up	2.72512	91300
980	0.987104	7.34054	3.47338	0.00196813	0.080029	-1.51523	ILMN_1696537	DDIT4L	up	2.70595	115265
983	0.632845	8.84243	3.46527	0.00200794	0.0813745	-1.53405	ILMN_1706706	DCAF7	up	2.69725	10238
994	0.84825	7.8414	3.45542	0.00205734	0.0824879	-1.55689	ILMN_1794399	SNRK	up	2.68669	54861
997	-1.02132	6.05107	-3.45172	0.00207621	0.082905	-1.56546	ILMN_1700183	APLNR	down	2.68273	187
1007	0.815874	7.62456	3.43537	0.00216154	0.0853828	-1.60328	ILMN_1784948	SPOCD1	up	2.66524	90853
1013	0.715569	10.0332	3.42419	0.00222189	0.0872223	-1.62914	ILMN_1787345	FKBP11	up	2.65328	51303
1028	-0.631854	7.43362	-3.39976	0.00235951	0.0910855	-1.68552	ILMN_1776516	ITPKA	down	2.62718	3706
1029	0.746016	9.69445	3.39651	0.00237842	0.0916883	-1.69301	ILMN_1785424	ABLIM1	up	2.62371	3983
1032	-0.952719	11.9894	-3.39485	0.00238816	0.0919009	-1.69684	ILMN_2096116	HSP90B1	down	2.62194	7184
1036	0.582553	8.7109	3.38861	0.00242505	0.0928082	-1.71121	ILMN_2373062	RHBDF2	up	2.61528	79651
1038	-1.41079	10.0203	-3.38271	0.00246043	0.0939111	-1.72479	ILMN_1800512	HMOX1	down	2.60899	3162
1042	0.606187	6.50846	3.37759	0.00249152	0.0947736	-1.73656	ILMN_2083588	TTC32	up	2.60354	130502
1044	-0.791472	11.2164	-3.37129	0.00253034	0.0960841	-1.75105	ILMN_1741356	PRICKLE1	down	2.59682	144165
1046	0.619487	6.66368	3.36734	0.00255495	0.0967175	-1.76012	ILMN_1807169	TINAGL1	up	2.59262	64129
1049	0.641184	6.88436	3.36445	0.00257316	0.0970305	-1.76678	ILMN_1659029	DENND6B	up	2.58953	414918
1055	-0.604049	8.49143	-3.35858	0.00261043	0.0978311	-1.78025	ILMN_1667825	MLKL	down	2.58329	197259
1058	0.956415	7.88433	3.35724	0.00261902	0.0979271	-1.78332	ILMN_1758672	FAM107B	up	2.58186	83641
1061	-0.604464	8.91463	-3.35003	0.00266569	0.0994435	-1.79987	ILMN_1747460	TMEM184B	down	2.57419	25829
1069	1.49398	7.53028	3.33989	0.00273267	0.10118	-1.82311	ILMN_1808789	MYO5C	up	2.56341	55930
1070	-0.764203	6.34772	-3.33964	0.00273436	0.10118	-1.82369	ILMN_2400372	SULT1A2	down	2.56314	6799
1073	-1.69443	8.2518	-3.33815	0.00274433	0.101217	-1.8271	ILMN_1758281	CALCRL	down	2.56156	10203
1075	-0.65655	7.32152	-3.33551	0.00276215	0.101643	-1.83315	ILMN_1658247	OAS1	down	2.55875	4938
1076	-1.18475	8.06529	-3.33466	0.00276787	0.101777	-1.83509	ILMN_1698259	TMEM100	down	2.55785	55273
1078	-0.701548	7.93464	-3.32613	0.00282623	0.103611	-1.85462	ILMN_2227968	NTHL1	down	2.54879	4913
1080	0.76334	6.89933	3.32527	0.00283219	0.103673	-1.85659	ILMN_1705116	SLC22A23	up	2.54788	63027
1087	-0.701691	7.35984	-3.31679	0.00289152	0.104703	-1.87599	ILMN_1680856	MAMLD1	down	2.53887	10046
1092	-0.593542	7.55721	-3.31055	0.00293591	0.105936	-1.89024	ILMN_1663032	FNDC4	down	2.53226	64838
1097	0.623775	7.28161	3.30799	0.00295436	0.106062	-1.8961	ILMN_1727495	L3MBTL3	up	2.52954	84456
1098	-0.685993	7.2724	-3.30759	0.0029572	0.106062	-1.897	ILMN_1705686	NRGN	down	2.52912	4900
1112	-0.928343	8.92887	-3.29596	0.00304234	0.107729	-1.92355	ILMN_1657111	AHNAK2	down	2.51679	113146
1113	0.58218	7.66805	3.29556	0.00304535	0.107758	-1.92447	ILMN_2405521	MTHFD2	up	2.51636	10797
1119	0.724673	9.04888	3.29127	0.00307733	0.108418	-1.93424	ILMN_1794914	UBTD1	up	2.51183	80019
1131	0.586043	7.70558	3.28261	0.003143	0.109545	-1.95398	ILMN_1762312	FOXRED1	up	2.50265	55572
1133	0.66391	8.26703	3.27904	0.00317047	0.11027	-1.96211	ILMN_1664912	IL11RA	up	2.49888	3590
1138	-0.752418	8.14078	-3.27529	0.00319956	0.110961	-1.97064	ILMN_1734276	PMEPA1	down	2.49491	56937
1140	0.674869	8.72494	3.27448	0.00320588	0.111023	-1.97249	ILMN_1807206	DHRS1	up	2.49405	115817
1154	-0.604519	7.52957	-3.25697	0.00334546	0.114155	-2.01229	ILMN_2087692	CYBRD1	down	2.47554	79901
1179	0.703277	11.1588	3.23294	0.0035466	0.117966	-2.06679	ILMN_1815154	MYH10	up	2.45019	4628
1189	-0.626408	10.4958	-3.21805	0.00367703	0.120826	-2.10048	ILMN_1759628	ATP1B3	down	2.4345	483
1191	-0.606444	8.98032	-3.21751	0.00368183	0.120826	-2.1017	ILMN_1766713	HSPD1	down	2.43394	3329
1196	-0.85151	7.08079	-3.21182	0.00373303	0.122087	-2.11458	ILMN_1689456	ZBTB20	down	2.42794	26137
1201	1.09039	8.81024	3.20589	0.00378698	0.123355	-2.12796	ILMN_1656378	NMT2	up	2.42171	9397
1209	-0.719489	9.04396	-3.19899	0.00385083	0.124425	-2.14354	ILMN_2305225	NDRG4	down	2.41445	65009
1216	1.24215	8.74247	3.1937	0.00390047	0.125403	-2.15548	ILMN_2163723	KRT7	up	2.40888	3855
1218	-0.615026	6.33534	-3.19245	0.00391224	0.125614	-2.15829	ILMN_1776337	CHORDC1	down	2.40757	26973
1220	-0.820142	8.6107	-3.18868	0.00394808	0.126575	-2.16678	ILMN_1659913	ISG20	down	2.40361	3669
1224	0.706422	8.07665	3.18317	0.00400106	0.127699	-2.1792	ILMN_2368718	CENPM	up	2.39783	79019
1228	-0.645462	6.47369	-3.17974	0.00403435	0.128331	-2.18692	ILMN_1765274	CAPN11	down	2.39423	11131
1230	0.656931	8.7282	3.17814	0.00405	0.128575	-2.19052	ILMN_2389876	TGFB1I1	up	2.39255	7041
1233	0.630491	7.13348	3.17219	0.00410858	0.130096	-2.2039	ILMN_1697529	RNF10	up	2.38631	9921
1238	-1.03831	9.64451	-3.16873	0.00414303	0.130685	-2.21167	ILMN_1651799	SLC38A2	down	2.38268	54407
1250	0.584222	6.52265	3.15603	0.00427202	0.133414	-2.24021	ILMN_2179778	PHLDB2	up	2.36937	90102
1282	0.670424	7.09993	3.12986	0.00454993	0.138309	-2.29883	ILMN_1681503	MCM2	up	2.342	4171
1293	0.931619	7.10558	3.12404	0.00461403	0.139234	-2.31183	ILMN_1668125	MYRIP	up	2.33592	25924
1305	-0.610882	10.9777	-3.11354	0.00473203	0.141223	-2.3353	ILMN_1780825	RRAS	down	2.32495	6237
1318	0.7949	7.55894	3.10154	0.00487036	0.143922	-2.36206	ILMN_2357134	SPHK1	up	2.31244	8877
1329	-0.715371	9.06409	-3.08415	0.00507768	0.148596	-2.40076	ILMN_1676563	HTRA1	down	2.29433	5654
1332	0.625895	8.47081	3.08171	0.0051074	0.149231	-2.40618	ILMN_1688089	PEBP1	up	2.2918	5037
1336	-0.660212	5.92406	-3.07451	0.00519626	0.150924	-2.42219	ILMN_1744251	TBXA2R	down	2.28431	6915
1347	0.897819	8.21316	3.06711	0.00528911	0.152441	-2.43861	ILMN_1773262	ESM1	up	2.27662	11082
1353	-0.990766	9.2912	-3.05859	0.00539789	0.154935	-2.45749	ILMN_1720889	MSMO1	down	2.26778	6307
1381	-0.859774	7.64535	-3.02976	0.00578237	0.161691	-2.52125	ILMN_1773389	PLTP	down	2.23789	5360
1385	0.622771	8.65811	3.02336	0.00587123	0.163727	-2.53537	ILMN_1709747	EXOG	up	2.23127	9941
1387	0.639692	9.52103	3.02224	0.00588693	0.164051	-2.53784	ILMN_2378048	HNRNPK	up	2.23011	3190
1408	-0.767574	6.59459	-3.0055	0.00612609	0.168023	-2.57469	ILMN_1767362	ADAMTS6	down	2.21282	11174
1415	0.593132	6.63606	2.99822	0.00623297	0.16972	-2.59069	ILMN_1703955	FBXO32	up	2.20531	114907
1418	-0.631968	6.04183	-2.99689	0.00625274	0.169912	-2.59362	ILMN_1711203	C6orf15	down	2.20393	29113
1428	0.710275	7.90564	2.9908	0.00634386	0.1714	-2.607	ILMN_1722718	BMP2	up	2.19765	650
1435	0.588733	7.09665	2.98279	0.0064655	0.173725	-2.62455	ILMN_1862217	APH1B	up	2.1894	83464
1439	0.680221	8.41852	2.97971	0.00651283	0.174516	-2.63129	ILMN_2324421	TXNRD1	up	2.18623	7296
1452	0.83963	8.50806	2.96893	0.00668136	0.177308	-2.6549	ILMN_1692938	PSAT1	up	2.17513	29968
1453	-0.79192	7.65596	-2.96683	0.00671469	0.178067	-2.65949	ILMN_1752923	IFNAR1	down	2.17297	3454
1475	-0.692571	7.95696	-2.94259	0.00711084	0.185619	-2.71241	ILMN_1796335	LPCAT2	down	2.14808	54947
1480	-0.580261	5.9332	-2.93887	0.00717347	0.186583	-2.7205	ILMN_2314169	PTHLH	down	2.14427	5744
1485	-0.683256	8.02525	-2.93583	0.00722524	0.187231	-2.72713	ILMN_1798210	E2F7	down	2.14115	144455
1486	-0.815398	7.83456	-2.93395	0.00725725	0.187771	-2.73121	ILMN_1782050	CEBPD	down	2.13923	1052
1516	0.580915	7.29512	2.91145	0.00765249	0.193453	-2.78009	ILMN_2330787	FRMD6	up	2.1162	122786
1526	-0.709902	9.2193	-2.90571	0.00775654	0.194992	-2.79253	ILMN_1672834	SSH2	down	2.11033	85464
1529	-0.777646	7.6966	-2.90128	0.00783766	0.196649	-2.80211	ILMN_2134538	FTH1	down	2.10581	2495
1532	0.768487	7.94097	2.90008	0.00785984	0.196951	-2.80471	ILMN_1679796	TOMM20	up	2.10459	9804
1541	0.682774	6.41712	2.89212	0.00800823	0.199267	-2.82193	ILMN_1656837	RBP1	up	2.09646	5947
1549	-1.52013	10.5532	-2.87843	0.00826952	0.20466	-2.85147	ILMN_1655595	SERPINE2	down	2.08252	5270
1552	-0.826288	10.2003	-2.87492	0.00833797	0.206105	-2.85906	ILMN_2058782	IFI27	down	2.07894	3429
1555	-1.5029	8.45199	-2.87156	0.0084037	0.20731	-2.86628	ILMN_2234697	BEX1	down	2.07553	55859
1562	-0.608729	7.23708	-2.86637	0.00850648	0.208562	-2.87746	ILMN_1815261	PDIA4	down	2.07025	9601
1566	1.05735	10.2558	2.86439	0.00854604	0.209024	-2.88172	ILMN_1671106	GJA4	up	2.06824	2701
1587	1.06366	9.9578	2.84789	0.00888217	0.213816	-2.91717	ILMN_1748473	GIMAP4	up	2.05148	55303
1597	-0.707333	6.87829	-2.84213	0.00900246	0.21512	-2.92952	ILMN_1764709	MAFB	down	2.04564	9935
1604	-1.60345	9.27502	-2.83606	0.00913102	0.217023	-2.94254	ILMN_2412336	AKR1C2	down	2.03948	1646
1607	-0.889013	6.59048	-2.83454	0.00916335	0.217474	-2.94579	ILMN_2341724	ANKRD55	down	2.03795	79722
1619	0.644664	7.29477	2.82677	0.00933088	0.219952	-2.96241	ILMN_1801307	TNFSF10	up	2.03008	8743
1623	0.590104	9.06757	2.82499	0.0093697	0.22035	-2.96622	ILMN_1726456	SLC3A2	up	2.02827	6520
1624	0.748037	8.67462	2.82496	0.00937035	0.22035	-2.96629	ILMN_2136089	MT1IP	up	2.02824	644314
1640	-0.620343	8.85043	-2.81796	0.00952436	0.221835	-2.98124	ILMN_1697639	OGT	down	2.02116	8473
1650	-0.600584	9.78124	-2.81156	0.00966715	0.223347	-2.99488	ILMN_1717262	PROCR	down	2.0147	10544
1656	0.791809	9.07237	2.80614	0.00978983	0.225411	-3.00645	ILMN_1814194	TCF4	up	2.00922	6925
1686	-0.861324	8.78362	-2.78338	0.0103209	0.232369	-3.05484	ILMN_1743445	FAM107A	down	1.98628	11170
1753	-0.623722	7.33838	-2.74127	0.011376	0.245181	-3.14385	ILMN_1769876	TBC1D2	down	1.94401	55357
1759	-0.756403	7.23189	-2.7366	0.011499	0.246742	-3.15367	ILMN_1652246	NACAD	down	1.93934	23148
1804	1.21978	6.95211	2.70376	0.0124008	0.258367	-3.22256	ILMN_1786628	CNTNAP3B	up	1.90655	728577
1829	1.05378	7.85819	2.68649	0.0129013	0.264393	-3.25861	ILMN_1671791	PCK2	up	1.88937	5106
1836	-0.58056	5.81933	-2.68149	0.0130496	0.266202	-3.26901	ILMN_1707695	IFIT1	down	1.8844	3434
1847	-0.679772	8.05276	-2.67572	0.0132229	0.267269	-3.28102	ILMN_1652906	GBGT1	down	1.87867	26301
1848	0.722661	8.2552	2.67537	0.0132333	0.267269	-3.28174	ILMN_1800225	PPARG	up	1.87833	5468
1864	-0.581394	7.34131	-2.66143	0.0136614	0.273089	-3.3107	ILMN_1803464	PHTF1	down	1.8645	10745
1883	1.01654	6.07314	2.64902	0.014053	0.277565	-3.33639	ILMN_1784294	CPA4	up	1.85223	51200
1889	-0.654389	8.77349	-2.64685	0.0141227	0.277982	-3.34088	ILMN_1763837	ANPEP	down	1.85008	290
1890	-0.746505	9.70502	-2.64576	0.0141578	0.278449	-3.34314	ILMN_2116299	FAM110D	down	1.849	79927
1897	-0.621099	6.1603	-2.64079	0.0143188	0.280034	-3.35341	ILMN_1813117	ITGA9	down	1.84409	3680
1913	0.708372	7.11352	2.63096	0.0146421	0.283169	-3.37368	ILMN_2381197	RNF19A	up	1.8344	25897
1928	0.670928	8.49473	2.62402	0.0148747	0.285302	-3.38798	ILMN_1809590	GINS2	up	1.82755	51659
1936	0.65631	6.9709	2.61615	0.0151422	0.288619	-3.40415	ILMN_1715401	MT1G	up	1.81981	4495
1958	0.764633	7.81553	2.6022	0.015628	0.294087	-3.43277	ILMN_1811933	SHMT1	up	1.8061	6470
1962	0.6626	8.75917	2.59961	0.0157199	0.295247	-3.43809	ILMN_1732452	MAPKAPK3	up	1.80355	7867
1972	-0.603654	6.27829	-2.59583	0.0158547	0.296097	-3.44582	ILMN_1739393	SELE	down	1.79984	6401
1994	0.580584	7.3806	2.58716	0.0161683	0.299177	-3.46355	ILMN_1790637	C11orf80	up	1.79134	79703
2013	1.1575	7.99724	2.57388	0.0166594	0.303798	-3.49063	ILMN_2157099	CCNA1	up	1.77834	8900
2017	-0.615189	8.94112	-2.57275	0.0167019	0.303892	-3.49293	ILMN_1657395	HMGCR	down	1.77723	3156
2021	0.771274	7.81946	2.57205	0.0167282	0.303892	-3.49436	ILMN_1778401	HLA-B	up	1.77655	3106
2036	0.600696	9.88751	2.56578	0.0169657	0.306041	-3.5071	ILMN_1657893	TXNRD2	up	1.77043	10587
2044	-0.696147	7.92612	-2.56274	0.0170822	0.307008	-3.51329	ILMN_1741727	QPCT	down	1.76746	25797
2049	0.877164	6.4599	2.5616	0.0171259	0.307228	-3.5156	ILMN_1808114	LYVE1	up	1.76635	10894
2076	-0.60894	7.36018	-2.54859	0.0176336	0.31209	-3.54199	ILMN_1726666	GPX3	down	1.75366	2878
2083	0.582894	8.48691	2.54386	0.0178215	0.314438	-3.55155	ILMN_1670238	CDC45	up	1.74906	8318
2118	-0.750786	8.41909	-2.52523	0.0185805	0.321789	-3.58918	ILMN_1761968	PPP1R14A	down	1.73094	94274
2125	-0.747189	7.66469	-2.52166	0.0187293	0.322932	-3.59637	ILMN_1677814	ABCC3	down	1.72748	8714
2154	0.738015	6.07626	2.50772	0.019321	0.327805	-3.62438	ILMN_1745103	CLEC1B	up	1.71397	51266
2177	-0.956726	7.13755	-2.49416	0.0199131	0.333986	-3.65155	ILMN_1687301	VCAN	down	1.70086	1462
2194	-0.665665	7.91883	-2.48662	0.0202496	0.336539	-3.66662	ILMN_2173835	FTH1P3	down	1.69358	2498
2214	-0.710473	7.57472	-2.48017	0.0205414	0.337913	-3.67948	ILMN_1745041	TCF15	down	1.68737	6939
2243	-0.606631	6.91358	-2.46534	0.0212281	0.343553	-3.70902	ILMN_1717052	STARD10	down	1.67309	10809
2245	0.805696	8.04249	2.46504	0.0212419	0.343553	-3.7096	ILMN_2113490	NTN4	up	1.67281	59277
2275	-0.738814	8.39938	-2.45175	0.0218753	0.348711	-3.73596	ILMN_1778523	KLF9	down	1.66005	687
2285	0.72632	9.64933	2.44633	0.0221385	0.351237	-3.74669	ILMN_1779228	CDH2	up	1.65485	1000
2293	0.5944	9.13444	2.44244	0.0223294	0.352495	-3.75439	ILMN_1773865	HSPA5	up	1.65112	3309
2299	-0.726594	7.88132	-2.44142	0.02238	0.352554	-3.75641	ILMN_1695945	MEIS2	down	1.65014	4212
2311	-0.659302	11.5819	-2.43624	0.0226369	0.354824	-3.76664	ILMN_1672496	DNAJA1	down	1.64518	3301
2322	-0.672123	6.564	-2.42969	0.0229655	0.357906	-3.77955	ILMN_1780334	KCNJ2	down	1.63892	3759
2352	-0.713557	8.80805	-2.41441	0.0237498	0.364655	-3.8096	ILMN_1690125	PDLIM7	down	1.62434	9260
2354	0.645554	8.54235	2.4125	0.0238497	0.365843	-3.81335	ILMN_1806037	TK1	up	1.62252	7083
2371	-1.0049	7.12368	-2.40729	0.0241236	0.367846	-3.82356	ILMN_1698732	PALLD	down	1.61756	23022
2400	-0.809795	8.54531	-2.39338	0.0248697	0.373644	-3.85077	ILMN_1729288	C1QTNF6	down	1.60433	114904
2404	-0.675221	8.65991	-2.39139	0.0249779	0.374669	-3.85465	ILMN_1682034	HEY2	down	1.60244	23493
2417	-0.7237	6.11817	-2.38536	0.025309	0.376624	-3.8664	ILMN_1794638	VIP	down	1.59673	7432
2427	1.1115	6.85321	2.37961	0.0256285	0.379298	-3.87759	ILMN_1717541	CNTNAP3	up	1.59128	79937
2447	-0.630169	11.4652	-2.37225	0.0260433	0.38196	-3.89191	ILMN_1685722	EIF4A2	down	1.5843	1974
2497	0.622837	7.63194	2.34963	0.027356	0.390358	-3.9357	ILMN_1760315	VWCE	up	1.56295	220001
2508	-0.624634	9.37959	-2.34661	0.027536	0.391384	-3.94154	ILMN_2370624	COL13A1	down	1.5601	1305
2509	0.630697	8.32674	2.34593	0.0275766	0.39154	-3.94285	ILMN_1711617	GMFG	up	1.55946	9535
2578	-0.58454	9.06939	-2.32082	0.0291159	0.400313	-3.99111	ILMN_1811104	POGLUT1	down	1.53587	56983
2590	-0.602982	9.70048	-2.31445	0.0295187	0.402674	-4.0033	ILMN_1797310	ATP6V1D	down	1.5299	51382
2619	0.764004	8.09258	2.30273	0.0302733	0.408175	-4.02569	ILMN_1838313	LRRC8B	up	1.51894	23507
2690	0.777948	8.6312	2.27319	0.032254	0.419365	-4.08178	ILMN_1697597	EFCAB14	up	1.49142	9813
2766	-0.761756	8.82609	-2.24608	0.034175	0.430229	-4.13286	ILMN_1656920	CRIP1	down	1.46629	1396
2795	0.593965	8.05285	2.23578	0.0349317	0.433713	-4.15217	ILMN_1735996	NOX4	up	1.45678	50507
2825	1.2535	9.58849	2.22506	0.0357345	0.438285	-4.17218	ILMN_1704537	PHGDH	up	1.44691	26227
2854	0.590641	7.86651	2.21297	0.0366613	0.444334	-4.1947	ILMN_1767665	GPX8	up	1.43579	493869
2887	0.607086	6.91423	2.20284	0.0374542	0.448595	-4.2135	ILMN_1787897	CXCL1	up	1.4265	2919
2903	-0.650387	10.5163	-2.19752	0.0378765	0.450776	-4.22335	ILMN_1791726	TUBB3	down	1.42163	10381
2907	-0.939747	7.80084	-2.19502	0.0380771	0.452061	-4.22798	ILMN_1707727	ANGPTL4	down	1.41934	51129
2909	-0.687652	8.13206	-2.19418	0.0381443	0.452639	-4.22953	ILMN_1811387	TFF3	down	1.41857	7033
2937	-1.03052	7.52059	-2.18328	0.0390289	0.457353	-4.24964	ILMN_1708778	ASS1	down	1.40861	445
2969	-0.612403	7.72659	-2.1738	0.039814	0.461894	-4.26709	ILMN_2169439	ITGAV	down	1.39996	3685
3037	-0.805537	8.38321	-2.15092	0.0417665	0.472305	-4.30898	ILMN_1654429	PMCH	down	1.37917	5367
3064	-0.603553	9.39754	-2.14138	0.0426058	0.475883	-4.32635	ILMN_1656413	ZMPSTE24	down	1.37053	10269
3069	-0.586174	7.51338	-2.13982	0.0427439	0.476569	-4.32918	ILMN_1693334	P4HA1	down	1.36913	5033
3085	0.673244	6.33515	2.13579	0.0431043	0.477763	-4.3365	ILMN_1692219	RAB11FIP1	up	1.36548	80223
3187	0.773446	7.49264	2.10477	0.0459687	0.49039	-4.39255	ILMN_1804735	CBS	up	1.33754	875
3206	1.03266	7.83201	2.09807	0.0466093	0.493876	-4.40458	ILMN_1746085	IGFBP3	up	1.33153	3486
3209	0.628072	8.38703	2.0972	0.046693	0.494227	-4.40614	ILMN_1915188	MID2	up	1.33075	11043
