# Supplementary material for: CircRNA/lncRNA–miRNA–mRNA network and gene landscape in calcific aortic valve disease
Source: BMC Genomics. 2023 Jul 25;24:419. doi: 10.1186/s12864-023-09441-y (PMC10367311; doi:10.1186/s12864-023-09441-y)
Supplement: Supplementary file 11 — Supplementary Material 11: Table S15. DEGs between vVECs with OS and vVECs with LS (from GSE26953) [file 12864_2023_9441_MOESM11_ESM.xls]

## Sheet: Sheet1
Table S15. DEGs between vVECs with OS and vVECs with LS (from GSE26953）
	logFC	AveExpr	t	P.Value	adj.P.Val	B	probe_id	symbol	change	v	ENTREZID
1	2.338	10.8601	20.8827	6.74405e-17	3.29076e-12	26.0093	ILMN_1708934	ADM	up	16.1711	133
2	3.47867	9.6476	15.3881	6.2428e-14	1.52309e-09	20.7472	ILMN_1767556	DEPP1	up	13.2046	11067
3	-1.56523	12.1634	-14.7091	1.66828e-13	2.28109e-09	19.9315	ILMN_1773154	NFKBIA	down	12.7777	4792
4	-2.64593	7.94459	-14.6319	1.86994e-13	2.28109e-09	19.836	ILMN_1673566	ADAMTS1	down	12.7282	9510
5	-4.86973	8.51831	-14.3446	2.87124e-13	2.80205e-09	19.4754	ILMN_1705231	SLCO2A1	down	12.5419	6578
6	-1.74089	9.12651	-13.2191	1.64993e-12	1.23131e-08	17.9818	ILMN_1748206	CCM2L	down	11.7825	140706
7	-3.23046	7.2054	-13.1767	1.7664e-12	1.23131e-08	17.9228	ILMN_1792800	LCN6	down	11.7529	158062
8	-1.19046	11.3449	-12.9915	2.38289e-12	1.45341e-08	17.6632	ILMN_2164242	UBE2F	down	11.6229	140739
9	-2.2763	8.98091	-12.5725	4.74939e-12	2.57496e-08	17.0614	ILMN_2388800	PLPP3	down	11.3234	8613
10	1.80565	6.91844	12.2	8.89771e-12	3.94694e-08	16.5091	ILMN_1752478	DHRS3	up	11.0507	9249
11	-1.62862	10.1091	-11.9092	1.46698e-11	5.16085e-08	16.0664	ILMN_1668345	OAF	down	10.8336	220323
12	-3.35239	7.37296	-11.9038	1.48072e-11	5.16085e-08	16.0582	ILMN_2210111	GDF3	down	10.8295	9573
13	-1.27742	9.76218	-11.8502	1.62513e-11	5.18819e-08	15.9755	ILMN_1804415	SMAGP	down	10.7891	57228
14	-2.6935	8.82319	-11.824	1.70122e-11	5.18819e-08	15.9348	ILMN_1682226	CLDN15	down	10.7692	24146
15	1.87783	6.62981	11.7681	1.87545e-11	5.38308e-08	15.848	ILMN_1801584	CXCR4	up	10.7269	7852
16	-1.66777	8.97272	-11.5054	2.98067e-11	7.65482e-08	15.4345	ILMN_1699226	UBR4	down	10.5257	23352
17	-1.12901	10.1507	-11.4621	3.2194e-11	7.85452e-08	15.3655	ILMN_1763638	BCAR3	down	10.4922	8412
18	-2.72134	7.2929	-11.2851	4.42106e-11	1.02726e-07	15.081	ILMN_2228035	HS3ST1	down	10.3545	9957
19	-2.14527	10.1276	-11.1297	5.85823e-11	1.29933e-07	14.8278	ILMN_1751576	TEK	down	10.2322	7010
20	-1.13143	7.82059	-11.0744	6.47932e-11	1.37154e-07	14.7369	ILMN_1719599	SYTL4	down	10.1885	94121
21	-1.69435	10.8574	-11.0523	6.74596e-11	1.37154e-07	14.7006	ILMN_1775224	NOS3	down	10.171	4846
22	-1.68054	8.08398	-10.9581	8.01802e-11	1.50477e-07	14.5446	ILMN_1666122	HEG1	down	10.0959	57493
23	1.72049	6.61625	10.9194	8.60997e-11	1.55601e-07	14.4802	ILMN_2376194	CAMK2B	up	10.065	816
24	-1.59816	10.1225	-10.8827	9.21415e-11	1.59581e-07	14.4188	ILMN_1785646	PMP22	down	10.0355	5376
25	2.14336	7.71612	10.867	9.48429e-11	1.59581e-07	14.3927	ILMN_1807969	SNCAIP	up	10.023	9627
26	-2.91865	7.7018	-10.5763	1.63162e-10	2.65383e-07	13.9003	ILMN_1676897	HSPA12B	down	9.78738	116835
27	-2.52469	8.43021	-10.4358	2.12838e-10	3.24545e-07	13.6582	ILMN_1723048	GJC2	down	9.67195	57165
28	1.52417	6.5274	10.3199	2.65489e-10	3.92561e-07	13.4564	ILMN_2229379	KIT	up	9.57595	3815
29	-2.47462	10.5652	-10.2025	3.32629e-10	4.63732e-07	13.2502	ILMN_2413158	PODXL	down	9.47804	5420
30	-0.953526	6.73351	-9.927	5.68399e-10	7.32283e-07	12.7586	ILMN_2333687	CD59	down	9.24535	966
31	-1.00608	8.17384	-9.92532	5.70279e-10	7.32283e-07	12.7555	ILMN_1782057	ATP8B2	down	9.24391	57198
32	0.891592	10.5438	9.85342	6.56879e-10	8.21857e-07	12.6255	ILMN_1699856	RALGDS	up	9.18251	5900
33	-1.4029	8.89276	-9.80217	7.2681e-10	8.6925e-07	12.5323	ILMN_1656057	PLAU	down	9.13858	5328
34	-1.33445	6.49368	-9.7903	7.44086e-10	8.6925e-07	12.5106	ILMN_1799996	DHH	down	9.12838	50846
35	0.830565	7.99072	9.77788	7.62593e-10	8.6925e-07	12.488	ILMN_2151281	GABARAPL1	up	9.11771	23710
36	-1.61679	8.49354	-9.77562	7.66016e-10	8.6925e-07	12.4839	ILMN_1755658	ABI3	down	9.11576	51225
37	1.1721	7.6765	9.71545	8.63159e-10	9.57223e-07	12.3738	ILMN_1718766	MT1F	up	9.06391	4494
38	-1.13638	9.00116	-9.66798	9.48734e-10	1.00907e-06	12.2865	ILMN_1789186	STN1	down	9.02286	79991
39	0.995404	9.89246	9.6594	9.65106e-10	1.00907e-06	12.2707	ILMN_1767475	CERK	up	9.01543	64781
40	-2.286	10.8758	-9.65586	9.71951e-10	1.00907e-06	12.2642	ILMN_1735930	KLF2	down	9.01236	10365
41	-2.17919	9.17064	-9.54713	1.20836e-09	1.22838e-06	12.063	ILMN_2063168	MALL	down	8.9178	7851
42	1.45527	8.95424	9.42786	1.537e-09	1.53057e-06	11.8402	ILMN_1810275	SLC7A7	up	8.81333	9056
43	-1.50272	8.63574	-9.39856	1.631e-09	1.59169e-06	11.7852	ILMN_1672611	CDH11	down	8.78755	1009
44	-2.16783	7.27571	-9.35889	1.76785e-09	1.67599e-06	11.7105	ILMN_1651282	COL17A1	down	8.75255	1308
45	-1.46962	9.12347	-9.22516	2.32292e-09	2.13862e-06	11.4569	ILMN_1730816	GPR162	down	8.63397	27239
46	1.3638	6.82928	9.18676	2.51347e-09	2.23366e-06	11.3836	ILMN_2376205	LTB	up	8.59973	4050
47	0.810309	10.3489	9.18594	2.5177e-09	2.23366e-06	11.3821	ILMN_1678766	DYNLT1	up	8.599	6993
48	-4.7587	8.01104	-9.1244	2.85794e-09	2.49024e-06	11.2642	ILMN_1766264	PI16	down	8.54395	221476
49	1.21808	9.35704	9.06083	3.25939e-09	2.74211e-06	11.1418	ILMN_1727098	PPP1R16B	up	8.48686	26051
50	1.86481	9.03141	9.0244	3.5152e-09	2.89929e-06	11.0714	ILMN_1674661	CIRBP	up	8.45405	1153
51	1.70988	7.25136	9.01762	3.56507e-09	2.89929e-06	11.0582	ILMN_1758895	CTSK	up	8.44793	1513
52	1.14109	8.42658	8.97695	3.87976e-09	3.10349e-06	10.9794	ILMN_2398926	C17orf58	up	8.41119	284018
53	-1.53662	6.42907	-8.94408	4.15499e-09	3.27005e-06	10.9154	ILMN_1736670	PPP1R3C	down	8.38143	5507
54	-1.37861	11.0786	-8.8696	4.85551e-09	3.76071e-06	10.77	ILMN_2128770	CDR2L	down	8.31376	30850
55	1.26853	11.008	8.86009	4.95336e-09	3.77655e-06	10.7513	ILMN_1686116	THBS1	up	8.3051	7057
56	-1.73098	9.13605	-8.7752	5.92181e-09	4.44546e-06	10.5844	ILMN_1779015	ZNF467	down	8.22755	168544
57	0.782153	7.64054	8.75871	6.13156e-09	4.53318e-06	10.5519	ILMN_1749521	SLC35E3	up	8.21243	55508
58	-2.12914	6.4959	-8.72781	6.54531e-09	4.76684e-06	10.4908	ILMN_2334210	ITGB4	down	8.18407	3691
59	-0.943975	9.75493	-8.68996	7.09169e-09	5.08881e-06	10.4157	ILMN_1805192	ITPRIP	down	8.14925	85450
60	-1.28327	6.85634	-8.64899	7.73609e-09	5.47076e-06	10.3343	ILMN_2376403	TSC22D3	down	8.11148	1831
61	-1.6105	6.87194	-8.63384	7.9895e-09	5.56925e-06	10.3041	ILMN_1759787	THBD	down	8.09748	7056
62	0.937195	11.6517	8.56056	9.34099e-09	6.41963e-06	10.1576	ILMN_1706015	FAM43A	up	8.02961	131583
63	1.02293	11.088	8.48528	1.09759e-08	7.43844e-06	10.0062	ILMN_1668411	FHL2	up	7.95956	2274
64	0.835701	6.42235	8.4212	1.25988e-08	8.42133e-06	9.87672	ILMN_1756211	MOV10L1	up	7.89967	54456
65	1.10657	9.25143	8.36716	1.41583e-08	9.33584e-06	9.76704	ILMN_1757872	PRAG1	up	7.84899	157285
66	-1.43626	11.8794	-8.35983	1.43847e-08	9.34923e-06	9.75213	ILMN_1723874	MRPS6	down	7.8421	64968
67	0.799982	10.4893	8.35418	1.45618e-08	9.34923e-06	9.74062	ILMN_1689327	HMGN2	up	7.83679	3151
68	-1.07324	11.4803	-8.30205	1.63043e-08	1.0332e-05	9.63431	ILMN_1815500	ITPR3	down	7.7877	3710
69	-1.12608	6.34837	-8.28881	1.678e-08	1.04972e-05	9.60724	ILMN_1686227	GNA14	down	7.77521	9630
70	1.06618	7.09849	8.2688	1.75267e-08	1.08255e-05	9.56627	ILMN_1772876	ZNF395	up	7.7563	55893
71	-1.21697	10.2109	-8.26141	1.78108e-08	1.08635e-05	9.55114	ILMN_2347068	MKNK2	down	7.74932	2872
72	-1.31021	7.45037	-8.22522	1.92726e-08	1.16099e-05	9.47687	ILMN_1806754	GLDC	down	7.71506	2731
73	-1.06832	7.28515	-8.18824	2.08946e-08	1.22838e-05	9.40075	ILMN_2334296	IL18BP	down	7.67997	10068
74	1.44663	9.10729	7.99777	3.1768e-08	1.82367e-05	9.00557	ILMN_1809813	PGF	up	7.49801	5228
75	-1.2815	6.6408	-7.98834	3.24386e-08	1.84051e-05	8.98584	ILMN_1671237	GNGT2	down	7.48894	2793
76	1.30262	9.25702	7.96884	3.38698e-08	1.89963e-05	8.94507	ILMN_1747305	GIMAP8	up	7.47019	155038
77	-1.44423	6.32498	-7.9507	3.52602e-08	1.95514e-05	8.90706	ILMN_1718033	LYPD5	down	7.45272	284348
78	1.00263	8.49839	7.92969	3.69438e-08	2.02547e-05	8.86299	ILMN_1735955	RPL23AP7	up	7.43246	118433
80	-1.58036	7.01702	-7.87127	4.20731e-08	2.24729e-05	8.74009	ILMN_2219767	MYCN	down	7.376	4613
81	0.977417	6.5369	7.82189	4.69765e-08	2.43092e-05	8.63583	ILMN_1808769	LINC00467	up	7.32812	84791
82	1.36068	7.90009	7.81797	4.73899e-08	2.43092e-05	8.62754	ILMN_2340259	PDE4B	up	7.32431	5142
83	-0.665358	9.59329	-7.81017	4.82243e-08	2.43092e-05	8.61103	ILMN_1731783	ATP1A1	down	7.31673	476
84	-1.64604	6.63218	-7.80832	4.84241e-08	2.43092e-05	8.60711	ILMN_1659856	FAM167B	down	7.31494	84734
85	0.692864	8.26585	7.80466	4.88227e-08	2.43092e-05	8.59936	ILMN_2200503	NIT2	up	7.31138	56954
86	-1.63785	9.61599	-7.79868	4.94807e-08	2.4388e-05	8.58669	ILMN_1668283	HYAL2	down	7.30556	8692
87	-2.06901	7.79662	-7.78789	5.06911e-08	2.47347e-05	8.56381	ILMN_1712545	S100A3	down	7.29507	6274
88	-1.86466	7.14556	-7.75314	5.4799e-08	2.64745e-05	8.49005	ILMN_2137789	KLF4	down	7.26123	9314
89	1.6952	10.0664	7.71978	5.90662e-08	2.82562e-05	8.41905	ILMN_1689353	APLN	up	7.22866	8862
90	0.651413	9.15626	7.70142	6.15573e-08	2.9162e-05	8.37992	ILMN_1727041	EWSR1	up	7.21072	2130
91	-1.18923	7.16349	-7.64232	7.03364e-08	3.29184e-05	8.25358	ILMN_1799600	STARD8	down	7.15282	9754
92	1.38133	6.06906	7.63919	7.08358e-08	3.29184e-05	8.24688	ILMN_2361768	CHRNA1	up	7.14975	1134
94	0.70903	6.72748	7.59747	7.7848e-08	3.55009e-05	8.15738	ILMN_1793522	PRKAB1	up	7.10875	5564
95	-1.23094	11.5293	-7.58076	8.08546e-08	3.64349e-05	8.12144	ILMN_1809477	CARHSP1	down	7.0923	23589
96	0.794835	7.67259	7.57785	8.13895e-08	3.64349e-05	8.11519	ILMN_1805999	MYO1D	up	7.08943	4642
97	-0.717565	8.41731	-7.55751	8.52343e-08	3.77598e-05	8.07141	ILMN_2358540	RBMS1	down	7.06939	5937
98	-0.63614	12.1399	-7.5541	8.58969e-08	3.77598e-05	8.06406	ILMN_1771376	PEA15	down	7.06602	8682
99	-2.2318	8.64262	-7.5153	9.38191e-08	4.08741e-05	7.98035	ILMN_1739813	HYAL1	down	7.02771	3373
100	-1.30048	7.58603	-7.51112	9.47158e-08	4.08996e-05	7.97132	ILMN_1700384	KIAA1522	down	7.02358	57648
101	-0.785735	8.21389	-7.50265	9.65622e-08	4.13311e-05	7.95299	ILMN_1706273	MOB2	down	7.01519	81532
102	-0.817761	6.55233	-7.47575	1.02669e-07	4.35629e-05	7.89478	ILMN_1746801	CGN	down	6.98856	57530
103	-1.55834	7.71648	-7.46713	1.04708e-07	4.40451e-05	7.87611	ILMN_1672589	SEMA4B	down	6.98002	10509
104	-0.778144	6.14251	-7.40135	1.21709e-07	5.07587e-05	7.7332	ILMN_1657680	CCDC69	down	6.91468	26112
106	-0.781299	8.56054	-7.38657	1.25902e-07	5.1625e-05	7.70101	ILMN_1756086	INTS3	down	6.89997	65123
107	1.44438	7.24214	7.34826	1.37478e-07	5.54399e-05	7.61741	ILMN_1892403	SNORD13	up	6.86177	692084
108	-0.92844	6.38184	-7.33464	1.4185e-07	5.67342e-05	7.58765	ILMN_1671905	SFR1	down	6.84817	119392
109	-1.20614	7.77586	-7.32778	1.44106e-07	5.71677e-05	7.57265	ILMN_1751656	KLF11	down	6.84132	8462
110	-0.730578	5.88396	-7.32323	1.45622e-07	5.73035e-05	7.5627	ILMN_2414962	MOBP	down	6.83677	4336
111	-1.29818	9.58397	-7.31057	1.49929e-07	5.85261e-05	7.53499	ILMN_1695946	TRNP1	down	6.82412	388610
112	-0.774064	10.8886	-7.30632	1.51406e-07	5.8634e-05	7.52566	ILMN_1723625	MAP4K2	down	6.81986	5871
113	0.623231	9.17107	7.28923	1.57488e-07	6.02435e-05	7.4882	ILMN_2381841	DDX19B	up	6.80275	11269
114	0.757818	8.26095	7.27339	1.6335e-07	6.17879e-05	7.45345	ILMN_1694603	SMARCC1	up	6.78688	6599
115	1.08484	7.53943	7.23883	1.76925e-07	6.56358e-05	7.37749	ILMN_1696870	TGFBRAP1	up	6.75221	9392
116	0.983576	7.17719	7.23764	1.77413e-07	6.56358e-05	7.37487	ILMN_1703374	NAV1	up	6.75101	89796
117	0.647357	6.61792	7.23729	1.77558e-07	6.56358e-05	7.3741	ILMN_1655645	AK2	up	6.75066	204
118	-1.53635	7.90466	-7.22772	1.81532e-07	6.66005e-05	7.35303	ILMN_1701204	VEGFC	down	6.74105	7424
119	-0.732134	9.5758	-7.21218	1.88182e-07	6.80245e-05	7.31879	ILMN_1768480	VGLL4	down	6.72542	9686
121	-0.843242	10.7278	-7.20895	1.89596e-07	6.80245e-05	7.31167	ILMN_2399503	UBN1	down	6.72217	29855
122	0.973404	11.8972	7.18994	1.98136e-07	7.05695e-05	7.26973	ILMN_1682775	EDN1	up	6.70304	1906
123	-1.77663	10.0282	-7.142	2.21464e-07	7.77434e-05	7.16375	ILMN_1789074	HSPA1A	down	6.6547	3303
124	0.709888	6.72868	7.1117	2.37639e-07	8.23321e-05	7.0966	ILMN_1720771	STX11	up	6.62408	8676
125	0.712075	8.26095	7.11121	2.3791e-07	8.23321e-05	7.09552	ILMN_1779147	ENC1	up	6.62359	8507
126	0.914007	8.02924	7.06172	2.67015e-07	9.11119e-05	6.98555	ILMN_2128795	LRIG1	up	6.57346	26018
127	-1.60663	9.71701	-7.0524	2.72893e-07	9.22174e-05	6.9648	ILMN_2338323	CDC25B	down	6.56401	994
128	-1.46145	7.05446	-6.9949	3.12198e-07	0.00010434	6.83653	ILMN_1777759	FIGNL2	down	6.50557	401720
129	-1.23625	8.15007	-6.96862	3.32046e-07	0.000110219	6.77775	ILMN_1809931	NDRG1	down	6.4788	10397
130	0.834892	8.12399	6.9464	3.49828e-07	0.000114898	6.72799	ILMN_2366719	NSFL1C	up	6.45615	55968
131	2.0504	8.13747	6.94317	3.52493e-07	0.000114898	6.72075	ILMN_1762899	EGR1	up	6.45285	1958
132	-2.68572	7.77307	-6.94231	3.53206e-07	0.000114898	6.71882	ILMN_1780060	FCN3	down	6.45197	8547
133	-1.27857	11.1888	-6.93473	3.59562e-07	0.000116191	6.70181	ILMN_1701731	AKR1B1	down	6.44423	231
134	-1.45142	9.81126	-6.91373	3.77766e-07	0.00012127	6.65469	ILMN_1661194	CLDN14	down	6.42278	23562
135	1.37333	9.86463	6.85636	4.32472e-07	0.00013741	6.52562	ILMN_1759023	WFS1	up	6.36404	7466
136	-0.765944	7.82479	-6.85519	4.33676e-07	0.00013741	6.52297	ILMN_1776998	DNAJA4	down	6.36283	55466
137	-1.30958	9.62383	-6.8365	4.53247e-07	0.000142685	6.48083	ILMN_1663080	LFNG	down	6.34367	3955
138	-1.20372	9.06337	-6.81311	4.79032e-07	0.000149836	6.428	ILMN_2338963	SLC29A1	down	6.31964	2030
139	1.27518	8.77442	6.80813	4.8471e-07	0.000150479	6.41675	ILMN_2352303	RASSF2	up	6.31452	9770
140	0.655969	7.1867	6.80591	4.87257e-07	0.000150479	6.41175	ILMN_1714397	CRYL1	up	6.31224	51084
141	0.685244	8.05082	6.77876	5.19633e-07	0.000157488	6.35031	ILMN_1705871	DDHD2	up	6.2843	23259
142	-0.721152	8.40492	-6.77573	5.2337e-07	0.000157641	6.34347	ILMN_1683313	ST3GAL1	down	6.28119	6482
143	0.929159	7.81236	6.76969	5.30927e-07	0.000158936	6.32977	ILMN_1746465	FJX1	up	6.27497	24147
144	1.43309	6.60233	6.74287	5.65819e-07	0.000168348	6.26897	ILMN_1655077	PRDM1	up	6.24732	639
145	-0.718274	6.54012	-6.73541	5.75932e-07	0.000170319	6.25205	ILMN_1654612	ZNF589	down	6.23963	51385
146	-0.60521	6.69551	-6.72206	5.94501e-07	0.000174751	6.22173	ILMN_1696419	STOM	down	6.22585	2040
147	-0.617362	8.8216	-6.71857	5.99455e-07	0.000175152	6.2138	ILMN_1813669	ANKS1A	down	6.22224	23294
148	0.913777	9.15058	6.68769	6.45161e-07	0.000187385	6.14358	ILMN_1670926	CHST15	up	6.19033	51363
149	-0.71308	8.79685	-6.66699	6.77791e-07	0.000195697	6.09643	ILMN_1787567	TSC22D1	down	6.1689	8848
150	-1.50802	6.91188	-6.6632	6.83932e-07	0.000196309	6.0878	ILMN_1795298	GPER1	down	6.16499	2852
151	1.1168	6.96803	6.65977	6.89559e-07	0.000196674	6.07997	ILMN_1738438	MAST4	up	6.16143	375449
152	-1.39098	8.71327	-6.65752	6.93266e-07	0.000196674	6.07485	ILMN_1784661	CEMIP2	down	6.1591	23670
153	-0.969478	6.11351	-6.60756	7.81128e-07	0.000219053	5.96076	ILMN_1765833	SLC9A3R2	down	6.10728	9351
154	0.658093	7.15437	6.59868	7.97887e-07	0.000222474	5.94046	ILMN_1738276	TMEM185A	up	6.09806	84548
155	-1.22826	8.91139	-6.57546	8.43491e-07	0.000233853	5.88731	ILMN_2380967	DNASE1L1	down	6.07392	1774
156	-0.715218	7.62701	-6.57083	8.52912e-07	0.000234524	5.87669	ILMN_1727142	IKBKB	down	6.0691	3551
159	0.598444	7.46549	6.55154	8.93266e-07	0.00024215	5.83247	ILMN_1684271	ACBD6	up	6.04902	84320
160	1.06013	6.52287	6.54306	9.11618e-07	0.000245759	5.81301	ILMN_1705579	MPP4	up	6.04019	58538
161	-0.985851	7.75162	-6.53728	9.24352e-07	0.000247605	5.79974	ILMN_1756862	APOL3	down	6.03416	80833
164	-0.914824	8.18126	-6.53083	9.38764e-07	0.000247605	5.78494	ILMN_2206344	NDST2	down	6.02744	8509
165	0.603628	6.50557	6.52202	9.58832e-07	0.000251539	5.76471	ILMN_1741131	CHRNB1	up	6.01826	1140
168	-0.65692	8.5062	-6.4696	1.08764e-06	0.0002808	5.64409	ILMN_1655429	TNFAIP1	down	5.96352	7126
169	1.4711	6.75185	6.45552	1.12516e-06	0.000288958	5.61163	ILMN_1777660	RNF144A	up	5.94879	9781
170	1.00099	11.1879	6.45174	1.13544e-06	0.000290072	5.60293	ILMN_2082209	TOX2	up	5.94484	84969
172	0.681414	7.71741	6.43411	1.18472e-06	0.000298668	5.56226	ILMN_1718977	GADD45B	up	5.92638	4616
173	-1.18858	7.96361	-6.43316	1.18745e-06	0.000298668	5.56006	ILMN_1795183	RNASE1	down	5.92538	6035
174	-0.937363	7.46402	-6.42519	1.21051e-06	0.000302906	5.54165	ILMN_1710092	ZBTB46	down	5.91703	140685
176	0.632056	6.54315	6.41181	1.25024e-06	0.000308476	5.51073	ILMN_2230683	CDCA7L	up	5.90301	55536
177	-1.35128	9.49239	-6.36509	1.39967e-06	0.000339786	5.40263	ILMN_1664861	ID1	down	5.85397	3397
178	-1.45761	6.59719	-6.35601	1.43078e-06	0.00034207	5.38157	ILMN_1773125	ENTPD1	down	5.84443	953
179	-0.869406	5.87974	-6.3529	1.44158e-06	0.00034207	5.37438	ILMN_1787813	SLC5A3	down	5.84116	6526
180	-1.30214	6.66022	-6.3457	1.46694e-06	0.000345794	5.35767	ILMN_2052373	RAB17	down	5.83359	64284
181	-1.08764	10.2846	-6.29498	1.65888e-06	0.000387296	5.2399	ILMN_1781010	ARHGEF3	down	5.78019	50650
182	1.02503	8.2703	6.28184	1.71269e-06	0.000396562	5.20931	ILMN_1695386	RAD51C	up	5.76632	5889
183	-1.11332	8.68784	-6.28132	1.71482e-06	0.000396562	5.20812	ILMN_1769299	MTMR11	down	5.76578	10903
184	0.606125	5.96042	6.2634	1.79113e-06	0.000411042	5.16641	ILMN_1727466	KCNMB4	up	5.74687	27345
185	0.923164	6.84119	6.26268	1.79428e-06	0.000411042	5.16472	ILMN_1699631	CASTOR3	up	5.74611	352954
186	0.68246	7.31315	6.23899	1.90071e-06	0.000433387	5.10951	ILMN_1667670	SLC25A15	up	5.72109	10166
187	-2.25506	7.49392	-6.23311	1.92811e-06	0.000437591	5.0958	ILMN_1684306	S100A4	down	5.71487	6275
190	0.769636	9.7422	6.20372	2.07119e-06	0.000463595	5.0272	ILMN_2167922	TRMT5	up	5.68378	57570
191	-0.644596	9.11856	-6.19896	2.09538e-06	0.000466868	5.01607	ILMN_1669032	PPIC	down	5.67874	5480
192	-0.701551	5.82987	-6.18063	2.19114e-06	0.000485984	4.97324	ILMN_2368318	FGR	down	5.65933	2268
193	-0.844712	7.75576	-6.16771	2.26134e-06	0.000499287	4.94301	ILMN_1658071	ATP1B1	down	5.64563	481
194	-0.675512	5.93924	-6.16526	2.27492e-06	0.000500021	4.93727	ILMN_1663976	PDLIM4	down	5.64303	8572
195	-0.815293	6.5242	-6.14725	2.37723e-06	0.000520165	4.8951	ILMN_2413816	GRB14	down	5.62393	2888
196	-1.1078	6.65046	-6.13029	2.47787e-06	0.000539766	4.85535	ILMN_1775016	MPZL2	down	5.60592	10205
197	0.658504	8.43475	6.12515	2.50921e-06	0.000543253	4.8433	ILMN_1711699	HIP1R	up	5.60046	9026
199	-0.769568	8.06634	-6.12203	2.5284e-06	0.000543494	4.836	ILMN_1721833	IER5	down	5.59715	51278
200	-1.15033	7.06716	-6.1145	2.5754e-06	0.000548762	4.81834	ILMN_2359287	ITGA6	down	5.58916	3655
201	-0.953974	10.7625	-6.10656	2.62596e-06	0.000555393	4.7997	ILMN_1737163	SH3BGRL3	down	5.58071	83442
203	0.728496	8.06308	6.10252	2.65205e-06	0.000555393	4.79022	ILMN_1800958	TMEM237	up	5.57642	65062
204	0.732463	7.47891	6.09606	2.69433e-06	0.000561837	4.77505	ILMN_1733675	MPP1	up	5.56955	4354
205	0.712536	7.39745	6.09277	2.71611e-06	0.00056266	4.76733	ILMN_1669633	ACP1	up	5.56605	52
206	0.747423	5.99669	6.09069	2.73001e-06	0.00056266	4.76244	ILMN_1713846	PPM1H	up	5.56384	57460
207	-0.876979	6.01983	-6.09026	2.73287e-06	0.00056266	4.76143	ILMN_2194577	PLVAP	down	5.56338	83483
208	-1.51591	11.1287	-6.08848	2.74483e-06	0.000562747	4.75725	ILMN_2329679	TPST2	down	5.56149	8459
209	-1.84962	9.52468	-6.06482	2.90868e-06	0.000593846	4.70165	ILMN_1738742	PLAT	down	5.5363	5327
211	-1.08678	8.66448	-6.02484	3.20855e-06	0.000644284	4.60755	ILMN_1701655	SLC8B1	down	5.49369	80024
212	-1.00371	6.41433	-6.01532	3.28444e-06	0.00065682	4.58513	ILMN_1727200	SLCO4A1	down	5.48354	28231
215	-0.79941	9.37986	-5.98924	3.50196e-06	0.000691729	4.52362	ILMN_1692731	TTYH3	down	5.45569	80727
217	-0.650327	9.26117	-5.9637	3.72913e-06	0.000727851	4.46332	ILMN_1745964	IRAK2	down	5.42839	3656
221	1.76008	6.99014	5.93243	4.02776e-06	0.000770723	4.38942	ILMN_2112256	TNFRSF4	up	5.39494	7293
222	-0.86621	10.9047	-5.92493	4.10295e-06	0.000781142	4.37167	ILMN_1774836	PLOD3	down	5.3869	8985
224	-0.606051	6.6323	-5.91217	4.23415e-06	0.000800796	4.34147	ILMN_1688630	RECK	down	5.37323	8434
225	1.1299	6.93728	5.90652	4.29355e-06	0.000808789	4.3281	ILMN_1688103	CTNNBIP1	up	5.36718	56998
226	0.581446	8.66003	5.89994	4.36385e-06	0.000815839	4.31252	ILMN_1792825	ARIH2	up	5.36013	10425
228	1.09354	8.06761	5.88598	4.51691e-06	0.000838033	4.27944	ILMN_1669497	OSBPL10	up	5.34516	114884
230	-0.666947	8.87543	-5.87555	4.63478e-06	0.000850204	4.25472	ILMN_1683755	SOX13	down	5.33397	9580
231	-1.20009	6.34437	-5.86756	4.72721e-06	0.000863911	4.23577	ILMN_2153916	HSPA2	down	5.3254	3306
232	-0.827634	8.60271	-5.85468	4.88018e-06	0.000888538	4.20521	ILMN_2117323	PIK3C2B	down	5.31156	5287
233	-0.641868	6.71622	-5.85198	4.91292e-06	0.000891174	4.19879	ILMN_2064150	PRRG2	down	5.30866	5639
234	-1.31007	7.09009	-5.84732	4.96981e-06	0.000898156	4.18774	ILMN_1797359	TRIM5	down	5.30366	85363
235	0.731814	7.23867	5.84104	5.04764e-06	0.000908854	4.17283	ILMN_2395055	PLPPR5	up	5.29691	163404
236	0.656954	7.62364	5.83939	5.06828e-06	0.000909216	4.16892	ILMN_1683096	ASB1	up	5.29514	51665
237	0.610372	10.607	5.83631	5.1071e-06	0.000912824	4.16159	ILMN_1696407	SRSF2	up	5.29183	6427
238	1.03076	7.69414	5.83138	5.16985e-06	0.000920667	4.14987	ILMN_1757129	TMEM88	up	5.28652	92162
239	0.745232	8.42017	5.81852	5.33706e-06	0.000933411	4.11932	ILMN_2401822	FTSJ1	up	5.2727	24140
241	-1.16691	9.22744	-5.81368	5.40145e-06	0.00093795	4.10781	ILMN_1700144	ITGA10	down	5.26749	8515
242	1.76553	8.56382	5.80911	5.46286e-06	0.000945249	4.09696	ILMN_1723962	LXN	up	5.26258	56925
243	0.595227	9.61464	5.80547	5.5124e-06	0.000950451	4.0883	ILMN_1659240	MTMR14	up	5.25866	64419
244	-0.876458	9.11063	-5.80404	5.53191e-06	0.000950456	4.08491	ILMN_1739558	CRELD1	down	5.25713	78987
245	-1.01065	9.78719	-5.80256	5.55229e-06	0.000950611	4.08138	ILMN_1661599	DDIT4	down	5.25553	54541
246	-0.629707	9.99277	-5.79661	5.63468e-06	0.000961343	4.06724	ILMN_1717934	SYT11	down	5.24913	23208
247	0.603431	9.86347	5.78554	5.79147e-06	0.000984097	4.0409	ILMN_1759184	C19orf48	up	5.23721	84798
248	-1.30847	8.42086	-5.78437	5.80838e-06	0.000984097	4.0381	ILMN_1775708	SLC2A3	down	5.23594	6515
249	-1.10294	8.94805	-5.77511	5.94323e-06	0.00100346	4.01607	ILMN_1710514	BCL3	down	5.22598	602
250	1.41806	6.35626	5.75924	6.18192e-06	0.00104016	3.97828	ILMN_1726210	GPIHBP1	up	5.20888	338328
253	-0.642838	8.01184	-5.74989	6.32706e-06	0.00105368	3.956	ILMN_1773716	MRPL9	down	5.1988	65005
254	-1.08832	5.91405	-5.74263	6.44214e-06	0.0010692	3.9387	ILMN_1801216	S100P	down	5.19097	6286
255	2.05093	8.42019	5.72754	6.68825e-06	0.00110309	3.90271	ILMN_1751607	FOSB	up	5.17469	2354
256	-0.785318	6.46826	-5.72734	6.69157e-06	0.00110309	3.90223	ILMN_2372915	P2RY2	down	5.17447	5029
258	-0.853212	8.81702	-5.72379	6.75087e-06	0.0011054	3.89376	ILMN_2289924	TRAK1	down	5.17064	22906
260	0.710603	8.36015	5.70906	7.00254e-06	0.00113518	3.85862	ILMN_1763461	ALDH7A1	up	5.15474	501
261	-1.20124	7.46317	-5.70772	7.026e-06	0.00113521	3.85541	ILMN_1761540	SEMA3F	down	5.15329	6405
266	-0.79948	7.56845	-5.65151	8.08081e-06	0.00127485	3.72113	ILMN_1700811	UBFD1	down	5.09255	56061
267	-1.0033	9.66049	-5.6506	8.09924e-06	0.00127485	3.71894	ILMN_2214910	EPHB4	down	5.09156	2050
269	0.856591	9.96639	5.64799	8.15214e-06	0.00127495	3.71269	ILMN_2306189	MAGED1	up	5.08873	9500
273	0.78035	9.00629	5.6129	8.8973e-06	0.00137387	3.62871	ILMN_1741475	PPP1R35	up	5.05074	221908
274	0.877072	9.26276	5.60518	9.07039e-06	0.00139618	3.61021	ILMN_1794863	CAMK2N1	up	5.04237	55450
275	-1.00277	10.4133	-5.60381	9.10146e-06	0.00139656	3.60693	ILMN_1765446	EMP3	down	5.04089	2014
278	-1.01809	7.09736	-5.5909	9.39936e-06	0.00142879	3.576	ILMN_1667432	HYAL3	down	5.0269	8372
279	0.718279	8.16042	5.5875	9.47947e-06	0.00143649	3.56785	ILMN_1673880	EFEMP1	up	5.02322	2202
280	-0.774286	10.3102	-5.57613	9.75243e-06	0.00147257	3.5406	ILMN_1797522	DUSP3	down	5.01089	1845
281	1.26531	7.1241	5.57509	9.77791e-06	0.00147257	3.53809	ILMN_1740426	RASD1	up	5.00975	51655
282	-1.16266	8.69876	-5.57255	9.84015e-06	0.00147371	3.532	ILMN_1793474	INSIG1	down	5.007	3638
283	0.694909	6.28127	5.57183	9.85779e-06	0.00147371	3.53028	ILMN_2273572	OSCP1	up	5.00622	127700
286	-3.71033	8.52767	-5.55544	1.02699e-05	0.00151855	3.49095	ILMN_1750324	IGFBP5	down	4.98843	3488
287	-0.918363	9.61854	-5.54437	1.0558e-05	0.00155174	3.46439	ILMN_1781155	LYN	down	4.97642	4067
288	1.10901	8.16825	5.54051	1.06605e-05	0.0015621	3.45511	ILMN_1707748	PIM3	up	4.97222	415116
291	-0.812768	6.5003	-5.52865	1.09814e-05	0.00159476	3.42663	ILMN_1654773	CASK	down	4.95934	8573
294	2.05555	7.71657	5.51716	1.13015e-05	0.00162465	3.39905	ILMN_1774207	ANGPT2	up	4.94686	285
295	0.632852	7.07875	5.51649	1.13204e-05	0.00162465	3.39744	ILMN_1791306	IDNK	up	4.94614	414328
296	1.00776	9.07513	5.50807	1.15617e-05	0.00165359	3.37719	ILMN_1658847	NRARP	up	4.93698	441478
298	0.776588	10.7165	5.50162	1.17498e-05	0.00167151	3.36169	ILMN_1725090	CTHRC1	up	4.92997	115908
299	-0.924938	8.25059	-5.48882	1.21324e-05	0.00172067	3.33092	ILMN_1755221	LMAN2L	down	4.91605	81562
302	1.51164	6.33369	5.47997	1.24045e-05	0.00174432	3.30962	ILMN_1761084	FNDC5	up	4.90642	252995
303	1.26871	11.2647	5.47152	1.26697e-05	0.00177231	3.28931	ILMN_1740900	BMP4	up	4.89723	652
304	0.802907	6.78032	5.47132	1.26762e-05	0.00177231	3.28881	ILMN_1752526	RNF144B	up	4.89701	255488
305	-0.637675	8.73902	-5.46921	1.27434e-05	0.00177661	3.28374	ILMN_1745148	ZNFX1	down	4.89472	57169
306	0.605168	8.13601	5.46391	1.29138e-05	0.00179013	3.27099	ILMN_2399893	RPS24	up	4.88895	6229
307	-0.77747	6.08985	-5.45642	1.31586e-05	0.00181376	3.25295	ILMN_1772446	FAM222A	down	4.88079	84915
308	0.762393	8.62214	5.45307	1.32695e-05	0.0018239	3.24489	ILMN_1682567	CCDC106	up	4.87714	29903
310	-0.65019	10.7699	-5.42409	1.42697e-05	0.00194495	3.1751	ILMN_2147251	LINC00652	down	4.84558	29075
312	1.71722	7.72814	5.41058	1.47621e-05	0.00198983	3.14253	ILMN_1806533	PDE7B	up	4.83085	27115
316	0.676141	6.6319	5.39407	1.53868e-05	0.00205137	3.10273	ILMN_1770161	BST1	up	4.81285	683
319	1.18835	6.14476	5.35368	1.70304e-05	0.00223387	3.00527	ILMN_1684795	PRND	up	4.76878	23627
320	-0.852294	8.27482	-5.34856	1.72508e-05	0.00225671	2.99292	ILMN_1675448	ZFP36L1	down	4.76319	677
321	0.786237	9.36852	5.34266	1.7509e-05	0.00228436	2.97866	ILMN_1753745	HDDC2	up	4.75674	51020
322	2.07529	7.77366	5.32809	1.81622e-05	0.00235698	2.94348	ILMN_2067656	CCND2	up	4.74083	894
323	1.02729	9.15322	5.31566	1.87394e-05	0.00242544	2.91344	ILMN_2216637	STK32B	up	4.72724	55351
324	-0.898109	8.37563	-5.30468	1.92647e-05	0.00247602	2.88689	ILMN_1678612	ANXA6	down	4.71524	309
325	-0.995393	6.83073	-5.30431	1.92824e-05	0.00247602	2.88601	ILMN_1660806	CSRP2	down	4.71484	1466
327	-0.810935	6.82673	-5.29451	1.97641e-05	0.0025228	2.86232	ILMN_1778144	SLC48A1	down	4.70412	55652
328	-0.746161	10.9699	-5.29375	1.98019e-05	0.0025228	2.86048	ILMN_1758398	GUK1	down	4.70329	2987
330	-1.23471	9.99982	-5.28886	2.00476e-05	0.00253426	2.84864	ILMN_2298365	PPP2R2B	down	4.69794	5521
331	-1.26376	7.08368	-5.28296	2.03478e-05	0.00256556	2.83437	ILMN_1709674	GFPT2	down	4.69148	9945
332	0.976264	8.96486	5.27221	2.0906e-05	0.00262915	2.80838	ILMN_1803686	ADA	up	4.67973	100
334	-0.756693	7.38487	-5.2655	2.12627e-05	0.00266029	2.79214	ILMN_1732612	SHB	down	4.67238	6461
335	-1.5696	8.78642	-5.26246	2.14264e-05	0.00266894	2.78478	ILMN_1712888	HSPH1	down	4.66905	10808
336	-0.722641	9.16235	-5.26209	2.14459e-05	0.00266894	2.7839	ILMN_1781819	PAPSS1	down	4.66866	9061
338	-0.922794	10.1262	-5.25916	2.16053e-05	0.00266894	2.77679	ILMN_1705301	TEAD4	down	4.66544	7004
339	-0.819069	7.26495	-5.2545	2.18603e-05	0.00268683	2.76552	ILMN_2343273	TMEM255B	down	4.66034	348013
340	-0.755876	8.05967	-5.25102	2.20526e-05	0.00269901	2.75711	ILMN_1691376	JAG1	down	4.65654	182
343	-1.19305	8.75356	-5.24396	2.24487e-05	0.00271807	2.74002	ILMN_1750225	MYCT1	down	4.64881	80177
344	0.81417	6.40197	5.24196	2.25625e-05	0.00272011	2.73517	ILMN_2374865	ATF3	up	4.64661	467
350	1.01519	7.14414	5.20377	2.48438e-05	0.00293524	2.64268	ILMN_1677719	CHST1	up	4.60478	8534
351	-0.791934	6.30257	-5.19691	2.52777e-05	0.00297929	2.62606	ILMN_1814464	RAMP2	down	4.59726	10266
353	-0.842021	8.97602	-5.19221	2.55793e-05	0.00299315	2.61467	ILMN_2337941	COPS8	down	4.59211	10920
355	-0.833496	6.46419	-5.18748	2.58866e-05	0.00301465	2.6032	ILMN_1791280	HSPB8	down	4.58692	26353
356	-1.31449	8.30838	-5.17355	2.68134e-05	0.00311514	2.56943	ILMN_1719627	SLC27A3	down	4.57165	11000
357	0.708019	8.15572	5.16588	2.7338e-05	0.00316854	2.55083	ILMN_2343048	ABCB9	up	4.56323	23457
361	0.886287	6.94933	5.13903	2.92568e-05	0.0033433	2.48571	ILMN_1733841	TCF7L1	up	4.53377	83439
363	-0.840244	10.0153	-5.13082	2.98702e-05	0.00339747	2.46579	ILMN_1721046	PTMS	down	4.52476	5763
365	0.973668	6.71756	5.12538	3.02836e-05	0.00342058	2.45259	ILMN_2115135	MSMP	up	4.51879	692094
372	1.01607	6.13739	5.06507	3.52751e-05	0.00390306	2.30613	ILMN_1751901	TMEM163	up	4.45253	81615
373	-0.989152	5.88278	-5.06267	3.54899e-05	0.00391794	2.30031	ILMN_1681103	AQP1	down	4.4499	358
376	-1.15497	10.749	-5.03802	3.77752e-05	0.00413459	2.24041	ILMN_2053415	LDLR	down	4.42279	3949
378	-0.774698	7.35377	-5.03162	3.83923e-05	0.00419095	2.22486	ILMN_1756238	TMEM217	down	4.41576	221468
380	0.608082	7.09521	5.02355	3.9185e-05	0.00425842	2.20524	ILMN_2381296	GSTZ1	up	4.40688	2954
381	-0.928474	8.15165	-5.00966	4.05881e-05	0.00440111	2.17148	ILMN_1760493	LIMS2	down	4.3916	55679
382	-0.665228	8.26039	-5.00604	4.0962e-05	0.00443109	2.16268	ILMN_1701216	BANP	down	4.38762	54971
385	-1.16133	6.27829	-4.99395	4.22364e-05	0.00452951	2.13327	ILMN_1739393	SELE	down	4.37431	6401
386	-0.920008	8.27587	-4.99172	4.24764e-05	0.00454526	2.12784	ILMN_1713505	NPC1	down	4.37185	4864
388	-0.60393	6.25513	-4.98104	4.36412e-05	0.00464148	2.10188	ILMN_1666206	GSDMB	down	4.3601	55876
390	0.630594	5.91651	4.97756	4.4028e-05	0.00467032	2.09341	ILMN_1685714	INHBB	up	4.35627	3625
392	-1.62173	9.16604	-4.96536	4.54115e-05	0.00479623	2.06372	ILMN_1660436	HSPA1B	down	4.34283	3304
393	-0.588273	7.29549	-4.96347	4.56293e-05	0.00480174	2.05913	ILMN_1731412	UBTD2	down	4.34076	92181
397	-1.07089	6.67231	-4.95629	4.64671e-05	0.00484977	2.04167	ILMN_1693090	CROT	down	4.33285	54677
403	0.857313	8.82916	4.9425	4.81209e-05	0.00494641	2.00812	ILMN_1732831	CHST7	up	4.31767	56548
404	-0.971451	6.98561	-4.94225	4.81514e-05	0.00494641	2.00751	ILMN_1811470	PLEK2	down	4.31739	26499
405	-0.757413	6.57391	-4.93937	4.85043e-05	0.0049722	2.0005	ILMN_1724148	ORAI1	down	4.31422	84876
406	0.590077	8.09974	4.93724	4.87676e-05	0.00498871	1.99531	ILMN_1735347	MCEE	up	4.31187	84693
407	-0.932977	9.99111	-4.92929	4.97615e-05	0.00507973	1.97595	ILMN_1692163	NSDHL	down	4.30311	50814
410	0.596365	7.13479	4.91035	5.2211e-05	0.00528556	1.92985	ILMN_1759595	RTL10	up	4.28224	79680
413	-1.35369	7.98369	-4.90298	5.31968e-05	0.00535203	1.9119	ILMN_2343278	PLPP1	down	4.27411	8611
414	0.750607	7.56043	4.88799	5.52585e-05	0.00554802	1.87543	ILMN_1693862	C8orf82	up	4.2576	414919
419	0.792584	9.45273	4.87578	5.69989e-05	0.0056415	1.84568	ILMN_1685258	TMEM14B	up	4.24413	81853
425	0.66275	7.3555	4.84962	6.09123e-05	0.00595634	1.78199	ILMN_1742379	IFT122	up	4.2153	55764
427	0.81951	7.2721	4.84121	6.22274e-05	0.00606065	1.7615	ILMN_1756701	DHRS11	up	4.20602	79154
428	-1.41595	8.54373	-4.82778	6.43866e-05	0.00624601	1.72879	ILMN_1719695	NFKBIZ	down	4.1912	64332
429	-0.833289	11.1879	-4.81702	6.61705e-05	0.00639364	1.70258	ILMN_2298818	RPS29	down	4.17934	6235
431	-0.688513	6.47971	-4.81035	6.73012e-05	0.00647724	1.68633	ILMN_1784822	PPP1R3F	down	4.17198	89801
432	-0.59514	7.28747	-4.8092	6.74987e-05	0.00648346	1.68352	ILMN_1810785	RNF11	down	4.1707	26994
433	-0.709238	6.00282	-4.80714	6.78527e-05	0.00650467	1.67851	ILMN_1696048	MEDAG	down	4.16843	84935
434	-0.6412	8.63613	-4.80506	6.82121e-05	0.00652629	1.67344	ILMN_1796762	CCDC102A	down	4.16614	92922
441	0.811132	6.70357	4.76068	7.63559e-05	0.00716497	1.5653	ILMN_2087646	HLX	up	4.11716	3142
445	0.603598	9.6053	4.74637	7.91838e-05	0.00734922	1.53044	ILMN_1785330	SH3BP4	up	4.10136	23677
447	0.67263	6.02179	4.74294	7.98771e-05	0.00736976	1.52208	ILMN_1673941	RBM24	up	4.09758	221662
451	-0.730001	9.86844	-4.73622	8.12529e-05	0.00745251	1.50571	ILMN_1671404	SVIL	down	4.09016	6840
455	1.18674	8.03209	4.71952	8.47774e-05	0.0076768	1.46501	ILMN_1663648	MTUS1	up	4.07172	57509
458	0.752728	9.32452	4.70891	8.70955e-05	0.0078555	1.43916	ILMN_1666933	ASH2L	up	4.06	9070
459	0.910772	9.68339	4.70333	8.83399e-05	0.00794438	1.42556	ILMN_2371055	EFNA1	up	4.05384	1942
461	0.856921	8.65467	4.69278	9.07435e-05	0.00810958	1.39984	ILMN_1785336	PMM2	up	4.04218	5373
462	-0.580883	10.6123	-4.68283	9.30676e-05	0.00827183	1.3756	ILMN_2374036	CTSL	down	4.0312	1514
464	0.853566	8.12382	4.67904	9.39691e-05	0.00829154	1.36636	ILMN_2096719	GRK5	up	4.02701	2869
465	0.819403	7.19635	4.6723	9.55936e-05	0.00841966	1.34994	ILMN_1732615	ASMTL	up	4.01957	8623
468	-0.635583	10.0034	-4.66203	9.81231e-05	0.0085805	1.32492	ILMN_1682930	SIPA1	down	4.00823	6494
473	-0.6193	10.2026	-4.63248	0.000105784	0.00908757	1.25289	ILMN_1678215	RHOJ	down	3.97558	57381
474	1.3705	6.1536	4.6247	0.000107898	0.00922046	1.23394	ILMN_1796925	CXADR	up	3.96699	1525
477	0.593813	7.94303	4.61804	0.000109741	0.00931268	1.21772	ILMN_2134062	ALKBH3	up	3.95963	221120
478	0.690826	7.05097	4.61337	0.000111054	0.00940775	1.20633	ILMN_2181432	ACP7	up	3.95447	390928
479	-0.829505	7.07744	-4.6072	0.000112808	0.00949499	1.19132	ILMN_1766200	CALHM2	down	3.94766	51063
481	-0.584972	10.5542	-4.60702	0.000112862	0.00949499	1.19086	ILMN_1734895	SFT2D1	down	3.94745	113402
482	-0.923157	9.14449	-4.60049	0.000114752	0.00963052	1.17495	ILMN_2363586	SDCBP	down	3.94024	6386
483	0.604739	8.63282	4.60009	0.000114868	0.00963052	1.17399	ILMN_2392189	CTDSPL	up	3.9398	10217
486	0.960571	10.9394	4.58951	0.000118001	0.00982572	1.14821	ILMN_1713380	EIF2B2	up	3.92811	8892
490	0.833247	6.23004	4.57658	0.000121947	0.0100684	1.11672	ILMN_2179083	LOXL4	up	3.91383	84171
491	-1.4053	9.18346	-4.57496	0.00012245	0.0100928	1.11277	ILMN_1802888	ZNF185	down	3.91204	7739
493	0.727965	7.80498	4.56975	0.000124087	0.0101933	1.10006	ILMN_1755862	PFAS	up	3.90627	5198
494	-0.718068	9.20655	-4.56649	0.00012512	0.0102609	1.09212	ILMN_1739840	LRRC8A	down	3.90267	56262
495	1.2164	7.9328	4.56572	0.000125366	0.0102638	1.09024	ILMN_2139761	LIMCH1	up	3.90182	22998
497	-0.810024	7.47578	-4.5575	0.000128012	0.0104106	1.07024	ILMN_1754660	ZCCHC24	down	3.89275	219654
499	-0.753066	10.472	-4.55464	0.000128949	0.0104519	1.06326	ILMN_1724533	LY96	down	3.88958	23643
502	-0.791459	8.37712	-4.54153	0.000133322	0.0107528	1.03133	ILMN_1807372	ADORA2A	down	3.8751	135
505	-1.13897	8.09488	-4.52535	0.000138925	0.0111311	0.991929	ILMN_1805543	ADAMTS9	down	3.85722	56999
510	-0.996594	8.00926	-4.51073	0.00014419	0.0114588	0.956327	ILMN_1801043	GSN	down	3.84107	2934
513	0.603098	7.07739	4.5014	0.00014765	0.0116585	0.933629	ILMN_2358914	SLC35C2	up	3.83077	51006
515	0.662997	6.52503	4.49267	0.000150966	0.0118496	0.912374	ILMN_1692790	ITGB3BP	up	3.82112	23421
519	-0.600849	8.10327	-4.49125	0.000151513	0.0118669	0.908918	ILMN_1795285	JADE2	down	3.81955	23338
520	0.615043	10.2964	4.48316	0.000154667	0.0120699	0.889204	ILMN_1814971	TCF25	up	3.8106	22980
521	-0.681461	8.98826	-4.4814	0.000155359	0.0120905	0.884929	ILMN_1693650	FES	down	3.80866	2242
522	0.759884	8.53676	4.47733	0.000156975	0.0121774	0.875031	ILMN_1783285	CTPS1	up	3.80417	1503
524	-0.817477	13.1918	-4.47179	0.000159204	0.0123112	0.861536	ILMN_1756920	ADAM15	down	3.79805	8751
528	0.874427	6.2337	4.45777	0.000164985	0.0126778	0.827416	ILMN_2093027	MYO1B	up	3.78256	4430
530	0.592471	9.97027	4.4552	0.000166067	0.0127209	0.821165	ILMN_1713143	MRPL3	up	3.77972	11222
531	-0.592321	8.40403	-4.4523	0.000167293	0.0127845	0.814124	ILMN_1763198	STAT6	down	3.77652	6778
532	0.934178	7.15785	4.44659	0.000169744	0.0129191	0.800212	ILMN_1770818	FAM13A-AS1	up	3.77021	285512
534	-0.763046	5.8214	-4.43529	0.000174694	0.0132186	0.77272	ILMN_1686362	CRYBA4	down	3.75772	1413
535	-0.833596	7.29922	-4.4352	0.000174731	0.0132186	0.772518	ILMN_2111237	MN1	down	3.75763	4330
536	0.606327	6.63444	4.42999	0.000177064	0.0133744	0.75983	ILMN_1706779	LIG1	up	3.75187	3978
537	-1.0386	11.2164	-4.42391	0.000179821	0.0135407	0.745058	ILMN_1741356	PRICKLE1	down	3.74516	144165
538	-1.10734	8.62425	-4.41928	0.000181952	0.013659	0.73379	ILMN_1705213	TMBIM1	down	3.74004	64114
539	1.25511	7.34054	4.41643	0.000183276	0.0137372	0.726856	ILMN_1696537	DDIT4L	up	3.73689	115265
540	0.693152	6.63098	4.41504	0.000183926	0.0137648	0.723472	ILMN_2348975	NASP	up	3.73536	4678
544	-0.690858	8.33189	-4.40976	0.000186412	0.0138658	0.710631	ILMN_1669376	DRAM1	down	3.72953	55332
546	-0.638797	6.2777	-4.40421	0.000189061	0.0140201	0.69714	ILMN_2325338	APOL2	down	3.7234	23780
547	0.858769	7.544	4.40314	0.000189577	0.0140371	0.694533	ILMN_1728972	PIMREG	up	3.72221	54478
552	-0.864254	7.32152	-4.39072	0.00019566	0.0143567	0.664339	ILMN_1658247	OAS1	down	3.7085	4938
554	-1.2594	6.51996	-4.38694	0.000197547	0.0144517	0.655164	ILMN_2371458	ACKR3	down	3.70433	57007
558	1.11264	8.21707	4.37648	0.000202872	0.0147473	0.629735	ILMN_1680339	PDGFRL	up	3.69278	5157
559	0.625134	7.92313	4.37604	0.000203099	0.0147473	0.628666	ILMN_1705407	NOP56	up	3.69229	10528
561	0.682399	8.5596	4.36627	0.00020821	0.0150513	0.604908	ILMN_1678678	SLC37A4	up	3.6815	2542
562	0.669617	8.34726	4.36331	0.000209783	0.0151232	0.597716	ILMN_2121408	HBEGF	up	3.67823	1839
563	1.01339	11.4647	4.36323	0.000209825	0.0151232	0.597525	ILMN_2173611	MT1E	up	3.67814	4493
569	0.657805	9.55502	4.3385	0.000223438	0.0159395	0.537452	ILMN_1675239	NDUFA7	up	3.65084	4701
570	0.729808	5.9282	4.33589	0.000224925	0.0160222	0.531113	ILMN_1755741	DACH1	up	3.64796	1602
571	0.588335	10.0416	4.32661	0.000230296	0.0163809	0.508568	ILMN_1699695	TNFRSF21	up	3.63771	27242
572	0.638404	8.9928	4.32228	0.00023284	0.0165378	0.498069	ILMN_1753823	IL17D	up	3.63294	53342
576	0.928843	11.7177	4.30529	0.000243114	0.0170316	0.456822	ILMN_1728197	CLDN5	up	3.61419	7122
583	0.999182	6.24986	4.28809	0.000253971	0.017603	0.415094	ILMN_1812297	CYP26B1	up	3.59522	56603
585	0.585462	10.7313	4.28422	0.000256486	0.017727	0.405684	ILMN_1720083	EHD4	up	3.59094	30844
586	-0.594249	7.39984	-4.27638	0.00026164	0.0180576	0.386686	ILMN_1730620	ARRB1	down	3.5823	408
593	-0.900047	8.87891	-4.25401	0.000276939	0.0189261	0.332427	ILMN_2148944	ADCY4	down	3.55762	196883
596	-0.686401	7.31838	-4.24612	0.000282545	0.0191749	0.313297	ILMN_1685441	ASAP3	down	3.54891	55616
597	-1.25463	6.05107	-4.24025	0.000286786	0.0194358	0.299074	ILMN_1700183	APLNR	down	3.54244	187
598	0.810504	7.24838	4.23895	0.000287731	0.0194727	0.295937	ILMN_1813846	P2RX4	up	3.54101	5025
599	-0.596014	7.0761	-4.23741	0.000288856	0.0195218	0.29221	ILMN_1705250	ADAMTSL1	down	3.53932	92949
600	-0.597438	8.05118	-4.23571	0.000290108	0.0195793	0.288082	ILMN_1695959	EVA1C	down	3.53744	59271
604	-0.783749	10.2698	-4.22796	0.000295876	0.019824	0.269294	ILMN_2367215	PRCP	down	3.52889	5547
606	1.3567	9.06328	4.22507	0.000298055	0.0199227	0.262292	ILMN_1673320	CCDC178	up	3.5257	374864
609	-1.17217	7.83456	-4.21768	0.000303697	0.0201617	0.244397	ILMN_1782050	CEBPD	down	3.51756	1052
611	0.687158	8.88776	4.21607	0.00030494	0.0201893	0.2405	ILMN_1654398	RGL1	up	3.51579	23179
613	0.594231	6.57246	4.20898	0.000310476	0.0204449	0.223332	ILMN_1777998	ARHGAP25	up	3.50797	9938
622	-1.05189	7.27767	-4.18892	0.000326689	0.021205	0.17477	ILMN_2391150	FILIP1L	down	3.48587	11259
623	1.00483	7.85288	4.18862	0.000326936	0.021205	0.174049	ILMN_2380588	DNPH1	up	3.48554	10591
624	-0.617248	8.77672	-4.1886	0.000326953	0.021205	0.173999	ILMN_1782247	KAT2A	down	3.48551	2648
626	-0.616522	6.44156	-4.18774	0.000327668	0.021205	0.171914	ILMN_1722798	PLCD3	down	3.48457	113026
627	-0.639386	8.22918	-4.17678	0.000336904	0.021745	0.145403	ILMN_1801443	TSKU	down	3.47249	25987
628	0.721451	7.30765	4.17455	0.000338813	0.021836	0.140013	ILMN_1714417	PSEN2	up	3.47004	5664
629	-0.661139	6.79092	-4.17209	0.000340934	0.0218893	0.134062	ILMN_1728009	TMEM171	down	3.46733	134285
631	0.626124	7.22331	4.16635	0.000345933	0.022152	0.12018	ILMN_1756402	TMEM177	up	3.46101	80775
632	-1.42925	9.3402	-4.16374	0.00034823	0.0222698	0.113868	ILMN_2140799	FAM24B	down	3.45813	196792
639	0.704027	11.135	4.1376	0.000372093	0.0235458	0.050674	ILMN_1687978	PHLDA1	up	3.42935	22822
645	-0.703542	7.97511	-4.12596	0.000383231	0.0240666	0.0225614	ILMN_1656501	DUSP5	down	3.41654	1847
647	-1.13219	8.15648	-4.1231	0.000386015	0.0241482	0.0156613	ILMN_1697548	ADGRL2	down	3.4134	23266
650	0.591896	7.38433	4.11835	0.000390694	0.0243162	0.00417908	ILMN_1744308	DHX33	up	3.40816	56919
653	-0.706682	5.75539	-4.10475	0.000404383	0.0250404	-0.0286377	ILMN_2044453	LPAR5	down	3.39321	57121
655	0.630945	10.8671	4.09629	0.000413145	0.025486	-0.0490618	ILMN_2042771	PTTG1	up	3.3839	9232
658	-0.737931	8.91463	-4.08972	0.000420071	0.0258153	-0.0649019	ILMN_1747460	TMEM184B	down	3.37668	25829
665	0.725548	5.86043	4.07794	0.000432788	0.0263315	-0.0933104	ILMN_1691339	CLEC1A	up	3.36372	51267
673	0.697028	7.25198	4.05282	0.000461198	0.0276125	-0.15386	ILMN_1747744	LHFPL2	up	3.33611	10184
677	-0.769799	8.11026	-4.04762	0.000467306	0.0278415	-0.166385	ILMN_1765109	TNFRSF25	down	3.3304	8718
679	-0.725257	7.55721	-4.04521	0.000470163	0.0279435	-0.172189	ILMN_1663032	FNDC4	down	3.32775	64838
683	-1.45757	8.17684	-4.02914	0.000489664	0.0288565	-0.210875	ILMN_1790859	PLAC9	down	3.3101	219348
686	-0.882704	9.78388	-4.02566	0.000493991	0.0290064	-0.219249	ILMN_1789830	CFLAR	down	3.30628	8837
689	0.663276	8.00076	4.01886	0.000502562	0.0293342	-0.235619	ILMN_1733374	RMDN1	up	3.29881	51115
692	-0.951814	8.64684	-4.01417	0.000508545	0.0295059	-0.246881	ILMN_2381697	P4HA2	down	3.29367	8974
693	-0.719374	9.2748	-4.01277	0.000510359	0.0295482	-0.25027	ILMN_1664303	HTATIP2	down	3.29212	10553
694	-0.813464	7.98927	-4.01267	0.000510485	0.0295482	-0.250505	ILMN_1682099	TNFAIP8L3	down	3.29202	388121
696	-1.05555	8.54305	-4.00924	0.000514926	0.0297347	-0.258747	ILMN_1775268	HECW2	down	3.28826	57520
704	-0.627448	6.93934	-3.99391	0.000535268	0.0305851	-0.295609	ILMN_2098418	CASTOR1	down	3.27143	652968
716	0.727338	7.05949	3.9807	0.000553421	0.0311827	-0.327333	ILMN_1751789	HNMT	up	3.25694	3176
717	-0.641845	10.2275	-3.97884	0.000556029	0.0312935	-0.331804	ILMN_1714197	ACSS2	down	3.2549	55902
719	0.809232	9.56527	3.96992	0.000568698	0.0319178	-0.353229	ILMN_2378868	SRSF5	up	3.24512	6430
720	-0.706377	6.94832	-3.96952	0.000569264	0.0319178	-0.354176	ILMN_1790228	FURIN	down	3.24469	5045
724	0.870708	6.50673	3.96763	0.000571993	0.0319341	-0.358724	ILMN_1790778	PNMA2	up	3.24261	10687
730	-0.702652	6.80648	-3.96104	0.000581586	0.0322117	-0.374538	ILMN_1672022	EPHA4	down	3.23539	2043
731	-0.682823	7.4282	-3.95992	0.000583224	0.0322296	-0.377213	ILMN_1705247	ACSL5	down	3.23416	51703
734	-1.17439	7.32579	-3.95783	0.000586318	0.032327	-0.382243	ILMN_1656369	TCIM	down	3.23187	56892
735	0.837207	9.52103	3.9554	0.000589915	0.0324868	-0.388057	ILMN_2378048	HNRNPK	up	3.22921	3190
745	-0.897731	11.6441	-3.93781	0.000616695	0.0332872	-0.43026	ILMN_1713124	AKR1C3	down	3.20993	8644
748	-0.66264	7.57506	-3.93571	0.000619967	0.0333531	-0.435289	ILMN_1797298	ARMC7	down	3.20763	79637
749	0.620547	7.44422	3.93487	0.000621283	0.0333871	-0.437304	ILMN_1786050	RBBP9	up	3.20671	10741
755	-0.653171	7.82176	-3.92782	0.000632428	0.0337629	-0.454201	ILMN_1775304	DNAJB1	down	3.19899	3337
761	0.590154	8.1509	3.91559	0.000652227	0.0345929	-0.483492	ILMN_1799015	PXMP2	up	3.1856	5827
768	0.705459	5.90443	3.89698	0.000683535	0.035825	-0.528029	ILMN_1674908	HOXB5	up	3.16524	3215
774	0.707014	10.3323	3.88715	0.000700672	0.036441	-0.551546	ILMN_1654609	EPB41L4A-AS1	up	3.15449	114915
775	-0.767468	5.9332	-3.88703	0.000700876	0.036441	-0.551822	ILMN_2314169	PTHLH	down	3.15436	5744
777	-0.745498	8.51553	-3.88633	0.000702114	0.036441	-0.553498	ILMN_1678493	CHN1	down	3.15359	1123
783	1.09764	6.58309	3.87057	0.00073052	0.037628	-0.591155	ILMN_1733851	DACT3	up	3.13637	147906
789	0.648739	8.00762	3.86065	0.000748992	0.0383495	-0.614859	ILMN_1678579	CPT2	up	3.12552	1376
795	-0.608579	10.1313	-3.8463	0.000776525	0.0393022	-0.649121	ILMN_1672662	SLC20A1	down	3.10984	6574
797	0.63818	8.6913	3.84539	0.0007783	0.0393138	-0.651288	ILMN_1671568	ECHDC2	up	3.10885	55268
801	-0.922364	7.45993	-3.84089	0.000787147	0.0395559	-0.662012	ILMN_1706217	TLR4	down	3.10394	7099
806	-0.587436	6.43459	-3.83005	0.000808885	0.0403592	-0.687858	ILMN_1771261	SYNC	down	3.09211	81493
809	1.36583	10.5784	3.82215	0.000825115	0.0409578	-0.706702	ILMN_1700081	FST	up	3.08349	10468
810	-0.634368	9.34058	-3.82155	0.000826349	0.0409773	-0.708119	ILMN_2390974	DNAJB2	down	3.08284	3300
813	-0.617307	6.89408	-3.81037	0.000849887	0.0419739	-0.734756	ILMN_2336094	TENM3	down	3.07064	55714
816	0.623605	5.84828	3.80773	0.000855537	0.0420826	-0.741039	ILMN_1671392	KCNF1	up	3.06776	3754
818	-0.78575	7.31128	-3.8057	0.000859904	0.0421966	-0.745866	ILMN_1659106	PHLDA3	down	3.06555	23612
819	0.864863	6.66053	3.80505	0.000861309	0.0421966	-0.747415	ILMN_1685703	ACOX2	up	3.06484	8309
821	0.758951	7.29512	3.80373	0.000864179	0.0422701	-0.750569	ILMN_2330787	FRMD6	up	3.0634	122786
823	-0.706466	7.43362	-3.80122	0.000869644	0.0424767	-0.756546	ILMN_1776516	ITPKA	down	3.06066	3706
826	0.580642	11.4678	3.79698	0.000878953	0.0427356	-0.766641	ILMN_1691156	MT1A	up	3.05603	4489
841	0.821654	11.1588	3.77711	0.000923859	0.0441525	-0.813871	ILMN_1815154	MYH10	up	3.03439	4628
844	-0.858385	7.33838	-3.77262	0.000934337	0.0444817	-0.824559	ILMN_1769876	TBC1D2	down	3.0295	55357
848	0.610404	7.0838	3.76498	0.000952397	0.0451514	-0.842699	ILMN_1767142	ZNF280D	up	3.02118	54816
855	0.582669	8.03688	3.75439	0.000978024	0.0460644	-0.867853	ILMN_2230566	RAB40B	up	3.00965	10966
857	-1.05531	8.92887	-3.74676	0.000996894	0.0468176	-0.885953	ILMN_1657111	AHNAK2	down	3.00135	113146
863	1.08973	11.3041	3.7434	0.00100531	0.0469416	-0.893913	ILMN_2201596	CYTL1	up	2.9977	54360
865	0.58188	6.31981	3.74232	0.00100802	0.0469749	-0.896469	ILMN_1675656	PPFIBP2	up	2.99653	8495
868	-0.924767	8.77349	-3.74047	0.00101272	0.0470432	-0.900871	ILMN_1763837	ANPEP	down	2.99451	290
874	-0.732565	10.9777	-3.73373	0.00102995	0.0475465	-0.916849	ILMN_1780825	RRAS	down	2.98718	6237
876	0.9879	8.67462	3.7308	0.00103753	0.0477904	-0.923784	ILMN_2136089	MT1IP	up	2.984	644314
877	0.701793	9.52486	3.73017	0.00103915	0.0477904	-0.925269	ILMN_1669206	CNOT1	up	2.98332	23019
878	-0.614548	8.21912	-3.72895	0.00104235	0.0478921	-0.928176	ILMN_2352190	CLIP2	down	2.98199	7461
882	0.720064	8.4258	3.71873	0.00106935	0.0488567	-0.952385	ILMN_1775822	PDGFB	up	2.97088	5155
883	-1.32027	8.06529	-3.71613	0.00107633	0.0491295	-0.958543	ILMN_1698259	TMEM100	down	2.96805	55273
884	-0.714606	8.01439	-3.71423	0.00108145	0.049234	-0.963038	ILMN_1782045	FKBP4	down	2.96599	2288
888	0.739397	9.07425	3.71281	0.00108531	0.0492467	-0.966405	ILMN_1798654	MCM6	up	2.96445	4175
897	0.992448	6.39834	3.69405	0.00113741	0.0511047	-1.01077	ILMN_1773006	FABP4	up	2.94408	2167
901	-0.771731	6.50887	-3.68564	0.00116156	0.0519984	-1.03065	ILMN_2169761	CPNE8	down	2.93496	144402
907	0.768237	8.06946	3.67328	0.00119798	0.0532382	-1.05985	ILMN_2215545	CMSS1	up	2.92155	84319
908	0.658338	6.50846	3.66818	0.00121333	0.0538222	-1.07189	ILMN_2083588	TTC32	up	2.91602	130502
909	0.690902	7.28161	3.66398	0.00122611	0.0543397	-1.08179	ILMN_1727495	L3MBTL3	up	2.91147	84456
914	-0.763989	5.94755	-3.6498	0.00127026	0.0559863	-1.11523	ILMN_2148527	H19	down	2.89611	283120
916	-0.783677	5.92406	-3.64947	0.00127129	0.0559863	-1.116	ILMN_1744251	TBXA2R	down	2.89575	6915
917	0.72186	6.63606	3.64893	0.00127301	0.0560112	-1.11728	ILMN_1703955	FBXO32	up	2.89517	114907
920	-1.00902	6.69901	-3.64689	0.00127949	0.056094	-1.12208	ILMN_1807291	CYP1A1	down	2.89296	1543
925	0.609925	7.44429	3.63523	0.00131723	0.0574903	-1.14955	ILMN_1807283	NDST1	up	2.88034	3340
931	0.620857	7.50976	3.62172	0.00136232	0.0589833	-1.18134	ILMN_1759359	BTF3L4	up	2.86572	91408
932	-0.640133	7.47186	-3.61974	0.00136903	0.0591692	-1.18599	ILMN_1698323	PLEKHB2	down	2.86359	55041
940	0.631423	7.44146	3.60414	0.00142325	0.0609725	-1.22267	ILMN_1737184	CDCA7	up	2.84672	83879
942	-0.912109	7.55695	-3.60098	0.00143449	0.0613463	-1.23009	ILMN_1754969	LMCD1	down	2.8433	29995
948	1.43017	8.32694	3.59614	0.00145184	0.0617095	-1.24144	ILMN_1793025	MGARP	up	2.83808	84709
953	0.714998	8.73876	3.5846	0.00149411	0.063176	-1.26853	ILMN_1684346	TNFAIP8L1	up	2.82562	126282
960	0.598858	7.41316	3.56781	0.00155776	0.0652453	-1.30789	ILMN_1740903	CYREN	up	2.8075	78996
962	-0.612122	9.37135	-3.56456	0.00157038	0.0656613	-1.3155	ILMN_1729234	TPP1	down	2.804	1200
966	0.844093	7.90564	3.55427	0.00161098	0.0669588	-1.33958	ILMN_1722718	BMP2	up	2.79291	650
972	-0.753112	7.23708	-3.54624	0.00164339	0.067957	-1.35836	ILMN_1815261	PDIA4	down	2.78426	9601
973	0.610535	6.23176	3.5457	0.00164559	0.0679902	-1.35962	ILMN_1747160	SYT15	up	2.78368	83849
980	-0.795443	9.04396	-3.53669	0.00168276	0.0691166	-1.38068	ILMN_2305225	NDRG4	down	2.77398	65009
987	0.614623	8.03175	3.52568	0.00172931	0.0705533	-1.40639	ILMN_1796589	TRIP13	up	2.76213	9319
993	1.14644	9.10519	3.51807	0.00176224	0.0714782	-1.42416	ILMN_2139970	ALDH1A3	up	2.75394	220
997	-0.902108	8.6107	-3.50736	0.00180956	0.0729731	-1.44913	ILMN_1659913	ISG20	down	2.74243	3669
998	-0.710789	9.16785	-3.50664	0.00181276	0.073042	-1.45079	ILMN_2129161	LRRC32	down	2.74166	2615
999	-0.983852	11.9894	-3.50579	0.00181662	0.0731368	-1.45279	ILMN_2096116	HSP90B1	down	2.74074	7184
1003	0.927554	7.94097	3.50035	0.0018412	0.0737612	-1.46545	ILMN_1679796	TOMM20	up	2.7349	9804
1004	-0.606168	8.28079	-3.49601	0.00186108	0.0744967	-1.47557	ILMN_1703617	AHSA1	down	2.73023	10598
1017	-0.73363	7.93464	-3.47824	0.00194465	0.0766977	-1.51692	ILMN_2227968	NTHL1	down	2.71116	4913
1031	0.67549	8.10071	3.46037	0.00203237	0.0790196	-1.55843	ILMN_1772612	ANGPTL2	up	2.692	23452
1037	1.02041	8.31533	3.45159	0.00207684	0.0803006	-1.57879	ILMN_1695880	LOX	up	2.6826	4015
1039	1.04401	8.63543	3.44707	0.00210013	0.0810728	-1.58928	ILMN_1796417	ASNS	up	2.67775	440
1040	-0.599375	10.4674	-3.4467	0.00210204	0.0810823	-1.59014	ILMN_1799614	PNPLA6	down	2.67736	10908
1041	0.592061	8.16092	3.44616	0.00210482	0.0811254	-1.59138	ILMN_2138589	MERTK	up	2.67678	10461
1042	0.635642	7.93669	3.4453	0.0021093	0.0812338	-1.59338	ILMN_2089329	SPRY2	up	2.67586	10253
1046	0.632064	7.71216	3.43975	0.00213834	0.0819642	-1.60624	ILMN_1814247	TCFL5	up	2.66992	10732
1047	-0.699398	7.27909	-3.43704	0.0021527	0.0824496	-1.61253	ILMN_1807919	TNS1	down	2.66702	7145
1060	-0.666571	6.47772	-3.42147	0.0022368	0.0844772	-1.64855	ILMN_1667707	SPCS3	down	2.65037	60559
1061	0.631806	8.56045	3.42103	0.00223926	0.0845047	-1.64958	ILMN_1663640	MAOA	up	2.6499	4128
1063	-1.10758	9.2912	-3.4192	0.00224935	0.0847546	-1.65381	ILMN_1720889	MSMO1	down	2.64794	6307
1072	1.00277	6.07626	3.40734	0.00231597	0.0861673	-1.68123	ILMN_1745103	CLEC1B	up	2.63527	51266
1077	0.591317	10.1821	3.40116	0.00235139	0.0871857	-1.69549	ILMN_2364357	RPS6KB2	up	2.62867	6199
1080	0.645812	7.94194	3.39981	0.00235919	0.0872519	-1.6986	ILMN_1745497	METTL25	up	2.62724	84190
1086	0.831991	7.8414	3.38919	0.0024216	0.0887595	-1.72311	ILMN_1794399	SNRK	up	2.6159	54861
1096	-0.627958	6.07943	-3.3759	0.0025019	0.0908844	-1.75374	ILMN_1682636	CXCL2	down	2.60173	2920
1097	-0.605013	7.23281	-3.37552	0.00250424	0.0908844	-1.75461	ILMN_1723481	CHST3	down	2.60132	9469
1099	0.583599	8.89078	3.37274	0.00252134	0.0911324	-1.761	ILMN_1696087	PHB2	up	2.59837	11331
1117	0.821166	6.1588	3.34939	0.00266985	0.0950915	-1.81469	ILMN_1752269	ACSS1	up	2.57351	84532
1128	-0.587446	7.04962	-3.33659	0.00275489	0.0972683	-1.84408	ILMN_1690040	TM7SF2	down	2.5599	7108
1131	0.994382	7.10558	3.33451	0.00276891	0.0975518	-1.84884	ILMN_1668125	MYRIP	up	2.55769	25924
1137	-0.612816	10.1404	-3.33071	0.00279479	0.097923	-1.85756	ILMN_1743747	RUSC1	down	2.55365	23623
1139	-0.588657	8.44781	-3.32986	0.00280059	0.0980308	-1.85951	ILMN_1760718	ZMIZ2	down	2.55275	83637
1140	-0.764672	8.14078	-3.32863	0.002809	0.0981842	-1.86232	ILMN_1734276	PMEPA1	down	2.55145	56937
1148	-0.899056	11.5819	-3.32217	0.00285375	0.0991799	-1.87713	ILMN_1672496	DNAJA1	down	2.54458	3301
1153	0.936085	9.07237	3.31745	0.00288688	0.099732	-1.88794	ILMN_1814194	TCF4	up	2.53957	6925
1154	1.18263	7.40625	3.31728	0.00288803	0.099732	-1.88831	ILMN_1666733	CXCL8	up	2.5394	3576
1179	0.601556	7.43513	3.28828	0.00309988	0.104631	-1.9546	ILMN_1796138	BMX	up	2.50866	660
1183	-0.741602	6.65621	-3.2835	0.00313622	0.105467	-1.96551	ILMN_1715788	MMRN2	down	2.50359	79812
1187	0.6878	9.51304	3.27698	0.00318641	0.106691	-1.98037	ILMN_2160929	FEN1	up	2.4967	2237
1190	1.22304	9.9578	3.27465	0.00320455	0.106954	-1.98568	ILMN_1748473	GIMAP4	up	2.49423	55303
1199	1.26975	8.74247	3.26467	0.00328336	0.108839	-2.0084	ILMN_2163723	KRT7	up	2.48368	3855
1206	0.747293	8.48691	3.26133	0.00331014	0.109134	-2.016	ILMN_1670238	CDC45	up	2.48015	8318
1215	-0.809245	6.87829	-3.25162	0.00338923	0.110843	-2.03808	ILMN_1764709	MAFB	down	2.4699	9935
1216	1.45415	7.53028	3.25086	0.0033955	0.110973	-2.0398	ILMN_1808789	MYO5C	up	2.4691	55930
1226	0.993758	11.1661	3.2405	0.00348205	0.11282	-2.06333	ILMN_1658494	RGCC	up	2.45816	28984
1231	1.09871	8.81024	3.23036	0.00356887	0.115098	-2.08634	ILMN_1656378	NMT2	up	2.44747	9397
1253	-0.587323	5.88991	-3.20539	0.00379157	0.119732	-2.14286	ILMN_1724686	CLDN1	down	2.42118	9076
1260	-0.765498	8.94112	-3.20134	0.00382894	0.120239	-2.15202	ILMN_1657395	HMGCR	down	2.41692	3156
1265	-0.663114	7.2724	-3.19728	0.00386681	0.121105	-2.1612	ILMN_1705686	NRGN	down	2.41265	4900
1269	-0.701789	8.85043	-3.18793	0.00395524	0.123399	-2.1823	ILMN_1697639	OGT	down	2.40283	8473
1272	0.726252	8.41852	3.18135	0.00401863	0.12511	-2.19713	ILMN_2324421	TXNRD1	up	2.39592	7296
1277	-0.795013	6.84552	-3.17398	0.00409084	0.126497	-2.21373	ILMN_2167426	ASPHD2	down	2.38819	57168
1281	-1.60869	8.2518	-3.16924	0.00413798	0.127244	-2.22442	ILMN_1758281	CALCRL	down	2.38321	10203
1296	-0.732902	8.02525	-3.14915	0.00434348	0.131968	-2.26958	ILMN_1798210	E2F7	down	2.36216	144455
1301	-0.618773	8.71116	-3.14424	0.00439509	0.133039	-2.28058	ILMN_2309245	BIN1	down	2.35703	274
1305	0.915645	8.5868	3.14279	0.0044105	0.133092	-2.28384	ILMN_1715991	CAVIN2	up	2.35551	8436
1310	0.688959	9.69445	3.13674	0.00447526	0.134134	-2.29742	ILMN_1785424	ABLIM1	up	2.34918	3983
1311	1.1197	9.78208	3.13322	0.00451332	0.135026	-2.3053	ILMN_1796216	VASH1	up	2.3455	22846
1319	0.891596	7.88433	3.12971	0.00455157	0.135468	-2.31316	ILMN_1758672	FAM107B	up	2.34184	83641
1324	0.829931	8.05285	3.12399	0.00461463	0.136603	-2.32596	ILMN_1735996	NOX4	up	2.33586	50507
1342	-1.02067	9.64451	-3.1149	0.00471661	0.138061	-2.3463	ILMN_1651799	SLC38A2	down	2.32637	54407
1361	-0.656315	7.35984	-3.10231	0.00486139	0.140286	-2.37442	ILMN_1680856	MAMLD1	down	2.31324	10046
1362	-1.3281	7.80084	-3.1021	0.00486373	0.140286	-2.37487	ILMN_1707727	ANGPTL4	down	2.31303	51129
1373	-0.582544	8.98032	-3.09071	0.00499849	0.142673	-2.40028	ILMN_1766713	HSPD1	down	2.30116	3329
1379	-0.643698	6.68436	-3.08644	0.00504989	0.143679	-2.40979	ILMN_1784300	TUBA4A	down	2.29672	7277
1381	0.609235	9.44017	3.08451	0.00507327	0.144132	-2.41408	ILMN_1671116	XXYLT1	up	2.29471	152002
1395	-0.59779	9.01698	-3.07383	0.00520477	0.146294	-2.43785	ILMN_1708672	ACAT2	down	2.2836	39
1401	0.625134	7.08629	3.0701	0.00525134	0.147095	-2.44613	ILMN_1778611	NIPSNAP2	up	2.27973	2631
1402	-0.819314	7.65596	-3.06946	0.00525947	0.147238	-2.44756	ILMN_1752923	IFNAR1	down	2.27906	3454
1404	-0.912283	8.41909	-3.06841	0.00527264	0.147438	-2.44989	ILMN_1761968	PPP1R14A	down	2.27797	94274
1413	-1.60321	8.45199	-3.06323	0.00533845	0.148427	-2.4614	ILMN_2234697	BEX1	down	2.27259	55859
1433	-1.02966	8.54531	-3.04321	0.00559992	0.15308	-2.50578	ILMN_1729288	C1QTNF6	down	2.25182	114904
1440	-0.657345	8.85436	-3.03899	0.00565652	0.154023	-2.51511	ILMN_1712708	TRIM47	down	2.24745	91107
1443	0.600062	9.91126	3.03569	0.00570119	0.154867	-2.52241	ILMN_1683664	SINHCAF	up	2.24403	58516
1457	0.729001	7.16585	3.02497	0.00584882	0.157415	-2.54611	ILMN_1759563	NRIP3	up	2.23293	56675
1458	-0.858093	7.64535	-3.02384	0.00586457	0.157752	-2.5486	ILMN_1773389	PLTP	down	2.23176	5360
1466	0.626074	8.42853	3.01447	0.00599686	0.16025	-2.56928	ILMN_2377240	AKTIP	up	2.22208	64400
1467	-0.64382	9.78124	-3.01396	0.00600403	0.160354	-2.57038	ILMN_1717262	PROCR	down	2.22156	10544
1470	0.771766	7.55894	3.01127	0.00604259	0.160749	-2.57632	ILMN_2357134	SPHK1	up	2.21878	8877
1472	0.691181	6.89933	3.01093	0.00604751	0.160749	-2.57707	ILMN_1705116	SLC22A23	up	2.21842	63027
1482	0.879628	8.21316	3.00497	0.00613389	0.161992	-2.59021	ILMN_1773262	ESM1	up	2.21226	11082
1503	0.663701	8.07665	2.99066	0.00634586	0.165375	-2.62166	ILMN_2368718	CENPM	up	2.19751	79019
1521	0.70726	7.62456	2.97804	0.00653875	0.16828	-2.64938	ILMN_1784948	SPOCD1	up	2.18451	90853
1533	-0.820354	7.23189	-2.96797	0.0066966	0.170983	-2.67144	ILMN_1652246	NACAD	down	2.17415	23148
1540	0.605189	7.01884	2.9609	0.00680958	0.172879	-2.68691	ILMN_1695414	ASF1B	up	2.16688	55723
1546	-0.602372	11.9152	-2.95631	0.0068839	0.173861	-2.69694	ILMN_1760347	SRGN	down	2.16217	5552
1548	1.3291	7.99724	2.95547	0.00689767	0.173947	-2.69879	ILMN_2157099	CCNA1	up	2.1613	8900
1581	-0.634027	6.8338	-2.92339	0.00744027	0.183173	-2.76873	ILMN_1760688	SAMD14	down	2.12841	201191
1599	-0.820092	9.70502	-2.90656	0.00774092	0.188013	-2.80527	ILMN_2116299	FAM110D	down	2.11121	79927
1605	0.632685	7.75319	2.90138	0.00783581	0.189469	-2.81651	ILMN_1779852	FABP5P3	up	2.10592	220832
1611	-0.704108	8.30741	-2.89954	0.0078697	0.189606	-2.82049	ILMN_1815626	DHCR7	down	2.10404	1717
1614	0.582355	6.63205	2.89897	0.00788035	0.189606	-2.82173	ILMN_1803945	HCP5	up	2.10345	10866
1625	0.771484	7.86651	2.89054	0.00803798	0.192167	-2.83999	ILMN_1767665	GPX8	up	2.09485	493869
1635	-0.623766	5.81933	-2.88105	0.00821894	0.19487	-2.8605	ILMN_1707695	IFIT1	down	2.08518	3434
1638	-0.872281	6.68295	-2.87968	0.00824528	0.195118	-2.86344	ILMN_1798947	ANKRD55	down	2.08379	79722
1650	0.599629	10.0332	2.86939	0.00844665	0.198342	-2.88566	ILMN_1787345	FKBP11	up	2.07332	51303
1663	-0.845477	8.80805	-2.86078	0.00861862	0.200738	-2.90421	ILMN_1690125	PDLIM7	down	2.06456	9260
1687	-0.817687	10.2003	-2.84499	0.00894255	0.20486	-2.93815	ILMN_2058782	IFI27	down	2.04854	3429
1726	-1.22614	8.64808	-2.8102	0.00969789	0.216009	-3.01264	ILMN_1691097	HSP90AA1	down	2.01332	3320
1732	0.840369	8.38703	2.80608	0.00979105	0.217202	-3.02142	ILMN_1915188	MID2	up	2.00917	11043
1760	0.926918	8.09258	2.79376	0.0100754	0.220106	-3.04768	ILMN_1838313	LRRC8B	up	1.99674	23507
1795	-0.661074	7.27047	-2.76938	0.0106609	0.227891	-3.09945	ILMN_1755649	SLC16A5	down	1.97221	9121
1811	0.591849	8.52795	2.76115	0.0108657	0.230297	-3.11688	ILMN_1702973	EVA1A	up	1.96394	84141
1833	-0.656321	7.36018	-2.74689	0.0112295	0.234664	-3.14701	ILMN_1726666	GPX3	down	1.94964	2878
1839	0.93964	6.4599	2.74405	0.0113032	0.235523	-3.153	ILMN_1808114	LYVE1	up	1.9468	10894
1844	0.61166	9.64879	2.74271	0.0113383	0.235828	-3.15584	ILMN_1691611	HNRNPA1P10	up	1.94545	664709
1854	-0.701566	8.12488	-2.73687	0.011492	0.237193	-3.16814	ILMN_1704164	ATP13A2	down	1.93961	23400
1865	0.600432	9.04888	2.727	0.0117559	0.241122	-3.1889	ILMN_1794914	UBTD1	up	1.92974	80019
1866	0.859206	6.33515	2.72573	0.0117903	0.241661	-3.19157	ILMN_1692219	RAB11FIP1	up	1.92847	80223
1883	-0.621946	6.34772	-2.71797	0.0120028	0.243727	-3.20789	ILMN_2400372	SULT1A2	down	1.92072	6799
1898	0.65505	7.91534	2.71271	0.0121487	0.245058	-3.21892	ILMN_2327346	SSBP4	up	1.91547	170463
1959	0.719934	8.32674	2.67786	0.0131585	0.255558	-3.29175	ILMN_1711617	GMFG	up	1.88079	9535
1962	-0.587224	5.82828	-2.67438	0.0132633	0.257227	-3.29898	ILMN_1741688	CPXM2	down	1.87735	119587
1983	0.67636	8.75917	2.65359	0.0139075	0.265603	-3.34216	ILMN_1732452	MAPKAPK3	up	1.85675	7867
1987	-0.615285	9.06409	-2.65265	0.0139373	0.265653	-3.34412	ILMN_1676563	HTRA1	down	1.85582	5654
2001	-0.896988	8.82609	-2.64482	0.0141882	0.268483	-3.36034	ILMN_1656920	CRIP1	down	1.84807	1396
2008	0.974689	10.2558	2.64045	0.0143298	0.269772	-3.36937	ILMN_1671106	GJA4	up	1.84376	2701
2031	0.743026	8.50806	2.62734	0.0147629	0.274735	-3.39644	ILMN_1692938	PSAT1	up	1.83083	29968
2049	-0.583309	7.72895	-2.61653	0.0151292	0.27882	-3.4187	ILMN_1748844	CNKSR3	down	1.82018	154043
2061	0.585913	5.86877	2.61008	0.0153518	0.280856	-3.43196	ILMN_1672660	MBP	up	1.81384	4155
2101	-0.66213	6.33558	-2.58803	0.0161364	0.287679	-3.47716	ILMN_1697153	ZDHHC17	down	1.79219	23390
2105	-0.707496	7.51338	-2.58271	0.0163313	0.290515	-3.48803	ILMN_1693334	P4HA1	down	1.78698	5033
2140	-0.72083	8.19321	-2.55977	0.0171966	0.299681	-3.53477	ILMN_1715508	NNMT	down	1.76456	4837
2142	-0.732825	7.57472	-2.5582	0.0172572	0.300111	-3.53795	ILMN_1745041	TCF15	down	1.76303	6939
2146	-1.20621	7.52059	-2.55549	0.0173627	0.301499	-3.54347	ILMN_1708778	ASS1	down	1.76038	445
2167	0.86957	8.6312	2.54091	0.0179397	0.308032	-3.57302	ILMN_1697597	EFCAB14	up	1.74618	9813
2173	-0.596904	6.1603	-2.53791	0.0180606	0.309216	-3.57908	ILMN_1813117	ITGA9	down	1.74327	3680
2183	0.622814	7.41449	2.53392	0.018223	0.310905	-3.58717	ILMN_1779353	PUS7	up	1.73938	54517
2199	0.614879	6.56589	2.52548	0.01857	0.314299	-3.6042	ILMN_2161577	CXCL6	up	1.73119	6372
2208	-0.75961	8.39938	-2.52076	0.0187667	0.316421	-3.61371	ILMN_1778523	KLF9	down	1.72661	687
2220	0.747444	9.64933	2.51748	0.0189047	0.316798	-3.62032	ILMN_1779228	CDH2	up	1.72343	1000
2247	-0.774084	8.78362	-2.50146	0.0195922	0.323051	-3.65252	ILMN_1743445	FAM107A	down	1.70792	11170
2254	1.16092	8.10129	2.49766	0.0197584	0.32403	-3.66013	ILMN_2093674	GMFB	up	1.70425	2764
2278	-0.736528	10.5163	-2.48857	0.0201618	0.32718	-3.67833	ILMN_1791726	TUBB3	down	1.69547	10381
2288	-0.686382	6.564	-2.48124	0.020493	0.330363	-3.69299	ILMN_1780334	KCNJ2	down	1.6884	3759
2300	-0.583344	7.95696	-2.4785	0.0206177	0.330716	-3.69845	ILMN_1796335	LPCAT2	down	1.68576	54947
2306	0.655863	9.70181	2.4746	0.0207967	0.332079	-3.70623	ILMN_2285996	PCLAF	up	1.682	9768
2315	0.726454	9.01343	2.47072	0.0209763	0.333489	-3.71396	ILMN_2146761	FABP5	up	1.67827	2171
2342	-0.628057	6.59459	-2.45921	0.0215177	0.337343	-3.73686	ILMN_1767362	ADAMTS6	down	1.6672	11174
2343	-0.605106	6.91358	-2.45914	0.0215212	0.337343	-3.73701	ILMN_1717052	STARD10	down	1.66713	10809
2354	0.619835	6.35322	2.45565	0.0216877	0.338427	-3.74393	ILMN_1766054	ABCA1	up	1.66379	19
2398	0.832466	9.2489	2.43761	0.0225684	0.344848	-3.77966	ILMN_1803367	MECOM	up	1.6465	2122
2411	-0.608587	7.29163	-2.43107	0.0228958	0.347388	-3.79257	ILMN_1677607	SC5D	down	1.64024	6309
2416	-1.28139	10.5532	-2.42637	0.0231338	0.349857	-3.80184	ILMN_1655595	SERPINE2	down	1.63575	5270
2420	-1.01147	10.0203	-2.42525	0.0231909	0.350123	-3.80405	ILMN_1800512	HMOX1	down	1.63468	3162
2442	0.710062	7.81553	2.41649	0.0236418	0.353323	-3.8213	ILMN_1811933	SHMT1	up	1.62632	6470
2445	-0.629333	9.70048	-2.4156	0.0236879	0.353523	-3.82304	ILMN_1797310	ATP6V1D	down	1.62547	51382
2459	0.616364	8.49473	2.41061	0.0239483	0.355155	-3.83283	ILMN_1809590	GINS2	up	1.62072	51659
2512	0.871683	7.72091	2.38305	0.0254371	0.366785	-3.88675	ILMN_1776678	GIMAP7	up	1.59453	168537
2531	-1.34295	9.27502	-2.3753	0.0258707	0.369868	-3.90184	ILMN_2412336	AKR1C2	down	1.58719	1646
2548	0.909505	6.07314	2.37011	0.0261652	0.370688	-3.91195	ILMN_1784294	CPA4	up	1.58228	51200
2553	0.64188	7.12076	2.36847	0.0262583	0.371492	-3.91512	ILMN_1695000	TFIP11	up	1.58073	24144
2624	-0.670994	8.5233	-2.34062	0.0278956	0.381836	-3.96902	ILMN_1787981	MFAP2	down	1.55446	4237
2639	-0.634791	7.92612	-2.33687	0.0281234	0.382318	-3.97626	ILMN_1741727	QPCT	down	1.55093	25797
2703	-0.687652	7.88132	-2.31057	0.0297669	0.393518	-4.02674	ILMN_1695945	MEIS2	down	1.52627	4212
2737	-0.583292	8.05276	-2.29595	0.0307177	0.399273	-4.05464	ILMN_1652906	GBGT1	down	1.51261	26301
2748	0.633063	8.29119	2.29119	0.0310334	0.401746	-4.0637	ILMN_1716407	SORBS2	up	1.50817	8470
2761	1.01094	7.13474	2.28641	0.0313534	0.403558	-4.07279	ILMN_2396875	IGFBP3	up	1.50372	3486
2762	0.611691	8.54235	2.28595	0.0313846	0.403651	-4.07367	ILMN_1806037	TK1	up	1.50328	7083
2794	1.02603	6.95211	2.2743	0.0321776	0.408492	-4.09577	ILMN_1786628	CNTNAP3B	up	1.49245	728577
2847	-0.598231	7.08079	-2.25647	0.0334266	0.41498	-4.12945	ILMN_1689456	ZBTB20	down	1.47591	26137
2852	0.689462	7.80645	2.25548	0.0334972	0.415105	-4.13131	ILMN_2330267	ABCE1	up	1.47499	6059
2864	0.711732	10.087	2.25081	0.033832	0.416982	-4.1401	ILMN_1682139	RAI14	up	1.47067	26064
2903	-0.701777	8.13206	-2.23925	0.0346748	0.420539	-4.16182	ILMN_1811387	TFF3	down	1.45999	7033
2964	-0.609274	6.11604	-2.2203	0.0360974	0.427248	-4.19726	ILMN_1723123	FGFR3	down	1.44252	2261
3002	-0.627909	6.63328	-2.20316	0.0374286	0.434203	-4.22913	ILMN_1723480	BST2	down	1.4268	684
3107	-0.755558	7.92943	-2.16622	0.0404512	0.450589	-4.29729	ILMN_2380237	C1QTNF1	down	1.39307	114897
3129	-1.4861	7.68635	-2.16004	0.0409782	0.452832	-4.30863	ILMN_1796423	CLIC3	down	1.38745	9022
3251	0.607889	9.48274	2.12188	0.0443681	0.468905	-4.37809	ILMN_1729142	CENPV	up	1.35293	201161
3257	-0.63624	9.09413	-2.12098	0.0444509	0.468905	-4.37971	ILMN_1767068	SMAD6	down	1.35212	4091
3281	-0.811717	7.13755	-2.11612	0.0449011	0.469954	-4.3885	ILMN_1687301	VCAN	down	1.34774	1462
3287	-0.882384	7.12368	-2.1138	0.045118	0.470815	-4.3927	ILMN_1698732	PALLD	down	1.34565	23022
3313	0.638172	9.42065	2.10729	0.0457299	0.473323	-4.40443	ILMN_1727402	HCLS1	up	1.3398	3059
3319	0.620368	7.36746	2.10552	0.0458972	0.474281	-4.40761	ILMN_2366654	NR5A2	up	1.33821	2494
3404	-1.07448	6.28369	-2.07846	0.0485308	0.486979	-4.45612	ILMN_1729216	CRYAB	down	1.31398	1410
3408	0.747791	8.68206	2.07655	0.0487215	0.488165	-4.45952	ILMN_1753249	DDX10	up	1.31228	1662
