# Supplementary material for: CircRNA/lncRNA–miRNA–mRNA network and gene landscape in calcific aortic valve disease
Source: BMC Genomics. 2023 Jul 25;24:419. doi: 10.1186/s12864-023-09441-y (PMC10367311; doi:10.1186/s12864-023-09441-y)
Supplement: Supplementary file 12 — Supplementary Material 12: Table S16. DEGs between fVECs with OS and vVECs with LS (from GES26953) [file 12864_2023_9441_MOESM12_ESM.xls]

## Sheet: Sheet1
Table S16. DEGs between fVECs with OS and vVECs with LS（ from GSE26953）
	logFC	AveExpr	t	P.Value	adj.P.Val	B	probe_id	symbol	change	v	ENTREZID
1	2.36039	10.8601	21.0826	5.42718e-17	2.64819e-12	26.4418	ILMN_1708934	ADM	up	16.2654	133
2	-2.98109	7.94459	-16.4853	1.37197e-14	3.34726e-10	22.1566	ILMN_1673566	ADAMTS1	down	13.8627	9510
3	-1.69438	12.1634	-15.9227	2.95134e-14	4.1893e-10	21.5264	ILMN_1773154	NFKBIA	down	13.53	4792
4	3.57481	9.6476	15.8133	3.43421e-14	4.1893e-10	21.4007	ILMN_1767556	DEPP1	up	13.4642	11067
5	-4.98815	8.51831	-14.6934	1.70733e-13	1.66618e-09	20.0525	ILMN_1705231	SLCO2A1	down	12.7677	6578
6	-1.83315	7.14588	-13.5841	9.24402e-13	7.4098e-09	18.5982	ILMN_2408683	PLPP3	down	12.0341	8613
7	-3.3086	7.2054	-13.4954	1.06299e-12	7.4098e-09	18.4765	ILMN_1792800	LCN6	down	11.9735	158062
8	-1.80883	10.1091	-13.2269	1.62945e-12	8.83433e-09	18.1029	ILMN_1668345	OAF	down	11.788	220323
9	1.94061	6.91844	13.1119	1.96079e-12	9.56767e-09	17.9404	ILMN_1752478	DHRS3	up	11.7076	9249
10	-1.82981	8.89276	-12.785	3.3407e-12	1.35841e-08	17.4705	ILMN_1656057	PLAU	down	11.4762	5328
11	2.0295	6.62981	12.7187	3.72674e-12	1.39882e-08	17.3738	ILMN_1801584	CXCR4	up	11.4287	7852
12	-1.1608	11.3449	-12.6678	4.05381e-12	1.4129e-08	17.2992	ILMN_2164242	UBE2F	down	11.3921	140739
13	-1.3603	9.76218	-12.6191	4.39501e-12	1.4297e-08	17.2275	ILMN_1804415	SMAGP	down	11.357	57228
14	-3.46606	7.37296	-12.3074	7.41374e-12	2.26096e-08	16.7622	ILMN_2210111	GDF3	down	11.13	9573
15	-1.19759	10.1507	-12.1585	9.55111e-12	2.74145e-08	16.5359	ILMN_1763638	BCAR3	down	11.0199	8412
16	-1.59629	9.12651	-12.1211	1.01813e-11	2.75999e-08	16.4787	ILMN_1748206	CCM2L	down	10.9922	140706
17	-2.89914	7.2929	-12.0225	1.20606e-11	3.09736e-08	16.3268	ILMN_2228035	HS3ST1	down	10.9186	9957
18	-2.70919	8.82319	-11.8928	1.50919e-11	3.68205e-08	16.1255	ILMN_1682226	CLDN15	down	10.8213	24146
19	-1.21153	7.82059	-11.8584	1.60229e-11	3.72105e-08	16.0716	ILMN_1719599	SYTL4	down	10.7953	94121
20	-1.73391	10.1225	-11.8071	1.75208e-11	3.72105e-08	15.9912	ILMN_1785646	PMP22	down	10.7564	5376
21	-2.27573	10.1276	-11.8065	1.75395e-11	3.72105e-08	15.9902	ILMN_1751576	TEK	down	10.756	7010
22	-1.70492	8.97272	-11.7617	1.89661e-11	3.85604e-08	15.9198	ILMN_1699226	UBR4	down	10.722	23352
23	1.84059	6.61625	11.6816	2.18271e-11	4.26022e-08	15.793	ILMN_2376194	CAMK2B	up	10.661	816
24	2.25622	7.71612	11.4392	3.35371e-11	5.84443e-08	15.4046	ILMN_1807969	SNCAIP	up	10.4745	9627
25	1.01447	10.5438	11.2114	5.05056e-11	8.498e-08	15.0328	ILMN_1699856	RALGDS	up	10.2967	5900
26	-3.06554	7.7018	-11.1086	6.08768e-11	9.90161e-08	14.8627	ILMN_1676897	HSPA12B	down	10.2155	116835
27	-1.69339	8.08398	-11.042	6.87508e-11	1.04834e-07	14.7518	ILMN_1666122	HEG1	down	10.1627	57493
28	-2.66031	10.5652	-10.9681	7.87255e-11	1.16406e-07	14.6281	ILMN_2413158	PODXL	down	10.1039	5420
29	1.30726	7.6765	10.8358	1.00483e-10	1.44208e-07	14.405	ILMN_1718766	MT1F	up	9.99791	4494
30	1.56997	6.5274	10.63	1.47503e-10	2.05641e-07	14.053	ILMN_2229379	KIT	up	9.8312	3815
31	-1.14498	9.75493	-10.5404	1.746e-10	2.36655e-07	13.898	ILMN_1805192	ITPRIP	down	9.75796	85450
32	-1.67517	8.63574	-10.4772	1.9677e-10	2.59497e-07	13.7879	ILMN_1672611	CDH11	down	9.70604	1009
33	-2.48086	8.43021	-10.2546	3.00877e-10	3.76443e-07	13.3963	ILMN_1723048	GJC2	down	9.52161	57165
34	-2.32847	9.17064	-10.2012	3.33491e-10	4.06818e-07	13.3012	ILMN_2063168	MALL	down	9.47692	7851
35	-1.56037	10.8574	-10.1783	3.48511e-10	4.1477e-07	13.2605	ILMN_1775224	NOS3	down	9.45778	4846
36	-0.96039	6.73351	-9.99846	4.9421e-10	5.74166e-07	12.937	ILMN_2333687	CD59	down	9.30609	966
37	1.52529	8.95424	9.88146	6.21595e-10	6.89335e-07	12.7241	ILMN_1810275	SLC7A7	up	9.20649	9056
38	-0.836072	9.59329	-9.81406	7.09927e-10	7.69798e-07	12.6006	ILMN_1731783	ATP1A1	down	9.14879	476
39	-1.13377	9.00116	-9.64578	9.91691e-10	1.02957e-06	12.2895	ILMN_1789186	STN1	down	9.00362	79991
40	1.28999	9.35704	9.59575	1.09607e-09	1.10104e-06	12.1962	ILMN_1727098	PPP1R16B	up	8.96016	26051
41	-2.27073	10.8758	-9.5914	1.10567e-09	1.10104e-06	12.188	ILMN_1735930	KLF2	down	8.95638	10365
42	1.22546	7.09849	9.50411	1.31762e-09	1.28586e-06	12.0244	ILMN_1772876	ZNF395	up	8.88021	55893
43	0.97751	9.89246	9.48575	1.3673e-09	1.30818e-06	11.9898	ILMN_1767475	CERK	up	8.86414	64781
44	0.870924	6.64501	9.44118	1.49613e-09	1.40391e-06	11.9057	ILMN_1808095	RNF41	up	8.82503	10193
45	-2.15393	7.27571	-9.29889	1.99768e-09	1.83919e-06	11.6352	ILMN_1651282	COL17A1	down	8.69947	1308
46	-4.82285	8.01104	-9.2474	2.21945e-09	2.00552e-06	11.5366	ILMN_1766264	PI16	down	8.65376	221476
47	0.883513	10.4893	9.22649	2.31662e-09	2.05526e-06	11.4964	ILMN_1689327	HMGN2	up	8.63515	3151
48	1.20917	9.25143	9.14297	2.75054e-09	2.39665e-06	11.3354	ILMN_1757872	PRAG1	up	8.56058	157285
49	1.88617	9.03141	9.12776	2.83816e-09	2.42961e-06	11.306	ILMN_1674661	CIRBP	up	8.54696	1153
50	0.772484	7.99072	9.09413	3.04231e-09	2.55947e-06	11.2408	ILMN_2151281	GABARAPL1	up	8.5168	23710
51	-2.18152	6.4959	-8.94252	4.16855e-09	3.40657e-06	10.9448	ILMN_2334210	ITGB4	down	8.38001	3691
52	0.978757	11.6517	8.9402	4.18883e-09	3.40657e-06	10.9402	ILMN_1706015	FAM43A	up	8.37791	131583
53	0.832078	6.72748	8.91597	4.4063e-09	3.52468e-06	10.8926	ILMN_1793522	PRKAB1	up	8.35593	5564
54	0.883069	6.42235	8.89852	4.57014e-09	3.59677e-06	10.8582	ILMN_1756211	MOV10L1	up	8.34007	54456
55	-1.41543	7.45037	-8.88574	4.69405e-09	3.63565e-06	10.833	ILMN_1806754	GLDC	down	8.32845	2731
57	0.780978	10.3489	8.85344	5.023e-09	3.72846e-06	10.7693	ILMN_1678766	DYNLT1	up	8.29904	6993
58	0.882504	7.15437	8.84885	5.07165e-09	3.72846e-06	10.7602	ILMN_1738276	TMEM185A	up	8.29485	84548
59	-1.363	11.0786	-8.76916	5.99785e-09	4.3039e-06	10.6021	ILMN_2128770	CDR2L	down	8.222	30850
60	-1.50063	6.42907	-8.73463	6.45165e-09	4.56244e-06	10.5334	ILMN_1736670	PPP1R3C	down	8.19033	5507
61	-0.883966	8.17384	-8.72065	6.64519e-09	4.63217e-06	10.5055	ILMN_1782057	ATP8B2	down	8.17749	57198
62	-1.18469	6.49368	-8.69154	7.06794e-09	4.85747e-06	10.4473	ILMN_1799996	DHH	down	8.15071	50846
63	-0.967403	7.82479	-8.65824	7.58558e-09	5.14081e-06	10.3806	ILMN_1776998	DNAJA4	down	8.12001	55466
64	1.09745	8.42658	8.63361	7.99332e-09	5.34293e-06	10.3312	ILMN_2398926	C17orf58	up	8.09727	284018
65	-1.8289	7.90466	-8.60404	8.51296e-09	5.58859e-06	10.2717	ILMN_1701204	VEGFC	down	8.06992	7424
66	-1.16834	6.34837	-8.59982	8.5899e-09	5.58859e-06	10.2632	ILMN_1686227	GNA14	down	8.06601	9630
67	1.03402	11.088	8.5773	9.01276e-09	5.78655e-06	10.2178	ILMN_1668411	FHL2	up	8.04514	2274
68	-1.59543	6.87194	-8.55303	9.49256e-09	6.01545e-06	10.1688	ILMN_1759787	THBD	down	8.02262	7056
69	-1.25661	10.2109	-8.53046	9.96238e-09	6.20606e-06	10.1231	ILMN_2347068	MKNK2	down	8.00164	2872
70	-1.10226	11.4803	-8.52648	1.00477e-08	6.20606e-06	10.115	ILMN_1815500	ITPR3	down	7.99793	3710
71	-1.35586	9.12347	-8.51108	1.03847e-08	6.32776e-06	10.0838	ILMN_1730816	GPR162	down	7.98361	27239
72	-2.59312	9.52468	-8.50269	1.05734e-08	6.32776e-06	10.0668	ILMN_1738742	PLAT	down	7.97578	5327
73	-0.807055	8.41731	-8.50003	1.06338e-08	6.32776e-06	10.0614	ILMN_2358540	RBMS1	down	7.97331	5937
74	-0.615368	7.56216	-8.48934	1.08807e-08	6.37428e-06	10.0397	ILMN_1706531	ABCC5	down	7.96334	10057
75	-1.25843	6.85634	-8.48159	1.10632e-08	6.37428e-06	10.024	ILMN_2376403	TSC22D3	down	7.95612	1831
76	-1.70255	7.01702	-8.47988	1.11039e-08	6.37428e-06	10.0205	ILMN_2219767	MYCN	down	7.95453	4613
77	-0.776733	8.8216	-8.45295	1.17659e-08	6.67578e-06	9.96573	ILMN_1813669	ANKS1A	down	7.92938	23294
78	-1.7723	9.61599	-8.4389	1.21271e-08	6.71172e-06	9.93711	ILMN_1668283	HYAL2	down	7.91624	8692
79	-0.839412	5.88396	-8.41418	1.27909e-08	6.93481e-06	9.88667	ILMN_2414962	MOBP	down	7.8931	4336
80	-1.38594	8.49354	-8.37986	1.37749e-08	7.38621e-06	9.8165	ILMN_1755658	ABI3	down	7.86091	51225
81	1.58471	7.25136	8.35746	1.44585e-08	7.66853e-06	9.77062	ILMN_1758895	CTSK	up	7.83988	1513
82	1.64103	7.24214	8.34874	1.47343e-08	7.73073e-06	9.75273	ILMN_1892403	SNORD13	up	7.83167	692084
83	-1.28706	7.16349	-8.27103	1.74419e-08	8.981e-06	9.59285	ILMN_1799600	STARD8	down	7.75841	9754
84	1.38681	6.96803	8.26989	1.74853e-08	8.981e-06	9.59049	ILMN_1738438	MAST4	up	7.75733	375449
85	-1.07196	7.28515	-8.21616	1.96579e-08	9.90088e-06	9.47942	ILMN_2334296	IL18BP	down	7.70646	10068
86	-1.45871	9.58397	-8.2146	1.97248e-08	9.90088e-06	9.47619	ILMN_1695946	TRNP1	down	7.70499	388610
87	-1.71356	7.71648	-8.2109	1.98849e-08	9.90088e-06	9.46852	ILMN_1672589	SEMA4B	down	7.70148	10509
88	0.696089	9.17107	8.14137	2.31534e-08	1.12977e-05	9.32409	ILMN_2381841	DDX19B	up	7.63538	11269
90	-0.678433	12.1399	-8.05632	2.7915e-08	1.33164e-05	9.14644	ILMN_1771376	PEA15	down	7.55416	8682
91	-1.93156	7.14556	-8.0313	2.94992e-08	1.38405e-05	9.09398	ILMN_2137789	KLF4	down	7.53019	9314
92	0.841639	7.67259	8.02408	2.99733e-08	1.3929e-05	9.07883	ILMN_1805999	MYO1D	up	7.52327	4642
93	1.44121	9.10729	7.96781	3.39475e-08	1.5627e-05	8.96044	ILMN_1809813	PGF	up	7.46919	5228
94	1.95441	6.35626	7.93755	3.63045e-08	1.64026e-05	8.89658	ILMN_1726210	GPIHBP1	up	7.44004	338328
95	-0.846381	8.79685	-7.91329	3.83152e-08	1.71522e-05	8.84528	ILMN_1787567	TSC22D1	down	7.41663	8848
97	1.16911	6.82928	7.87529	4.16976e-08	1.81913e-05	8.76476	ILMN_2376205	LTB	up	7.37989	4050
98	-1.43042	6.32498	-7.87468	4.17548e-08	1.81913e-05	8.76346	ILMN_1718033	LYPD5	down	7.37929	284348
99	0.967846	9.7422	7.80141	4.91789e-08	2.10499e-05	8.6076	ILMN_2167922	TRMT5	up	7.30822	57570
100	1.11468	11.008	7.78547	5.09663e-08	2.16252e-05	8.57359	ILMN_1686116	THBS1	up	7.29272	7057
101	0.934967	8.12399	7.77903	5.17073e-08	2.16732e-05	8.55984	ILMN_2366719	NSFL1C	up	7.28645	55968
102	1.37464	7.69414	7.77679	5.19678e-08	2.16732e-05	8.55505	ILMN_1757129	TMEM88	up	7.28427	92162
103	-2.05674	7.79662	-7.74169	5.62268e-08	2.32507e-05	8.47998	ILMN_1712545	S100A3	down	7.25006	6274
104	-1.32466	11.8794	-7.71029	6.03404e-08	2.47421e-05	8.41266	ILMN_1723874	MRPS6	down	7.21939	64968
105	-1.32745	7.58603	-7.66684	6.65473e-08	2.70598e-05	8.31928	ILMN_1700384	KIAA1522	down	7.17687	57648
106	1.67889	10.0664	7.64551	6.98312e-08	2.81604e-05	8.27333	ILMN_1689353	APLN	up	7.15595	8862
107	-1.50502	9.13605	-7.62971	7.23692e-08	2.89447e-05	8.23926	ILMN_1779015	ZNF467	down	7.14045	168544
108	1.37599	6.06906	7.60964	7.57324e-08	3.00436e-05	8.19592	ILMN_2361768	CHRNA1	up	7.12072	1134
109	-1.25157	7.77586	-7.6038	7.674e-08	3.01978e-05	8.1833	ILMN_1751656	KLF11	down	7.11498	8462
110	-0.606688	6.26651	-7.5542	8.58768e-08	3.35229e-05	8.07591	ILMN_1699022	ENDOD1	down	7.06612	23052
111	0.692584	7.82457	7.54564	8.75642e-08	3.39103e-05	8.05733	ILMN_1732575	SEC14L1	up	7.05767	6397
112	-0.678337	6.69551	-7.53427	8.98558e-08	3.451e-05	8.03266	ILMN_1696419	STOM	down	7.04645	2040
113	-2.23647	8.64262	-7.531	9.05272e-08	3.451e-05	8.02555	ILMN_1739813	HYAL1	down	7.04322	3373
114	-0.727581	8.87231	-7.51017	9.49218e-08	3.59047e-05	7.98027	ILMN_2223903	PPIC	down	7.02263	5480
115	-0.876262	10.7278	-7.49124	9.91058e-08	3.7199e-05	7.93906	ILMN_2399503	UBN1	down	7.0039	29855
116	-1.85701	10.0282	-7.46513	1.05187e-07	3.91801e-05	7.88216	ILMN_1789074	HSPA1A	down	6.97804	3303
117	0.785276	6.80282	7.4435	1.10517e-07	4.08534e-05	7.83493	ILMN_1804007	NANOS3	up	6.95657	342977
118	-0.939892	6.38184	-7.42511	1.15263e-07	4.22877e-05	7.79473	ILMN_1671905	SFR1	down	6.93831	119392
119	0.89103	7.47891	7.41576	1.17757e-07	4.25301e-05	7.77426	ILMN_1733675	MPP1	up	6.92901	4354
120	0.92452	6.28127	7.41287	1.18539e-07	4.25301e-05	7.76794	ILMN_2273572	OSCP1	up	6.92614	127700
121	-0.751869	9.5758	-7.40658	1.20257e-07	4.28317e-05	7.75418	ILMN_1768480	VGLL4	down	6.91989	9686
122	-0.73488	11.0665	-7.36937	1.30971e-07	4.63096e-05	7.67257	ILMN_1714159	LUZP1	down	6.88282	7798
125	0.92299	8.49839	7.29981	1.53694e-07	5.30385e-05	7.51952	ILMN_1735955	RPL23AP7	up	6.81334	118433
126	-1.10057	7.75162	-7.29796	1.54349e-07	5.30385e-05	7.51545	ILMN_1756862	APOL3	down	6.8115	80833
127	-0.971362	8.83172	-7.29233	1.56365e-07	5.33553e-05	7.50304	ILMN_2407824	ATP1B1	down	6.80586	481
128	0.746325	9.61464	7.27918	1.61181e-07	5.46169e-05	7.474	ILMN_1659240	MTMR14	up	6.79269	64419
129	0.648999	7.64054	7.26763	1.65537e-07	5.53246e-05	7.44848	ILMN_1749521	SLC35E3	up	6.7811	55508
130	-1.53115	6.63218	-7.26333	1.67189e-07	5.54964e-05	7.43898	ILMN_1659856	FAM167B	down	6.77679	84734
132	-1.25258	10.2846	-7.24959	1.72579e-07	5.65168e-05	7.4086	ILMN_1781010	ARHGEF3	down	6.76301	50650
133	1.6063	6.14476	7.2366	1.7784e-07	5.74683e-05	7.37985	ILMN_1684795	PRND	up	6.74997	23627
134	0.614429	7.89244	7.23301	1.79325e-07	5.75668e-05	7.37189	ILMN_1763228	MEF2D	up	6.74636	4209
135	-1.34242	8.91139	-7.18658	1.99686e-07	6.36842e-05	7.2689	ILMN_2380967	DNASE1L1	down	6.69965	1774
136	-0.759287	8.56054	-7.17846	2.03481e-07	6.44732e-05	7.25087	ILMN_1756086	INTS3	down	6.69148	65123
137	1.24574	7.90009	7.15757	2.13591e-07	6.68741e-05	7.20442	ILMN_2340259	PDE4B	up	6.67042	5142
138	1.62597	6.75185	7.13509	2.2505e-07	6.99445e-05	7.15436	ILMN_1777660	RNF144A	up	6.64772	9781
139	-1.26297	8.15007	-7.11925	2.33502e-07	7.21121e-05	7.11903	ILMN_1809931	NDRG1	down	6.63171	10397
140	0.709787	6.72868	7.11069	2.38197e-07	7.30997e-05	7.09995	ILMN_1720771	STX11	up	6.62306	8676
141	-1.48333	8.71327	-7.09956	2.44459e-07	7.45523e-05	7.07508	ILMN_1784661	CEMIP2	down	6.61179	23670
142	-0.768573	9.99277	-7.0749	2.58926e-07	7.84739e-05	7.01997	ILMN_1717934	SYT11	down	6.58682	23208
143	0.679948	7.1867	7.0547	2.71433e-07	8.17566e-05	6.97475	ILMN_1714397	CRYL1	up	6.56634	51084
144	-1.13123	6.6408	-7.05163	2.73385e-07	8.18395e-05	6.96788	ILMN_1671237	GNGT2	down	6.56322	2793
145	0.63002	6.61792	7.04347	2.78647e-07	8.29059e-05	6.9496	ILMN_1655645	AK2	up	6.55495	204
146	0.613603	7.72399	7.03281	2.85681e-07	8.44838e-05	6.9257	ILMN_1762002	CSTF3	up	6.54412	1479
147	0.909625	8.02924	7.02787	2.89002e-07	8.49509e-05	6.91462	ILMN_2128795	LRIG1	up	6.5391	26018
148	0.87482	6.5369	7.00085	3.07876e-07	8.9957e-05	6.85395	ILMN_1808769	LINC00467	up	6.51162	84791
149	-1.6675	9.01463	-6.99533	3.11882e-07	9.05849e-05	6.84155	ILMN_1752932	MPZL2	down	6.50601	10205
150	-1.2386	8.68784	-6.98813	3.17192e-07	9.10715e-05	6.82535	ILMN_1769299	MTMR11	down	6.49868	10903
151	0.845664	7.09521	6.98629	3.1856e-07	9.10715e-05	6.82123	ILMN_2381296	GSTZ1	up	6.49681	2954
152	0.620142	8.26585	6.9855	3.19156e-07	9.10715e-05	6.81943	ILMN_2200503	NIT2	up	6.496	56954
155	-0.740525	8.40492	-6.95776	3.40621e-07	9.55207e-05	6.75699	ILMN_1683313	ST3GAL1	down	6.46773	6482
156	-0.76031	6.55233	-6.95055	3.4644e-07	9.65973e-05	6.74074	ILMN_1746801	CGN	down	6.46037	57530
158	-2.68053	7.77307	-6.92889	3.6453e-07	9.93702e-05	6.6919	ILMN_1780060	FCN3	down	6.43827	8547
159	0.646583	6.58801	6.91251	3.78858e-07	0.000102702	6.65491	ILMN_1732767	PSMD9	up	6.42152	5715
160	0.637274	7.17558	6.90748	3.8337e-07	0.000103045	6.64355	ILMN_1801378	COQ3	up	6.41638	51805
161	-1.14397	9.61854	-6.9064	3.84348e-07	0.000103045	6.6411	ILMN_1781155	LYN	down	6.41528	4067
162	1.1252	9.25702	6.88346	4.05686e-07	0.000107635	6.58924	ILMN_1747305	GIMAP8	up	6.39181	155038
163	1.37872	9.86463	6.88326	4.05879e-07	0.000107635	6.58879	ILMN_1759023	WFS1	up	6.3916	7466
164	-0.91191	6.5242	-6.87573	4.13151e-07	0.000108971	6.57174	ILMN_2413816	GRB14	down	6.38389	2888
165	-0.721962	6.14251	-6.86696	4.21785e-07	0.000110178	6.55189	ILMN_1657680	CCDC69	down	6.37491	26112
166	0.738207	8.43475	6.86651	4.22241e-07	0.000110178	6.55085	ILMN_1711699	HIP1R	up	6.37444	9026
167	-0.717507	8.21389	-6.85117	4.37809e-07	0.000113632	6.51609	ILMN_1706273	MOB2	down	6.35872	81532
170	-0.728847	6.54012	-6.83456	4.55335e-07	0.000116325	6.47841	ILMN_1654612	ZNF589	down	6.34167	51385
171	-0.696934	6.6323	-6.79875	4.95588e-07	0.000125949	6.39706	ILMN_1688630	RECK	down	6.30488	8434
172	1.53619	7.1241	6.76865	5.32231e-07	0.000134561	6.32855	ILMN_1740426	RASD1	up	6.2739	51655
173	-0.740625	5.93924	-6.75953	5.43873e-07	0.000136795	6.30777	ILMN_1663976	PDLIM4	down	6.2645	8572
174	0.586154	7.40162	6.7459	5.61767e-07	0.00014013	6.27667	ILMN_1774432	DTD1	up	6.25044	92675
176	0.712685	7.71741	6.72939	5.8423e-07	0.000143254	6.239	ILMN_1718977	GADD45B	up	6.23342	4616
177	0.910622	11.8972	6.7262	5.88671e-07	0.000143621	6.23172	ILMN_1682775	EDN1	up	6.23013	1906
179	-0.966377	6.01983	-6.71109	6.10211e-07	0.000147402	6.1972	ILMN_2194577	PLVAP	down	6.21452	83483
180	-1.52463	9.71701	-6.69246	6.37883e-07	0.000153328	6.15458	ILMN_2338323	CDC25B	down	6.19526	994
181	-0.598588	7.0686	-6.69003	6.41582e-07	0.000153461	6.14902	ILMN_2411745	EML1	down	6.19275	2009
183	-0.836616	8.06634	-6.65541	6.96765e-07	0.000165042	6.06972	ILMN_1721833	IER5	down	6.15691	51278
184	-4.43964	8.52767	-6.64742	7.10177e-07	0.000167406	6.05139	ILMN_1750324	IGFBP5	down	6.14863	3488
185	-1.02001	7.35377	-6.62491	7.49403e-07	0.000175803	5.99971	ILMN_1756238	TMEM217	down	6.12528	221468
186	-0.881698	9.37986	-6.60574	7.84532e-07	0.000183164	5.95567	ILMN_1692731	TTYH3	down	6.10539	80727
187	1.95887	6.99014	6.60245	7.90732e-07	0.000183732	5.9481	ILMN_2112256	TNFRSF4	up	6.10197	7293
188	1.94865	8.13747	6.59861	7.98027e-07	0.000184548	5.93927	ILMN_1762899	EGR1	up	6.09798	1958
189	-1.35092	6.66022	-6.5834	8.27606e-07	0.000190486	5.90427	ILMN_2052373	RAB17	down	6.08218	64284
190	0.66177	11.1558	6.58077	8.32832e-07	0.000190789	5.89822	ILMN_1662198	RANGAP1	up	6.07944	5905
191	-0.899443	5.87974	-6.57239	8.49729e-07	0.00019375	5.87891	ILMN_1787813	SLC5A3	down	6.07072	6526
192	0.898821	8.15572	6.55802	8.79491e-07	0.00019868	5.8458	ILMN_2343048	ABCB9	up	6.05577	23457
193	0.804333	5.99669	6.55444	8.87079e-07	0.00019947	5.83754	ILMN_1713846	PPM1H	up	6.05204	57460
194	-0.615995	11.6656	-6.53962	9.19171e-07	0.000205392	5.80336	ILMN_1727458	HDAC1	down	6.0366	3065
195	-0.742123	5.82987	-6.53808	9.22586e-07	0.000205392	5.79979	ILMN_2368318	FGR	down	6.03499	2268
196	0.660757	8.05082	6.53652	9.26044e-07	0.000205392	5.79619	ILMN_1705871	DDHD2	up	6.03337	23259
198	1.01182	11.1879	6.52152	9.59987e-07	0.000211002	5.76157	ILMN_2082209	TOX2	up	6.01773	84969
199	0.909401	8.62214	6.50455	9.99935e-07	0.000218798	5.72235	ILMN_1682567	CCDC106	up	6.00003	29903
200	-1.14771	9.06337	-6.49611	1.02044e-06	0.000221574	5.70282	ILMN_2338963	SLC29A1	down	5.99121	2030
201	-0.90196	10.3102	-6.49559	1.02171e-06	0.000221574	5.70163	ILMN_1797522	DUSP3	down	5.99067	1845
203	0.968701	7.53943	6.46385	1.10279e-06	0.000235641	5.62816	ILMN_1696870	TGFBRAP1	up	5.95751	9392
206	1.11103	6.94933	6.44219	1.16189e-06	0.000243324	5.57792	ILMN_1733841	TCF7L1	up	5.93483	83439
207	-1.07416	6.41433	-6.43754	1.17498e-06	0.000245014	5.56714	ILMN_1727200	SLCO4A1	down	5.92997	28231
208	-0.582932	6.61507	-6.42485	1.21149e-06	0.000251551	5.5377	ILMN_1731224	PARP9	down	5.91668	83666
209	0.584221	7.46549	6.39583	1.29941e-06	0.000268664	5.47027	ILMN_1684271	ACBD6	up	5.88625	84320
210	-1.35509	9.49239	-6.38304	1.34021e-06	0.00027593	5.44051	ILMN_1664861	ID1	down	5.87283	3397
211	0.865301	7.17719	6.36731	1.39217e-06	0.000284716	5.4039	ILMN_1703374	NAV1	up	5.85631	89796
212	0.87372	7.81236	6.36577	1.39739e-06	0.000284716	5.4003	ILMN_1746465	FJX1	up	5.85468	24147
213	-1.17351	11.1888	-6.36488	1.40039e-06	0.000284716	5.39823	ILMN_1701731	AKR1B1	down	5.85375	231
214	-0.757346	10.7699	-6.31803	1.56868e-06	0.000316296	5.28898	ILMN_2147251	LINC00652	down	5.80447	29075
216	-1.00556	8.27482	-6.31041	1.59794e-06	0.000319556	5.27118	ILMN_1675448	ZFP36L1	down	5.79644	677
217	-1.26433	9.22744	-6.29906	1.64256e-06	0.000327138	5.24466	ILMN_1700144	ITGA10	down	5.78448	8515
218	0.941701	7.05097	6.28872	1.68428e-06	0.000334084	5.22051	ILMN_2181432	ACP7	up	5.77359	390928
219	-0.683318	9.26117	-6.26624	1.77882e-06	0.000351408	5.16792	ILMN_1745964	IRAK2	down	5.74987	3656
220	-1.43598	6.59719	-6.26166	1.79874e-06	0.000351972	5.1572	ILMN_1773125	ENTPD1	down	5.74503	953
221	-0.964958	9.86844	-6.26061	1.80332e-06	0.000351972	5.15475	ILMN_1671404	SVIL	down	5.74393	6840
222	-1.19425	8.94805	-6.25318	1.8362e-06	0.000355546	5.13735	ILMN_1710514	BCL3	down	5.73608	602
224	-1.45994	6.9778	-6.22276	1.97729e-06	0.000376882	5.06605	ILMN_2384056	GPER1	down	5.70393	2852
225	-1.01002	11.5293	-6.22022	1.98956e-06	0.000377721	5.06009	ILMN_1809477	CARHSP1	down	5.70124	23589
226	-0.62844	8.83808	-6.21037	2.0379e-06	0.000382459	5.03697	ILMN_1705114	NUMB	down	5.69082	8650
227	-0.868679	8.18126	-6.20141	2.08289e-06	0.000389405	5.01593	ILMN_2206344	NDST2	down	5.68133	8509
228	-0.656655	10.8886	-6.19811	2.09972e-06	0.000391052	5.00818	ILMN_1723625	MAP4K2	down	5.67784	5871
231	0.844743	9.15058	6.18245	2.18144e-06	0.000401673	4.9714	ILMN_1670926	CHST15	up	5.66126	51363
232	2.21236	8.42019	6.17838	2.20325e-06	0.000404163	4.96182	ILMN_1751607	FOSB	up	5.65694	2354
233	-0.965171	8.33189	-6.16071	2.30036e-06	0.000418086	4.92026	ILMN_1669376	DRAM1	down	5.6382	55332
234	0.674594	9.78183	6.15991	2.30485e-06	0.000418086	4.91838	ILMN_2158336	SH3GLB2	up	5.63736	56904
235	0.855779	9.00629	6.15544	2.33013e-06	0.000419612	4.90788	ILMN_1741475	PPP1R35	up	5.63262	221908
236	1.69795	6.33369	6.15538	2.33046e-06	0.000419612	4.90774	ILMN_1761084	FNDC5	up	5.63256	252995
237	1.11451	7.06056	6.1518	2.35092e-06	0.00042174	4.89932	ILMN_1652677	FAM89A	up	5.62876	375061
238	-1.29058	9.81126	-6.14758	2.37532e-06	0.000424556	4.88937	ILMN_1661194	CLDN14	down	5.62428	23562
239	-0.841517	9.16235	-6.12771	2.49349e-06	0.000442437	4.84259	ILMN_1781819	PAPSS1	down	5.60319	9061
240	1.30096	6.60233	6.12115	2.53386e-06	0.000446352	4.82712	ILMN_1655077	PRDM1	up	5.59622	639
243	-1.81874	8.78642	-6.09776	2.68315e-06	0.000465922	4.77195	ILMN_1712888	HSPH1	down	5.57136	10808
244	0.594331	9.65937	6.09232	2.71909e-06	0.000470174	4.75913	ILMN_1770339	RPAIN	up	5.56558	84268
245	1.12791	8.96486	6.09115	2.7269e-06	0.000470174	4.75637	ILMN_1803686	ADA	up	5.56433	100
246	-1.51554	11.1287	-6.08699	2.75481e-06	0.000473314	4.74655	ILMN_2329679	TPST2	down	5.55991	8459
247	-0.961397	6.79092	-6.06686	2.8942e-06	0.000493785	4.69899	ILMN_1728009	TMEM171	down	5.53847	134285
250	-1.26163	7.05446	-6.03854	3.10237e-06	0.000522001	4.63205	ILMN_1777759	FIGNL2	down	5.50831	401720
251	0.915092	9.96639	6.03371	3.13936e-06	0.00052641	4.62062	ILMN_2306189	MAGED1	up	5.50316	9500
252	-0.898568	8.81702	-6.02806	3.18325e-06	0.000530125	4.60724	ILMN_2289924	TRAK1	down	5.49713	22906
253	-2.17476	7.49392	-6.01115	3.31831e-06	0.000548763	4.56719	ILMN_1684306	S100A4	down	5.47908	6275
254	-0.881593	6.11351	-6.00857	3.33937e-06	0.000548763	4.56109	ILMN_1765833	SLC9A3R2	down	5.47634	9351
256	0.591722	6.54315	6.00264	3.3884e-06	0.000552637	4.54705	ILMN_2230683	CDCA7L	up	5.47001	55536
257	1.3917	11.2647	6.00194	3.39427e-06	0.000552637	4.54538	ILMN_1740900	BMP4	up	5.46925	652
258	-0.882022	6.5003	-5.99973	3.41277e-06	0.000552637	4.54014	ILMN_1654773	CASK	down	5.46689	8573
259	-0.863606	8.05967	-5.99942	3.41538e-06	0.000552637	4.5394	ILMN_1691376	JAG1	down	5.46656	182
260	-1.43484	7.08368	-5.99812	3.42629e-06	0.000552637	4.53633	ILMN_1709674	GFPT2	down	5.46518	9945
262	-0.698823	8.73902	-5.99367	3.46399e-06	0.000556005	4.52578	ILMN_1745148	ZNFX1	down	5.46042	57169
263	0.632112	7.28533	5.98582	3.5315e-06	0.000564981	4.50718	ILMN_1769250	ARFGAP2	up	5.45204	84364
264	1.19601	8.16825	5.97515	3.62546e-06	0.000578118	4.48186	ILMN_1707748	PIM3	up	5.44064	415116
265	-1.34678	8.42086	-5.95375	3.82162e-06	0.000603607	4.43107	ILMN_1775708	SLC2A3	down	5.41775	6515
266	-0.648042	7.62701	-5.95367	3.82241e-06	0.000603607	4.43087	ILMN_1727142	IKBKB	down	5.41766	3551
267	1.04307	7.19635	5.94769	3.87907e-06	0.000610579	4.41668	ILMN_1732615	ASMTL	up	5.41127	8623
270	0.736926	8.36015	5.92054	4.14764e-06	0.00064249	4.35214	ILMN_1763461	ALDH7A1	up	5.3822	501
271	-1.06705	8.66448	-5.91547	4.19976e-06	0.000648505	4.34011	ILMN_1701655	SLC8B1	down	5.37678	80024
272	1.10732	8.77442	5.91194	4.23656e-06	0.000651614	4.33169	ILMN_2352303	RASSF2	up	5.37299	9770
273	0.614909	9.86347	5.89558	4.4111e-06	0.000672624	4.29277	ILMN_1759184	C19orf48	up	5.35545	84798
274	0.953521	6.52287	5.8851	4.52679e-06	0.000688114	4.26781	ILMN_1705579	MPP4	up	5.34421	58538
276	-1.02097	9.78719	-5.86182	4.7948e-06	0.000719883	4.21235	ILMN_1661599	DDIT4	down	5.31923	54541
277	0.743086	7.36233	5.85734	4.84821e-06	0.000725668	4.20167	ILMN_1793615	ME3	up	5.31442	10873
278	-1.22182	8.69876	-5.8561	4.86307e-06	0.000725668	4.19872	ILMN_1793474	INSIG1	down	5.31309	3638
280	0.755034	9.89616	5.84575	4.98916e-06	0.000739958	4.17404	ILMN_2096654	COMMD4	up	5.30197	54939
281	1.11737	6.93728	5.84103	5.04782e-06	0.000746388	4.16277	ILMN_1688103	CTNNBIP1	up	5.2969	56998
282	0.858835	6.84119	5.82628	5.23547e-06	0.000771797	4.12757	ILMN_1699631	CASTOR3	up	5.28104	352954
284	0.665992	7.07875	5.80537	5.51367e-06	0.000805507	4.07765	ILMN_1791306	IDNK	up	5.25856	414328
286	-1.06427	8.27587	-5.77444	5.95317e-06	0.000857469	4.00369	ILMN_1713505	NPC1	down	5.22525	4864
287	-0.6847	11.1064	-5.77416	5.95721e-06	0.000857469	4.00304	ILMN_1654118	BCL2L1	down	5.22496	598
288	-0.815336	7.56845	-5.7636	6.11533e-06	0.000876441	3.97777	ILMN_1700811	UBFD1	down	5.21358	56061
290	1.1147	9.68339	5.75642	6.22529e-06	0.000885606	3.96059	ILMN_2371055	EFNA1	up	5.20584	1942
292	-1.01954	9.66049	-5.74204	6.45153e-06	0.000909834	3.92616	ILMN_2214910	EPHB4	down	5.19034	2050
293	0.78322	7.3555	5.73115	6.62845e-06	0.00093209	3.90007	ILMN_1742379	IFT122	up	5.17859	55764
294	-0.71043	6.19352	-5.72688	6.69912e-06	0.000939321	3.88984	ILMN_1714700	TRIB2	down	5.17398	28951
298	0.731303	8.42017	5.70976	6.9903e-06	0.00096901	3.84881	ILMN_2401822	FTSJ1	up	5.1555	24140
300	-0.82578	7.47003	-5.69268	7.29364e-06	0.00100384	3.80784	ILMN_2373779	COPS8	down	5.13706	10920
301	-0.615718	11.0352	-5.69189	7.30803e-06	0.00100384	3.80594	ILMN_1659895	MSN	down	5.1362	4478
302	0.712942	7.23867	5.69042	7.33479e-06	0.00100384	3.80241	ILMN_2395055	PLPPR5	up	5.13461	163404
303	1.08091	6.71756	5.6899	7.34438e-06	0.00100384	3.80115	ILMN_2115135	MSMP	up	5.13404	692094
304	-1.66775	8.54373	-5.68629	7.41057e-06	0.00100463	3.7925	ILMN_1719695	NFKBIZ	down	5.13015	64332
305	0.720285	5.91651	5.68553	7.42462e-06	0.00100463	3.79068	ILMN_1685714	INHBB	up	5.12933	3625
306	-1.19648	7.46317	-5.6851	7.43254e-06	0.00100463	3.78965	ILMN_1761540	SEMA3F	down	5.12886	6405
307	0.621622	7.31315	5.68282	7.47485e-06	0.00100756	3.78417	ILMN_1667670	SLC25A15	up	5.1264	10166
308	0.689394	7.13479	5.67633	7.59651e-06	0.00102113	3.7686	ILMN_1759595	RTL10	up	5.11939	79680
309	-1.08691	9.62383	-5.67408	7.6393e-06	0.00102154	3.76318	ILMN_1663080	LFNG	down	5.11695	3955
310	1.81964	9.06328	5.66679	7.77907e-06	0.00103428	3.7457	ILMN_1673320	CCDC178	up	5.10907	374864
311	-0.825651	10.9047	-5.6475	8.16195e-06	0.0010793	3.69936	ILMN_1774836	PLOD3	down	5.08821	8985
312	0.662775	6.64369	5.64506	8.21184e-06	0.00108296	3.69348	ILMN_2373982	PICK1	up	5.08556	9463
313	-0.831005	6.00282	-5.63247	8.47356e-06	0.00111447	3.66322	ILMN_1696048	MEDAG	down	5.07193	84935
315	-1.55328	7.98369	-5.62586	8.61425e-06	0.0011269	3.64734	ILMN_2343278	PLPP1	down	5.06478	8611
317	0.956853	6.70357	5.61595	8.82994e-06	0.00114895	3.62349	ILMN_2087646	HLX	up	5.05404	3142
319	-0.943542	8.25059	-5.59922	9.20613e-06	0.00119155	3.58325	ILMN_1755221	LMAN2L	down	5.03592	81562
320	0.655736	5.88119	5.5865	9.50324e-06	0.00122351	3.55261	ILMN_1689111	CXCL12	up	5.02213	6387
322	-0.621725	8.05655	-5.58315	9.58296e-06	0.00122528	3.54455	ILMN_1660871	NEK6	down	5.0185	10783
323	0.630978	10.6184	5.58276	9.5923e-06	0.00122528	3.54361	ILMN_2388142	CD99L2	up	5.01808	83692
324	-0.998246	10.4133	-5.57851	9.6946e-06	0.00123511	3.53338	ILMN_1765446	EMP3	down	5.01347	2014
325	-1.30153	9.99982	-5.57508	9.77807e-06	0.0012425	3.52511	ILMN_2298365	PPP2R2B	down	5.00975	5521
327	-0.976538	10.1262	-5.56545	1.00162e-05	0.00126617	3.5019	ILMN_1705301	TEAD4	down	4.9993	7004
328	-0.62188	8.01184	-5.56243	1.0092e-05	0.00127189	3.49463	ILMN_1773716	MRPL9	down	4.99602	65005
330	0.939755	7.2721	5.55155	1.03702e-05	0.00129415	3.46841	ILMN_1756701	DHRS11	up	4.98421	79154
333	-0.788296	6.08985	-5.53239	1.0879e-05	0.00134731	3.42221	ILMN_1772446	FAM222A	down	4.96341	84915
335	0.848779	7.56043	5.5273	1.10185e-05	0.00135441	3.40991	ILMN_1693862	C8orf82	up	4.95788	414919
336	0.903985	5.84828	5.51973	1.12291e-05	0.0013767	3.39165	ILMN_1671392	KCNF1	up	4.94965	3754
337	0.73789	6.0923	5.51518	1.13577e-05	0.00138897	3.38067	ILMN_1669523	FOS	up	4.94471	2353
338	-0.779206	8.60271	-5.51211	1.14454e-05	0.00139619	3.37325	ILMN_2117323	PIK3C2B	down	4.94137	5287
340	0.681476	10.3092	5.49126	1.20584e-05	0.00146003	3.32293	ILMN_1692473	PRMT1	up	4.91871	3276
341	-0.635691	6.43735	-5.48742	1.21752e-05	0.00146689	3.31363	ILMN_2316918	PANK1	down	4.91452	53354
342	1.01882	8.06761	5.48383	1.22851e-05	0.00147356	3.30496	ILMN_1669497	OSBPL10	up	4.91062	114884
343	-0.867154	10.1313	-5.48052	1.23872e-05	0.00148146	3.29698	ILMN_1672662	SLC20A1	down	4.90703	6574
344	0.623322	9.72172	5.47248	1.26393e-05	0.00150791	3.27755	ILMN_2180827	MEPCE	up	4.89828	56257
345	-1.11848	6.34437	-5.46857	1.27636e-05	0.00151903	3.26811	ILMN_2153916	HSPA2	down	4.89403	3306
346	-1.02213	6.83073	-5.44681	1.34792e-05	0.00160028	3.2155	ILMN_1660806	CSRP2	down	4.87034	1466
348	2.11853	7.77366	5.43912	1.37419e-05	0.00162357	3.19688	ILMN_2067656	CCND2	up	4.86195	894
349	-0.820899	9.11063	-5.43612	1.38456e-05	0.00163187	3.18963	ILMN_1739558	CRELD1	down	4.85869	78987
353	0.754102	8.22525	5.40036	1.51456e-05	0.0017638	3.10307	ILMN_1670218	EXOSC6	up	4.81971	118460
354	-1.22752	8.75356	-5.39549	1.53319e-05	0.00178123	3.09129	ILMN_1750225	MYCT1	down	4.81441	80177
355	-1.2542	6.27829	-5.39329	1.54169e-05	0.00178372	3.08595	ILMN_1739393	SELE	down	4.812	6401
357	-1.01359	7.06716	-5.38767	1.5636e-05	0.00179943	3.07234	ILMN_2359287	ITGA6	down	4.80587	3655
358	0.736037	6.63444	5.37769	1.60332e-05	0.0018279	3.04815	ILMN_1706779	LIG1	up	4.79498	3978
359	1.04862	7.14414	5.37516	1.61354e-05	0.00183526	3.04202	ILMN_1677719	CHST1	up	4.79222	8534
360	0.872948	9.45273	5.37015	1.63395e-05	0.00185038	3.02989	ILMN_1685258	TMEM14B	up	4.78676	81853
361	-0.587537	12.3678	-5.36682	1.64772e-05	0.00186112	3.02181	ILMN_1668721	CCND3	down	4.78312	896
362	-1.2006	7.09009	-5.35873	1.68156e-05	0.00189059	3.0022	ILMN_1797359	TRIM5	down	4.77429	85363
363	-0.989459	7.96361	-5.35541	1.69566e-05	0.00190206	2.99415	ILMN_1795183	RNASE1	down	4.77066	6035
365	-1.22516	10.749	-5.34418	1.74422e-05	0.00194758	2.96691	ILMN_2053415	LDLR	down	4.7584	3949
366	0.712346	8.61734	5.33844	1.76955e-05	0.00197135	2.95301	ILMN_1806123	MRPL23	up	4.75214	6150
367	0.615269	6.32502	5.32898	1.81216e-05	0.00201423	2.93006	ILMN_1693340	RAC3	up	4.7418	5881
370	0.866079	8.2703	5.30773	1.91173e-05	0.00210571	2.87848	ILMN_1695386	RAD51C	up	4.71857	5889
371	0.689201	11.5542	5.30638	1.91823e-05	0.00210811	2.87521	ILMN_1805737	PFKP	up	4.7171	5214
375	0.631981	8.06308	5.29403	1.97883e-05	0.00215388	2.84521	ILMN_1800958	TMEM237	up	4.70359	65062
376	-1.04047	6.98561	-5.2934	1.98195e-05	0.00215388	2.84369	ILMN_1811470	PLEK2	down	4.70291	26499
379	0.724711	10.2964	5.28255	2.03687e-05	0.00219888	2.81733	ILMN_1814971	TCF25	up	4.69104	22980
380	0.962976	9.07513	5.2633	2.13807e-05	0.00229795	2.77058	ILMN_1658847	NRARP	up	4.66998	441478
382	0.822404	9.26276	5.2558	2.17885e-05	0.00232641	2.75236	ILMN_1794863	CAMK2N1	up	4.66177	55450
383	0.74091	10.7165	5.24886	2.21734e-05	0.00236234	2.73547	ILMN_1725090	CTHRC1	up	4.65417	115908
384	-0.696939	8.26039	-5.24468	2.24083e-05	0.00237698	2.72531	ILMN_1701216	BANP	down	4.64959	54971
387	0.953364	8.12382	5.22611	2.34828e-05	0.00246949	2.68015	ILMN_2096719	GRK5	up	4.62925	2869
391	0.785282	9.55502	5.17926	2.64296e-05	0.00274224	2.56617	ILMN_1675239	NDUFA7	up	4.57791	4701
393	0.6488	6.6319	5.17594	2.6652e-05	0.00275527	2.55809	ILMN_1770161	BST1	up	4.57427	683
395	0.607551	8.20029	5.17094	2.69908e-05	0.00277851	2.54591	ILMN_1771233	CHMP4B	up	4.56878	128866
396	0.806924	8.5596	5.16303	2.75356e-05	0.00282863	2.52665	ILMN_1678678	SLC37A4	up	4.56011	2542
401	0.892356	8.82916	5.14453	2.88532e-05	0.00293311	2.48159	ILMN_1732831	CHST7	up	4.53981	56548
403	0.660714	8.16042	5.13971	2.9207e-05	0.00295676	2.46984	ILMN_1673880	EFEMP1	up	4.53451	2202
405	1.62819	7.72814	5.13006	2.99275e-05	0.00301717	2.44635	ILMN_1806533	PDE7B	up	4.52393	27115
406	-0.932905	7.09736	-5.1231	3.04591e-05	0.00306146	2.42938	ILMN_1667432	HYAL3	down	4.51628	8372
407	0.592368	7.34645	5.12267	3.04923e-05	0.00306146	2.42832	ILMN_1684873	ARSD	up	4.51581	414
409	-0.616242	7.32214	-5.11557	3.10443e-05	0.00310411	2.41103	ILMN_1664216	NKIRAS1	down	4.50802	28512
410	-1.12149	9.78388	-5.11467	3.11148e-05	0.00310456	2.40884	ILMN_1789830	CFLAR	down	4.50703	8837
412	0.597529	7.39745	5.10937	3.15352e-05	0.00313393	2.39591	ILMN_1669633	ACP1	up	4.5012	52
415	-1.02457	9.14449	-5.10589	3.18133e-05	0.00314237	2.38744	ILMN_2363586	SDCBP	down	4.49739	6386
416	-1.66696	9.16604	-5.10384	3.19787e-05	0.00315232	2.38245	ILMN_1660436	HSPA1B	down	4.49514	3304
417	-0.741276	9.55203	-5.09441	3.27511e-05	0.00321548	2.35944	ILMN_1775330	CCDC9B	down	4.48477	388115
418	-0.779463	8.22918	-5.09182	3.29659e-05	0.00322772	2.35314	ILMN_1801443	TSKU	down	4.48194	25987
421	0.992119	7.544	5.08686	3.33824e-05	0.00325128	2.34104	ILMN_1728972	PIMREG	up	4.47648	54478
424	-1.27792	8.09488	-5.07741	3.419e-05	0.00329704	2.318	ILMN_1805543	ADAMTS9	down	4.4661	56999
425	0.678817	7.07739	5.06656	3.51424e-05	0.00338091	2.29152	ILMN_2358914	SLC35C2	up	4.45417	51006
426	-0.583163	5.85851	-5.06593	3.51983e-05	0.00338091	2.28999	ILMN_1777260	ATXN7L1	down	4.45348	222255
428	-0.737158	7.46402	-5.05288	3.63802e-05	0.00346713	2.25816	ILMN_1710092	ZBTB46	down	4.43913	140685
430	-0.773594	6.82673	-5.05071	3.65804e-05	0.00347265	2.25287	ILMN_1778144	SLC48A1	down	4.43675	55652
431	0.591523	10.344	5.03935	3.76485e-05	0.00356711	2.22513	ILMN_1669788	NUDT14	up	4.42425	256281
433	1.87153	7.71657	5.02324	3.92157e-05	0.00366948	2.18583	ILMN_1774207	ANGPT2	up	4.40654	285
434	-0.875367	8.37712	-5.02301	3.92386e-05	0.00366948	2.18527	ILMN_1807372	ADORA2A	down	4.40629	135
435	-0.628618	6.62182	-5.02284	3.92555e-05	0.00366948	2.18485	ILMN_1671686	DMTN	down	4.4061	2039
436	-0.95124	5.91405	-5.0193	3.96096e-05	0.00369551	2.1762	ILMN_1801216	S100P	down	4.4022	6286
438	-0.636854	10.5542	-5.01562	3.99805e-05	0.00370884	2.16722	ILMN_1734895	SFT2D1	down	4.39815	113402
440	-0.706376	8.05118	-5.00806	4.07535e-05	0.00376623	2.14876	ILMN_1695959	EVA1C	down	4.38983	59271
441	-1.18584	8.64684	-5.00117	4.14706e-05	0.00382525	2.13196	ILMN_2381697	P4HA2	down	4.38226	8974
442	1.25669	8.03209	4.99771	4.18363e-05	0.0038517	2.1235	ILMN_1663648	MTUS1	up	4.37845	57509
444	0.603242	12.0366	4.99076	4.258e-05	0.0038981	2.10652	ILMN_1698934	CMTM7	up	4.37079	112616
447	-1.52706	9.18346	-4.97137	4.47249e-05	0.00407156	2.05917	ILMN_1802888	ZNF185	down	4.34945	7739
448	-0.805061	6.89408	-4.9693	4.49598e-05	0.00408531	2.05412	ILMN_2336094	TENM3	down	4.34718	55714
450	-0.613374	10.6123	-4.94476	4.78463e-05	0.00432345	1.99418	ILMN_2374036	CTSL	down	4.32015	1514
451	1.32544	6.39834	4.93348	4.92345e-05	0.00443601	1.96663	ILMN_1773006	FABP4	up	4.30773	2167
452	-1.06589	6.67231	-4.93317	4.92738e-05	0.00443601	1.96586	ILMN_1693090	CROT	down	4.30738	54677
453	0.726813	8.9928	4.92085	5.08385e-05	0.00456844	1.93575	ILMN_1753823	IL17D	up	4.29381	53342
457	-0.774879	9.03352	-4.91093	5.21331e-05	0.00463595	1.91153	ILMN_2041293	SQLE	down	4.28289	6713
459	-0.798413	11.0281	-4.90808	5.25121e-05	0.00464987	1.90455	ILMN_1808374	SNTB2	down	4.27974	6645
460	-0.723483	8.74238	-4.90771	5.2562e-05	0.00464987	1.90363	ILMN_1714861	CD68	down	4.27933	968
461	-0.752675	6.43459	-4.9074	5.26023e-05	0.00464987	1.9029	ILMN_1771261	SYNC	down	4.279	81493
462	-0.908925	10.2698	-4.90322	5.31637e-05	0.00468253	1.89267	ILMN_2367215	PRCP	down	4.27439	5547
464	0.642665	8.63282	4.88858	5.51762e-05	0.00482684	1.85689	ILMN_2392189	CTDSPL	up	4.25825	10217
465	-0.582076	8.1397	-4.88843	5.51978e-05	0.00482684	1.85651	ILMN_1743103	SH3PXD2A	down	4.25808	9644
466	-0.827492	8.37563	-4.88757	5.53171e-05	0.00482862	1.85443	ILMN_1678612	ANXA6	down	4.25714	309
468	-0.701753	7.38487	-4.8832	5.59352e-05	0.00486517	1.84373	ILMN_1732612	SHB	down	4.25231	6461
470	0.603077	8.50901	4.87777	5.67108e-05	0.00490764	1.83047	ILMN_2225318	SMS	up	4.24633	6611
471	0.659306	8.29839	4.87767	5.67252e-05	0.00490764	1.83022	ILMN_1775744	MRPS16	up	4.24622	51021
472	0.975619	6.13739	4.86341	5.88171e-05	0.00506169	1.79535	ILMN_1751901	TMEM163	up	4.2305	81615
476	0.934361	9.15322	4.83478	6.3252e-05	0.00538635	1.72536	ILMN_2216637	STK32B	up	4.19893	55351
477	0.668888	8.79992	4.83261	6.36017e-05	0.0054067	1.72005	ILMN_1665526	TCEA2	up	4.19653	6919
478	-0.754131	10.7625	-4.82732	6.44613e-05	0.00547024	1.70712	ILMN_1737163	SH3BGRL3	down	4.1907	83442
480	1.00959	10.9394	4.82371	6.50561e-05	0.00550158	1.69828	ILMN_1713380	EIF2B2	up	4.18671	8892
484	0.92047	7.24838	4.81407	6.66679e-05	0.00558945	1.67472	ILMN_1813846	P2RX4	up	4.17608	5025
487	-0.599095	5.80649	-4.80958	6.74333e-05	0.00562463	1.66373	ILMN_1748881	MRAS	down	4.17113	22808
488	-0.909389	9.99111	-4.80466	6.82814e-05	0.00566663	1.6517	ILMN_1692163	NSDHL	down	4.1657	50814
489	-0.828644	6.98845	-4.80417	6.83664e-05	0.00566663	1.6505	ILMN_1795930	PTGER4	down	4.16516	5734
490	-1.20327	8.62425	-4.80211	6.87256e-05	0.00568384	1.64546	ILMN_1705213	TMBIM1	down	4.16288	64114
491	0.58141	11.697	4.78274	7.21935e-05	0.00594158	1.59807	ILMN_2378952	GPX4	up	4.1415	2879
493	-0.644532	7.92292	-4.782	7.23291e-05	0.00594158	1.59627	ILMN_2201678	FSTL1	down	4.14069	11167
499	-0.652416	10.8376	-4.76326	7.58559e-05	0.00616898	1.55044	ILMN_1748707	CRELD2	down	4.12001	79174
501	0.605382	9.6053	4.76039	7.64111e-05	0.00618321	1.54343	ILMN_1785330	SH3BP4	up	4.11684	23677
502	-1.25301	8.54305	-4.75922	7.66399e-05	0.00619147	1.54055	ILMN_1775268	HECW2	down	4.11554	57520
503	1.35226	7.34054	4.75827	7.6824e-05	0.00619608	1.53824	ILMN_1696537	DDIT4L	up	4.1145	115265
504	0.696146	6.78032	4.74381	7.97018e-05	0.00638596	1.50285	ILMN_1752526	RNF144B	up	4.09853	255488
508	-0.904924	8.51553	-4.71743	8.52305e-05	0.00676897	1.43832	ILMN_1678493	CHN1	down	4.0694	1123
509	-0.636388	9.12386	-4.71653	8.54238e-05	0.00676897	1.43614	ILMN_1727194	CALU	down	4.06842	813
515	-0.734473	7.26495	-4.7118	8.64577e-05	0.00679738	1.42457	ILMN_2343273	TMEM255B	down	4.0632	348013
517	-0.801953	7.97511	-4.7031	8.83929e-05	0.00692317	1.40327	ILMN_1656501	DUSP5	down	4.05358	1847
519	0.810802	7.30765	4.69157	9.10232e-05	0.00707241	1.37506	ILMN_1714417	PSEN2	up	4.04085	5664
521	-0.91532	5.88278	-4.68478	9.26074e-05	0.00717266	1.35846	ILMN_1681103	AQP1	down	4.03335	358
527	-0.949776	11.9152	-4.6613	9.83068e-05	0.00751862	1.30102	ILMN_1760347	SRGN	down	4.00742	5552
529	0.613829	10.293	4.65888	9.89125e-05	0.00754131	1.29511	ILMN_2277676	ERCC1	up	4.00475	2067
531	1.41513	8.56382	4.65619	9.95921e-05	0.00755769	1.28853	ILMN_1723962	LXN	up	4.00178	56925
533	1.11491	7.85288	4.64751	0.000101816	0.00770251	1.26729	ILMN_2380588	DNPH1	up	3.99218	10591
534	-0.768159	10.472	-4.64592	0.000102227	0.00772162	1.26342	ILMN_1724533	LY96	down	3.99043	23643
535	-0.593037	5.97454	-4.64291	0.000103014	0.00776906	1.25604	ILMN_1714383	TPD52L1	down	3.9871	7164
538	0.740254	9.32452	4.63088	0.000106215	0.00797346	1.22662	ILMN_1666933	ASH2L	up	3.97381	9070
539	-0.58345	7.09996	-4.6271	0.000107241	0.00803814	1.21737	ILMN_1766405	GOLM1	down	3.96964	51280
540	0.997985	11.7177	4.62577	0.000107604	0.00805251	1.21412	ILMN_1728197	CLDN5	up	3.96817	7122
544	-1.01787	8.00926	-4.60704	0.000112856	0.00839449	1.16831	ILMN_1801043	GSN	down	3.94748	2934
547	0.690835	7.22331	4.59695	0.000115788	0.00857344	1.14365	ILMN_1756402	TMEM177	up	3.93633	80775
549	0.590615	7.94303	4.59317	0.000116907	0.00860407	1.13441	ILMN_2134062	ALKBH3	up	3.93216	221120
555	-1.30906	6.51996	-4.5599	0.000127234	0.00923253	1.05306	ILMN_2371458	ACKR3	down	3.8954	57007
565	-1.15337	8.30838	-4.53942	0.000134041	0.00957616	1.00298	ILMN_1719627	SLC27A3	down	3.87276	11000
567	-0.690758	10.2835	-4.52999	0.000137292	0.00976556	0.979948	ILMN_1745223	CDC42EP4	down	3.86235	23580
569	1.20612	7.9328	4.52716	0.000138287	0.0098077	0.973014	ILMN_2139761	LIMCH1	up	3.85922	22998
575	0.668337	7.33443	4.49062	0.000151758	0.0106394	0.883723	ILMN_2296843	GCDH	up	3.81885	2639
576	1.32975	6.1536	4.48717	0.000153095	0.0107177	0.875303	ILMN_1796925	CXADR	up	3.81504	1525
577	-0.599271	10.2026	-4.48266	0.000154863	0.0108105	0.864271	ILMN_1678215	RHOJ	down	3.81005	57381
580	0.7613	7.18109	4.46878	0.000160429	0.0111221	0.830367	ILMN_2394305	PDGFB	up	3.79472	5155
581	0.814253	6.57356	4.46869	0.000160466	0.0111221	0.830145	ILMN_1684227	GPR146	up	3.79462	115330
583	-0.586393	9.0322	-4.46672	0.000161268	0.0111279	0.825357	ILMN_1707493	RCC1	down	3.79245	1104
584	-1.32532	7.32579	-4.46649	0.000161363	0.0111279	0.824793	ILMN_1656369	TCIM	down	3.7922	56892
586	-0.628974	10.9699	-4.46236	0.000163071	0.0112229	0.814684	ILMN_1758398	GUK1	down	3.78762	2987
587	0.814278	8.65467	4.45925	0.000164364	0.011296	0.807097	ILMN_1785336	PMM2	up	3.78419	5373
588	0.693089	6.31981	4.45756	0.000165073	0.0113287	0.802969	ILMN_1675656	PPFIBP2	up	3.78232	8495
589	-0.61064	6.46826	-4.45341	0.000166825	0.0114329	0.792828	ILMN_2372915	P2RY2	down	3.77774	5029
591	0.710513	8.31705	4.44666	0.000169711	0.0115819	0.776367	ILMN_1679178	ATP5F1D	up	3.77029	513
594	1.1281	8.21707	4.43728	0.000173812	0.0117794	0.753446	ILMN_1680339	PDGFRL	up	3.75992	5157
597	0.630753	8.72266	4.42834	0.00017781	0.0119824	0.731617	ILMN_2089073	ATP9A	up	3.75004	10079
599	-0.696265	9.20655	-4.42784	0.000178036	0.0119824	0.730398	ILMN_1739840	LRRC8A	down	3.74949	56262
600	-0.678068	6.57391	-4.42194	0.000180726	0.0121468	0.716001	ILMN_1724148	ORAI1	down	3.74298	84876
602	-0.925236	6.50887	-4.41875	0.000182198	0.0121978	0.708216	ILMN_2169761	CPNE8	down	3.73946	144402
603	-0.79556	7.07744	-4.41867	0.000182236	0.0121978	0.708017	ILMN_1766200	CALHM2	down	3.73937	51063
605	-0.783415	6.80648	-4.41632	0.000183325	0.012231	0.702298	ILMN_1672022	EPHA4	down	3.73678	2043
607	0.693177	6.63098	4.4152	0.000183852	0.0122388	0.699547	ILMN_2348975	NASP	up	3.73553	4678
612	-1.22463	7.83456	-4.40644	0.000187991	0.0124127	0.678182	ILMN_1782050	CEBPD	down	3.72586	1052
616	-0.908375	7.31128	-4.39963	0.000191278	0.0125618	0.661548	ILMN_1659106	PHLDA3	down	3.71834	23612
617	-0.754763	5.8214	-4.38714	0.000197448	0.0129148	0.631086	ILMN_1686362	CRYBA4	down	3.70455	1413
618	0.674564	10.8671	4.37947	0.000201336	0.0131515	0.612376	ILMN_2042771	PTTG1	up	3.69608	9232
619	0.680128	6.40197	4.37895	0.000201606	0.0131515	0.611094	ILMN_2374865	ATF3	up	3.6955	467
621	0.879358	6.63205	4.37745	0.000202375	0.0131665	0.607442	ILMN_1803945	HCP5	up	3.69384	10866
626	0.797809	8.84243	4.36856	0.000207001	0.0133783	0.585758	ILMN_1706706	DCAF7	up	3.68403	10238
627	0.742968	11.135	4.36646	0.00020811	0.0134231	0.580633	ILMN_1687978	PHLDA1	up	3.68171	22822
630	-0.808092	8.15165	-4.36013	0.000211482	0.013578	0.565216	ILMN_1760493	LIMS2	down	3.67473	55679
632	-0.750249	5.75539	-4.35781	0.000212734	0.0136225	0.559556	ILMN_2044453	LPAR5	down	3.67216	57121
635	-0.752972	11.1879	-4.35273	0.000215498	0.0137454	0.547176	ILMN_2298818	RPS29	down	3.66656	6235
641	0.622875	8.70726	4.34468	0.000219954	0.0139024	0.527548	ILMN_1781983	AP1B1	up	3.65767	162
642	-0.856995	5.9332	-4.34046	0.000222327	0.0140161	0.517256	ILMN_2314169	PTHLH	down	3.65301	5744
644	0.726201	6.27617	4.33366	0.000226204	0.0141872	0.50068	ILMN_1804051	SNX8	up	3.6455	29886
646	-1.18724	8.15648	-4.3236	0.000232065	0.0145174	0.476155	ILMN_1697548	ADGRL2	down	3.63439	23266
652	-0.625452	6.2777	-4.31221	0.000238878	0.0147732	0.448411	ILMN_2325338	APOL2	down	3.62182	23780
660	-0.618724	7.09945	-4.29212	0.000251389	0.0153803	0.399483	ILMN_1654563	EFNB1	down	3.59965	1947
663	-0.760986	7.47578	-4.2816	0.000258197	0.0157287	0.373874	ILMN_1754660	ZCCHC24	down	3.58805	219654
673	0.679324	7.80292	4.26374	0.000270176	0.0162555	0.33042	ILMN_1815859	ERCC2	up	3.56835	2068
676	0.757638	5.86043	4.25831	0.000273931	0.0164006	0.317194	ILMN_1691339	CLEC1A	up	3.56236	51267
677	-0.620454	8.30017	-4.25777	0.000274308	0.016403	0.315879	ILMN_1745471	IRF9	down	3.56176	10379
682	0.580386	10.7313	4.24707	0.000281858	0.0167112	0.289866	ILMN_1720083	EHD4	up	3.54997	30844
685	0.639532	8.1509	4.2432	0.000284642	0.0168149	0.280451	ILMN_1799015	PXMP2	up	3.5457	5827
686	-0.806839	8.11026	-4.24238	0.000285238	0.0168209	0.278449	ILMN_1765109	TNFRSF25	down	3.54479	8718
687	-0.646436	6.30257	-4.24211	0.000285432	0.0168209	0.277797	ILMN_1814464	RAMP2	down	3.5445	10266
688	-0.750345	7.86243	-4.2413	0.000286021	0.0168211	0.275824	ILMN_2377900	MAP1B	down	3.5436	4131
690	0.595575	6.61147	4.23688	0.00028925	0.0169639	0.26507	ILMN_1695759	AMDHD2	up	3.53873	51005
691	0.720607	6.96034	4.23605	0.000289858	0.0169791	0.26306	ILMN_1654065	ATOH8	up	3.53781	84913
693	0.98239	11.4647	4.22974	0.000294537	0.0172119	0.247724	ILMN_2173611	MT1E	up	3.53086	4493
694	-0.757679	9.4486	-4.22878	0.00029526	0.0172335	0.245376	ILMN_1685397	ITGA3	down	3.5298	3675
695	0.601212	9.45114	4.22812	0.000295753	0.0172416	0.243779	ILMN_1774982	CDC42EP5	up	3.52907	148170
696	0.927413	6.50673	4.22602	0.000297333	0.0173131	0.238675	ILMN_1790778	PNMA2	up	3.52676	10687
697	-1.44958	9.3402	-4.22297	0.000299646	0.017427	0.231254	ILMN_2140799	FAM24B	down	3.52339	196792
698	-0.962498	11.6441	-4.2219	0.000300461	0.0174372	0.228653	ILMN_1713124	AKR1C3	down	3.52221	8644
701	0.630743	9.22854	4.22001	0.000301903	0.0174749	0.224068	ILMN_1697820	HINT2	up	3.52013	84681
702	0.612276	7.90265	4.21667	0.000304474	0.017582	0.21595	ILMN_1712914	SEMA6B	up	3.51645	10501
703	-1.24644	6.05107	-4.21257	0.000307656	0.0177238	0.205995	ILMN_1700183	APLNR	down	3.51193	187
708	0.624527	10.3952	4.20123	0.000316643	0.0180921	0.178427	ILMN_1796244	CD2BP2	up	3.49943	10421
709	-0.851044	7.98927	-4.19805	0.00031921	0.0182174	0.170698	ILMN_1682099	TNFAIP8L3	down	3.49592	388121
711	-0.687026	10.0153	-4.19522	0.000321509	0.0182936	0.16383	ILMN_1721046	PTMS	down	3.49281	5763
714	0.618276	7.7079	4.19394	0.000322553	0.0183011	0.160726	ILMN_1659189	CARD19	up	3.4914	84270
724	-0.590999	7.88333	-4.17597	0.0003376	0.0188696	0.117085	ILMN_1808587	ZFHX3	down	3.4716	463
726	0.664756	7.80498	4.17296	0.000340184	0.0189706	0.109788	ILMN_1755862	PFAS	up	3.46829	5198
727	0.75879	10.3323	4.17181	0.000341177	0.0190042	0.107001	ILMN_1654609	EPB41L4A-AS1	up	3.46702	114915
728	-0.750141	8.49143	-4.17087	0.000341992	0.019028	0.104715	ILMN_1667825	MLKL	down	3.46598	197259
729	0.605156	7.05674	4.17015	0.000342614	0.0190408	0.102977	ILMN_2363058	PAOX	up	3.46519	196743
730	0.591134	6.02179	4.16829	0.00034424	0.0191094	0.0984464	ILMN_1673941	RBM24	up	3.46314	221662
734	0.924366	8.07665	4.16523	0.000346918	0.0191374	0.09103	ILMN_2368718	CENPM	up	3.45977	79019
737	-0.613145	8.77672	-4.16076	0.000350876	0.0192804	0.0801756	ILMN_1782247	KAT2A	down	3.45485	2648
738	-1.04397	7.27767	-4.15736	0.000353913	0.0194254	0.0719312	ILMN_2391150	FILIP1L	down	3.4511	11259
739	-0.667629	6.46419	-4.15517	0.000355884	0.0195117	0.066616	ILMN_1791280	HSPB8	down	3.44869	26353
741	0.840218	8.26703	4.14982	0.000360738	0.0197334	0.0536565	ILMN_1664912	IL11RA	up	3.44281	3590
745	-1.49812	8.17684	-4.14123	0.000368681	0.0200555	0.032822	ILMN_1790859	PLAC9	down	3.43335	219348
747	-0.620344	11.4698	-4.13779	0.00037191	0.0201862	0.0244789	ILMN_1709795	RAC2	down	3.42956	5880
749	1.01292	6.1588	4.13152	0.000377872	0.0204415	0.00926972	ILMN_1752269	ACSS1	up	3.42266	84532
757	-0.763336	7.52957	-4.11263	0.000396393	0.0212083	-0.0364917	ILMN_2087692	CYBRD1	down	3.40187	79901
761	0.747175	6.23004	4.10383	0.000405328	0.0215917	-0.0578042	ILMN_2179083	LOXL4	up	3.39219	84171
767	0.627813	8.34726	4.09091	0.000418814	0.0220833	-0.0890917	ILMN_2121408	HBEGF	up	3.37798	1839
768	-0.60223	6.44156	-4.09065	0.000419083	0.0220833	-0.0897056	ILMN_1722798	PLCD3	down	3.3777	113026
769	0.644186	6.7123	4.09008	0.00041969	0.0220915	-0.0910901	ILMN_1714418	RFLNB	up	3.37707	359845
772	-0.947609	9.06409	-4.08539	0.000424707	0.0222834	-0.102448	ILMN_1676563	HTRA1	down	3.37191	5654
774	-0.736769	8.91463	-4.08329	0.000426974	0.0223064	-0.107536	ILMN_1747460	TMEM184B	down	3.3696	25829
775	1.50695	10.2558	4.08237	0.000427968	0.0223241	-0.109759	ILMN_1671106	GJA4	up	3.36859	2701
776	0.58668	5.86869	4.07843	0.00043226	0.0225103	-0.119297	ILMN_1728799	FBP1	up	3.36425	2203
780	-1.14753	8.92887	-4.07417	0.000436944	0.0226278	-0.129597	ILMN_1657111	AHNAK2	down	3.35957	113146
782	-0.628394	9.04952	-4.07245	0.000438848	0.0226612	-0.133751	ILMN_1651347	SERTAD2	down	3.35769	9792
796	0.826084	9.56527	4.05259	0.000461469	0.0234572	-0.181776	ILMN_2378868	SRSF5	up	3.33586	6430
797	0.851051	7.15785	4.05091	0.000463431	0.0235308	-0.185828	ILMN_1770818	FAM13A-AS1	up	3.33402	285512
798	-0.972486	7.45993	-4.04961	0.000464961	0.0235834	-0.188976	ILMN_1706217	TLR4	down	3.33258	7099
802	0.68102	5.9282	4.04603	0.000469184	0.0236996	-0.197613	ILMN_1755741	DACH1	up	3.32866	1602
806	0.917885	6.66053	4.03833	0.000478415	0.0240565	-0.216224	ILMN_1685703	ACOX2	up	3.3202	8309
810	0.951886	6.41712	4.03203	0.000486096	0.0243522	-0.231436	ILMN_1656837	RBP1	up	3.31328	5947
812	0.656414	8.88776	4.02744	0.000491776	0.0245611	-0.242531	ILMN_1654398	RGL1	up	3.30823	23179
827	-0.663814	6.49622	-4.00332	0.000522688	0.025607	-0.300734	ILMN_1733443	SULT1B1	down	3.28176	27284
828	-0.687284	9.37135	-4.00224	0.000524111	0.0256509	-0.30333	ILMN_1729234	TPP1	down	3.28058	1200
829	-0.636802	6.14548	-4.00169	0.000524851	0.0256519	-0.304677	ILMN_1770667	HECA	down	3.27996	51696
831	0.620873	6.17235	3.99998	0.000527114	0.0257205	-0.308783	ILMN_1678531	N4BP3	up	3.2781	23138
840	0.711675	7.70558	3.98631	0.000545632	0.0262825	-0.341739	ILMN_1762312	FOXRED1	up	3.2631	55572
850	-0.723231	13.1918	-3.95624	0.000588673	0.0279963	-0.414179	ILMN_1756920	ADAM15	down	3.23013	8751
851	-0.828054	5.94755	-3.95586	0.000589244	0.0279963	-0.415104	ILMN_2148527	H19	down	3.2297	283120
852	-0.927956	11.2164	-3.95265	0.000594035	0.0281965	-0.422828	ILMN_1741356	PRICKLE1	down	3.22619	144165
859	0.621963	7.44422	3.94385	0.000607364	0.0285836	-0.443991	ILMN_1786050	RBBP9	up	3.21655	10741
861	-0.97484	8.77349	-3.943	0.000608668	0.0286127	-0.446037	ILMN_1763837	ANPEP	down	3.21562	290
862	-0.599156	8.98826	-3.94015	0.000613063	0.0287916	-0.452898	ILMN_1693650	FES	down	3.21249	2242
867	0.71825	7.05949	3.93096	0.00062743	0.0292434	-0.474985	ILMN_1751789	HNMT	up	3.20243	3176
870	-0.730719	6.07943	-3.92834	0.00063159	0.0293229	-0.481285	ILMN_1682636	CXCL2	down	3.19957	2920
873	0.769544	6.2337	3.92309	0.000640016	0.0296015	-0.493921	ILMN_2093027	MYO1B	up	3.19381	4430
876	0.650602	8.6913	3.92024	0.000644623	0.02973	-0.500757	ILMN_1671568	ECHDC2	up	3.19069	55268
878	0.781542	8.73876	3.91822	0.000647922	0.0298258	-0.505623	ILMN_1684346	TNFAIP8L1	up	3.18848	126282
879	-0.890596	7.33838	-3.91418	0.000654542	0.0300631	-0.515313	ILMN_1769876	TBC1D2	down	3.18406	55357
881	0.722472	8.56045	3.91196	0.000658224	0.0301578	-0.520659	ILMN_1663640	MAOA	up	3.18163	4128
885	-1.09651	11.9894	-3.90721	0.000666149	0.0304067	-0.532066	ILMN_2096116	HSP90B1	down	3.17643	7184
886	-0.59659	7.3841	-3.90566	0.000668741	0.0304965	-0.535768	ILMN_1726574	CACYBP	down	3.17474	27101
895	1.38708	9.78208	3.88141	0.000710867	0.0320876	-0.593972	ILMN_1796216	VASH1	up	3.14821	22846
898	-0.671488	8.28079	-3.87273	0.00072656	0.0325756	-0.614772	ILMN_1703617	AHSA1	down	3.13873	10598
901	1.38313	10.5784	3.87055	0.000730562	0.0326744	-0.620004	ILMN_1700081	FST	up	3.13634	10468
902	-0.693193	9.2748	-3.86672	0.000737632	0.0329604	-0.629176	ILMN_1664303	HTATIP2	down	3.13216	10553
906	-0.706591	5.88991	-3.85632	0.000757201	0.03365	-0.65411	ILMN_1724686	CLDN1	down	3.12079	9076
909	-1.04181	11.5819	-3.84968	0.000769941	0.034061	-0.669996	ILMN_1672496	DNAJA1	down	3.11354	3301
910	0.741611	9.9225	3.84913	0.00077102	0.0340778	-0.671328	ILMN_1729533	NAXE	up	3.11293	128240
917	0.668458	7.69631	3.83398	0.000800942	0.0351456	-0.707571	ILMN_1738530	ATAD3A	up	3.0964	55210
920	-0.711928	7.43362	-3.83061	0.000807763	0.0353496	-0.715642	ILMN_1776516	ITPKA	down	3.09272	3706
925	0.642711	8.00762	3.82478	0.000819687	0.0356794	-0.729588	ILMN_1678579	CPT2	up	3.08635	1376
928	0.876565	6.89933	3.8185	0.000832703	0.0361493	-0.744578	ILMN_1705116	SLC22A23	up	3.07951	63027
932	0.872538	8.48691	3.80793	0.000855122	0.0368276	-0.769853	ILMN_1670238	CDC45	up	3.06797	8318
935	0.777334	7.01884	3.80312	0.000865499	0.0371441	-0.781327	ILMN_1695414	ASF1B	up	3.06273	55723
938	-0.715526	8.98032	-3.79625	0.000880555	0.037657	-0.79773	ILMN_1766713	HSPD1	down	3.05524	3329
943	-0.652654	7.4282	-3.78496	0.000905853	0.0385699	-0.824666	ILMN_1705247	ACSL5	down	3.04294	51703
948	-0.706302	8.94672	-3.77589	0.0009267	0.039252	-0.846298	ILMN_2094360	NR2F2	down	3.03306	7026
949	-0.676905	7.55721	-3.77552	0.000927563	0.0392545	-0.847183	ILMN_1663032	FNDC4	down	3.03266	64838
955	0.81965	11.1588	3.7679	0.000945448	0.0398043	-0.865338	ILMN_1815154	MYH10	up	3.02436	4628
958	-1.21924	9.2912	-3.76391	0.000954953	0.0400925	-0.874845	ILMN_1720889	MSMO1	down	3.02002	6307
959	-0.682439	8.56859	-3.76343	0.000956103	0.0400925	-0.875988	ILMN_1692398	CNTNAP1	down	3.0195	8506
964	1.06608	6.58309	3.7593	0.000966055	0.0403584	-0.88583	ILMN_1733851	DACT3	up	3.015	147906
970	0.82382	9.69445	3.75074	0.000986992	0.0410224	-0.906205	ILMN_1785424	ABLIM1	up	3.00569	3983
972	-0.796034	7.23708	-3.74835	0.000992917	0.0411984	-0.911891	ILMN_1815261	PDIA4	down	3.00309	9601
977	-0.729867	6.47772	-3.74637	0.000997865	0.0412285	-0.916615	ILMN_1667707	SPCS3	down	3.00093	60559
985	0.708683	7.94194	3.7308	0.00103754	0.042472	-0.953651	ILMN_1745497	METTL25	up	2.984	84190
994	0.612617	8.39193	3.71189	0.0010878	0.0440859	-0.998575	ILMN_1684045	CDCA4	up	2.96345	55038
995	0.589349	10.3017	3.71098	0.00109027	0.0441306	-1.00073	ILMN_1702501	RPS6KA2	up	2.96246	6196
997	0.707385	10.3918	3.70506	0.00110654	0.0446599	-1.01479	ILMN_1718336	C7orf50	up	2.95603	84310
1006	0.633978	6.23176	3.68185	0.00117261	0.0467081	-1.06982	ILMN_1747160	SYT15	up	2.93085	83849
1013	-1.04128	7.64535	-3.66936	0.00120974	0.0477584	-1.0994	ILMN_1773389	PLTP	down	2.91731	5360
1024	-0.590629	7.31838	-3.65367	0.00125805	0.0490653	-1.13653	ILMN_1685441	ASAP3	down	2.9003	55616
1030	-0.949664	9.70048	-3.64514	0.0012851	0.0498857	-1.1567	ILMN_1797310	ATP6V1D	down	2.89106	51382
1043	0.621782	8.04118	3.6322	0.0013272	0.0508326	-1.18725	ILMN_1731609	CHMP6	up	2.87706	79643
1047	-1.18701	9.64451	-3.62255	0.0013595	0.0518255	-1.21004	ILMN_1651799	SLC38A2	down	2.86662	54407
1053	0.628753	10.1821	3.61649	0.00138017	0.0523329	-1.22434	ILMN_2364357	RPS6KB2	up	2.86007	6199
1054	0.613776	8.53676	3.61645	0.00138032	0.0523329	-1.22443	ILMN_1783285	CTPS1	up	2.86002	1503
1058	-0.642414	6.94832	-3.61008	0.00140235	0.0529256	-1.23944	ILMN_1790228	FURIN	down	2.85314	5045
1059	0.649035	8.45037	3.61005	0.00140245	0.0529256	-1.23951	ILMN_1781479	SUV39H1	up	2.85311	6839
1063	-0.612949	7.2182	-3.60632	0.00141555	0.0532139	-1.24831	ILMN_1811682	CLIP2	down	2.84908	7461
1067	0.608137	9.52473	3.60294	0.00142749	0.0534158	-1.25626	ILMN_1663401	LARP6	up	2.84543	55323
1068	0.686553	6.88436	3.60251	0.00142903	0.0534325	-1.25728	ILMN_1659029	DENND6B	up	2.84496	414918
1070	0.839199	6.24986	3.60151	0.00143258	0.0534833	-1.25963	ILMN_1812297	CYP26B1	up	2.84388	56603
1075	0.602889	7.44429	3.5933	0.00146215	0.054338	-1.27898	ILMN_1807283	NDST1	up	2.83501	3340
1081	1.0856	8.63543	3.58437	0.00149497	0.055221	-1.29999	ILMN_1796417	ASNS	up	2.82537	440
1082	0.643046	6.50846	3.58297	0.00150017	0.0553295	-1.30329	ILMN_2083588	TTC32	up	2.82386	130502
1083	-1.56127	8.64808	-3.57828	0.00151774	0.055935	-1.3143	ILMN_1691097	HSP90AA1	down	2.8188	3320
1094	0.617379	8.4757	3.55942	0.00159054	0.0578089	-1.35864	ILMN_1780987	RFXANK	up	2.79845	8625
1098	1.41483	8.32694	3.55758	0.00159779	0.0578089	-1.36294	ILMN_1793025	MGARP	up	2.79648	84709
1100	-1.263	8.06529	-3.55492	0.00160838	0.0581084	-1.36919	ILMN_1698259	TMEM100	down	2.79361	55273
1115	-0.766579	5.81933	-3.54067	0.00166624	0.0594765	-1.40262	ILMN_1707695	IFIT1	down	2.77826	3434
1116	-0.588636	7.82176	-3.53974	0.0016701	0.0595217	-1.4048	ILMN_1775304	DNAJB1	down	2.77726	3337
1123	0.688641	8.10071	3.52773	0.00172054	0.0608651	-1.43293	ILMN_1772612	ANGPTL2	up	2.76433	23452
1126	0.591503	7.41316	3.52399	0.00173657	0.061314	-1.4417	ILMN_1740903	CYREN	up	2.76031	78996
1128	-1.06702	6.68295	-3.52259	0.00174262	0.0613865	-1.44498	ILMN_1798947	ANKRD55	down	2.7588	79722
1138	-0.675281	8.01439	-3.50983	0.00179851	0.0629092	-1.47482	ILMN_1782045	FKBP4	down	2.74509	2288
1163	-0.684546	10.9777	-3.48899	0.00189368	0.0648883	-1.52352	ILMN_1780825	RRAS	down	2.72269	6237
1164	0.603665	8.89078	3.48871	0.00189498	0.0648883	-1.52417	ILMN_1696087	PHB2	up	2.72239	11331
1167	-0.811291	8.02525	-3.48597	0.00190786	0.0651919	-1.53056	ILMN_1798210	E2F7	down	2.71945	144455
1171	0.889915	8.49473	3.48048	0.0019339	0.0658051	-1.54336	ILMN_1809590	GINS2	up	2.71357	51659
1177	-1.76161	8.2518	-3.4705	0.00198219	0.0670472	-1.56664	ILMN_1758281	CALCRL	down	2.70286	10203
1183	0.604414	8.03175	3.46712	0.00199876	0.0671691	-1.5745	ILMN_1796589	TRIP13	up	2.69924	9319
1195	-0.609818	8.44781	-3.44957	0.00208724	0.0695201	-1.61537	ILMN_1760718	ZMIZ2	down	2.68043	83637
1196	0.599223	7.0372	3.44772	0.00209674	0.0697881	-1.61965	ILMN_1694780	GCHFR	up	2.67846	2644
1197	-0.729399	8.87891	-3.44745	0.00209815	0.0697881	-1.62029	ILMN_2148944	ADCY4	down	2.67816	196883
1198	-1.80376	8.45199	-3.44642	0.00210351	0.0699186	-1.62269	ILMN_2234697	BEX1	down	2.67706	55859
1206	0.589435	7.50976	3.43842	0.00214536	0.0708274	-1.64127	ILMN_1759359	BTF3L4	up	2.6685	91408
1211	0.628885	6.26083	3.43256	0.00217655	0.0714703	-1.65488	ILMN_1775170	MT1X	up	2.66223	4501
1229	-0.832237	9.2193	-3.40643	0.00232111	0.075155	-1.71549	ILMN_1672834	SSH2	down	2.6343	85464
1230	-0.664626	7.77934	-3.40564	0.00232564	0.0752518	-1.71732	ILMN_2346997	RAB23	down	2.63346	51715
1237	0.664573	6.11596	3.39556	0.00238396	0.0767824	-1.74065	ILMN_2050183	MYLK2	up	2.6227	85366
1239	-0.603619	8.11849	-3.39407	0.00239271	0.0767946	-1.7441	ILMN_1812926	ANTXR2	down	2.62111	118429
1247	-0.689624	7.27909	-3.389	0.00242269	0.0773153	-1.75583	ILMN_1807919	TNS1	down	2.6157	7145
1261	-0.759381	9.04396	-3.37636	0.0024991	0.0789277	-1.78506	ILMN_2305225	NDRG4	down	2.60222	65009
1262	-0.699871	7.2724	-3.3745	0.00251048	0.0792359	-1.78934	ILMN_1705686	NRGN	down	2.60024	4900
1264	-0.763815	10.5772	-3.37254	0.00252259	0.079484	-1.79387	ILMN_1753243	DNAJB11	down	2.59815	51726
1265	0.645318	7.73112	3.37198	0.00252607	0.079484	-1.79517	ILMN_1660793	PAQR4	up	2.59756	124222
1267	-0.923322	7.51338	-3.37058	0.00253474	0.0796309	-1.79839	ILMN_1693334	P4HA1	down	2.59607	5033
1270	-0.693198	6.08166	-3.36562	0.00256577	0.0803572	-1.80984	ILMN_1717793	C19orf33	down	2.59078	64073
1277	0.674466	6.61017	3.35714	0.00261969	0.0816089	-1.82941	ILMN_2295518	TRO	up	2.58175	7216
1283	1.49927	7.53028	3.35172	0.00265467	0.0822966	-1.84189	ILMN_1808789	MYO5C	up	2.57599	55930
1292	0.894083	8.54235	3.34127	0.00272348	0.0837907	-1.86595	ILMN_1806037	TK1	up	2.56488	7083
1296	0.772588	6.45069	3.33512	0.00276479	0.0847413	-1.88011	ILMN_1749834	SMIM1	up	2.55834	388588
1301	0.608869	7.43513	3.32825	0.00281162	0.0857993	-1.89589	ILMN_1796138	BMX	up	2.55104	660
1311	-0.89989	7.92612	-3.31278	0.00291996	0.0881135	-1.93142	ILMN_1741727	QPCT	down	2.53462	25797
1319	1.23149	9.9578	3.29726	0.00303271	0.0909204	-1.967	ILMN_1748473	GIMAP4	up	2.51817	55303
1325	-0.945882	10.2003	-3.29102	0.00307921	0.0917837	-1.98129	ILMN_2058782	IFI27	down	2.51156	3429
1328	0.582861	7.17281	3.28523	0.00312299	0.0928619	-1.99454	ILMN_1655405	SCARF2	up	2.50543	91179
1330	-0.87653	7.65596	-3.28381	0.00313382	0.0930704	-1.99779	ILMN_1752923	IFNAR1	down	2.50393	3454
1332	0.694562	9.52103	3.28148	0.00315171	0.0933882	-2.00313	ILMN_2378048	HNRNPK	up	2.50145	3190
1346	0.685157	8.08782	3.271	0.00323314	0.09481	-2.02707	ILMN_1738093	RNFT2	up	2.49038	84900
1347	-0.758133	6.37736	-3.271	0.0032332	0.09481	-2.02709	ILMN_1715189	LHX6	down	2.49037	26468
1358	0.684646	9.51304	3.26195	0.00330514	0.0958826	-2.04773	ILMN_2160929	FEN1	up	2.48081	2237
1362	0.614573	7.28161	3.25919	0.00332747	0.0962994	-2.05404	ILMN_1727495	L3MBTL3	up	2.47789	84456
1372	-1.2482	7.13755	-3.25402	0.00336955	0.0968337	-2.06583	ILMN_1687301	VCAN	down	2.47243	1462
1383	-0.744116	8.14078	-3.23915	0.0034935	0.0994016	-2.09969	ILMN_1734276	PMEPA1	down	2.45674	56937
1386	0.856596	8.67462	3.23493	0.0035295	0.100129	-2.1093	ILMN_2136089	MT1IP	up	2.45229	644314
1392	1.05239	9.10519	3.22947	0.00357659	0.1008	-2.12172	ILMN_2139970	ALDH1A3	up	2.44653	220
1393	0.872292	8.2552	3.22932	0.00357786	0.1008	-2.12205	ILMN_1800225	PPARG	up	2.44638	5468
1394	0.597586	6.52265	3.22822	0.00358749	0.100912	-2.12457	ILMN_2179778	PHLDB2	up	2.44521	90102
1396	-0.972773	8.39938	-3.22814	0.00358813	0.100912	-2.12473	ILMN_1778523	KLF9	down	2.44513	687
1400	0.690441	7.09993	3.22331	0.00363045	0.101501	-2.13572	ILMN_1681503	MCM2	up	2.44004	4171
1409	0.634718	9.44017	3.21354	0.00371751	0.103242	-2.15791	ILMN_1671116	XXYLT1	up	2.42975	152002
1415	0.750687	9.88751	3.20645	0.00378189	0.104495	-2.17398	ILMN_1657893	TXNRD2	up	2.42229	10587
1421	-0.707192	9.66555	-3.19891	0.00385153	0.105819	-2.19106	ILMN_1706687	KLHL5	down	2.41437	51088
1440	-0.696536	8.85043	-3.16407	0.00418993	0.113456	-2.26982	ILMN_1697639	OGT	down	2.37779	8473
1444	1.23	8.74247	3.16247	0.0042061	0.113636	-2.27342	ILMN_2163723	KRT7	up	2.37612	3855
1460	-0.582763	7.63406	-3.15048	0.00432955	0.115729	-2.30045	ILMN_1703891	TBC1D9	down	2.36356	23158
1463	0.590258	9.96825	3.14903	0.00434471	0.115974	-2.30372	ILMN_2369580	NPRL3	up	2.36204	8131
1466	0.626889	9.07425	3.14786	0.00435696	0.11605	-2.30635	ILMN_1798654	MCM6	up	2.36082	4175
1477	-0.833729	9.37959	-3.13213	0.00452518	0.119549	-2.34172	ILMN_2370624	COL13A1	down	2.34436	1305
1490	-0.633806	9.16785	-3.12686	0.00458294	0.120005	-2.35356	ILMN_2129161	LRRC32	down	2.33886	2615
1491	0.910193	11.3041	3.12666	0.00458513	0.120005	-2.35401	ILMN_2201596	CYTL1	up	2.33865	54360
1494	0.923503	8.31533	3.12381	0.00461665	0.120412	-2.3604	ILMN_1695880	LOX	up	2.33567	4015
1495	-0.746897	8.94112	-3.12355	0.00461951	0.120412	-2.36098	ILMN_1657395	HMGCR	down	2.3354	3156
1503	-0.646441	10.2769	-3.1205	0.00465353	0.120774	-2.36783	ILMN_1750101	S100A11	down	2.33222	6282
1506	0.651862	10.0332	3.11934	0.00466654	0.120926	-2.37043	ILMN_1787345	FKBP11	up	2.331	51303
1522	-0.753626	8.60634	-3.09959	0.0048932	0.125073	-2.41467	ILMN_2047599	TMEM50B	down	2.31041	757
1525	-0.681588	8.11797	-3.09444	0.00495394	0.126294	-2.42617	ILMN_1734543	PTPRE	down	2.30505	5791
1527	0.693686	7.3806	3.09115	0.00499322	0.127097	-2.43353	ILMN_1790637	C11orf80	up	2.30162	79703
1528	-0.627138	6.47369	-3.08947	0.00501337	0.127543	-2.43729	ILMN_1765274	CAPN11	down	2.29987	11131
1530	1.04964	8.81024	3.08607	0.00505439	0.128386	-2.44488	ILMN_1656378	NMT2	up	2.29633	9397
1539	-1.31765	7.80084	-3.07771	0.00515663	0.130237	-2.46354	ILMN_1707727	ANGPTL4	down	2.28763	51129
1557	-0.782676	6.59459	-3.06463	0.00532053	0.132699	-2.49268	ILMN_1767362	ADAMTS6	down	2.27405	11174
1559	0.913599	7.10558	3.06362	0.00533345	0.132914	-2.49494	ILMN_1668125	MYRIP	up	2.27299	25924
1567	0.726039	7.90564	3.05717	0.00541624	0.134087	-2.50928	ILMN_1722718	BMP2	up	2.2663	650
1575	0.608044	6.21765	3.04625	0.00555937	0.136866	-2.53355	ILMN_1736096	DLL3	up	2.25497	10683
1592	0.891123	7.81553	3.03268	0.00574235	0.139959	-2.56367	ILMN_1811933	SHMT1	up	2.24091	6470
1599	-0.837112	6.69901	-3.02557	0.00584041	0.141712	-2.57942	ILMN_1807291	CYP1A1	down	2.23356	1543
1603	0.861566	7.88433	3.0243	0.00585813	0.141825	-2.58223	ILMN_1758672	FAM107B	up	2.23224	83641
1630	-0.686828	6.34772	-3.00151	0.00618454	0.147001	-2.63261	ILMN_2400372	SULT1A2	down	2.20869	6799
1634	-0.583416	5.6366	-2.99953	0.00621357	0.147124	-2.63696	ILMN_2194688	DKK2	down	2.20666	27123
1642	-0.625081	6.68436	-2.99718	0.00624847	0.147235	-2.64216	ILMN_1784300	TUBA4A	down	2.20423	7277
1647	0.625776	9.06757	2.99576	0.00626955	0.147362	-2.64529	ILMN_1726456	SLC3A2	up	2.20276	6520
1652	0.61841	8.7282	2.99178	0.00632911	0.148119	-2.65406	ILMN_2389876	TGFB1I1	up	2.19866	7041
1676	-1.57058	10.5532	-2.97396	0.0066022	0.152031	-2.69326	ILMN_1655595	SERPINE2	down	2.18031	5270
1682	-0.580955	11.1821	-2.97008	0.00666322	0.152859	-2.70179	ILMN_1773567	LAMA5	down	2.17632	3911
1686	-0.627798	10.9896	-2.96477	0.00674756	0.154074	-2.71346	ILMN_1689329	SCD	down	2.17085	6319
1687	0.602688	11.0088	2.96389	0.00676158	0.154173	-2.71538	ILMN_1749662	GPX1	up	2.16995	2876
1691	0.933322	6.33515	2.96086	0.00681026	0.154892	-2.72203	ILMN_1692219	RAB11FIP1	up	2.16684	80223
1704	-0.64358	7.34131	-2.94609	0.00705221	0.15909	-2.75438	ILMN_1803464	PHTF1	down	2.15168	10745
1706	-1.22913	7.12368	-2.94445	0.00707955	0.159486	-2.75797	ILMN_1698732	PALLD	down	2.14999	23022
1708	0.606748	8.72494	2.94396	0.00708785	0.159526	-2.75905	ILMN_1807206	DHRS1	up	2.14949	115817
1722	0.719634	7.8414	2.93149	0.00729949	0.162936	-2.7863	ILMN_1794399	SNRK	up	2.13671	54861
1738	-0.902827	8.78362	-2.9175	0.00754429	0.166459	-2.81683	ILMN_1743445	FAM107A	down	2.12238	11170
1740	0.658308	7.31573	2.91639	0.00756394	0.166671	-2.81923	ILMN_1803423	ARHGEF6	up	2.12125	9459
1742	-0.806068	6.564	-2.91389	0.00760851	0.167384	-2.82467	ILMN_1780334	KCNJ2	down	2.1187	3759
1762	0.581722	7.65433	2.8971	0.00791499	0.171726	-2.86118	ILMN_1671843	PSRC1	up	2.10155	84722
1771	1.30087	7.99724	2.89269	0.00799751	0.172519	-2.87077	ILMN_2157099	CCNA1	up	2.09705	8900
1773	-0.634839	5.82828	-2.89123	0.00802484	0.172873	-2.87392	ILMN_1741688	CPXM2	down	2.09556	119587
1786	-0.618961	5.92406	-2.88241	0.00819267	0.175325	-2.89304	ILMN_1744251	TBXA2R	down	2.08657	6915
1790	-0.725565	9.06939	-2.88074	0.00822483	0.175637	-2.89666	ILMN_1811104	POGLUT1	down	2.08487	56983
1805	0.810859	9.07237	2.87365	0.00836272	0.177263	-2.91201	ILMN_1814194	TCF4	up	2.07765	6925
1810	-0.586039	10.0686	-2.87159	0.00840309	0.177655	-2.91646	ILMN_1803277	MVP	down	2.07556	9961
1818	0.614702	8.52795	2.86776	0.00847882	0.178483	-2.92474	ILMN_1702973	EVA1A	up	2.07166	84141
1819	0.734833	7.55894	2.86717	0.00849068	0.178506	-2.92603	ILMN_2357134	SPHK1	up	2.07106	8877
1820	0.590567	8.65811	2.86702	0.00849363	0.178506	-2.92635	ILMN_1709747	EXOG	up	2.07091	9941
1830	-0.64593	9.84303	-2.85899	0.00865474	0.180545	-2.94369	ILMN_2094106	HSD17B12	down	2.06275	51144
1844	-0.599389	7.91051	-2.85441	0.00874795	0.181255	-2.95357	ILMN_2386100	BUB3	down	2.05809	9184
1886	-0.73919	9.18548	-2.82092	0.00945883	0.190898	-3.02558	ILMN_1712673	SASH1	down	2.02416	23328
1900	-0.792795	9.39754	-2.8128	0.00963938	0.192914	-3.04298	ILMN_1656413	ZMPSTE24	down	2.01595	10269
1905	0.861793	11.1661	2.81019	0.00969814	0.193546	-3.04858	ILMN_1658494	RGCC	up	2.01331	28984
1908	-0.943845	9.35547	-2.80869	0.00973199	0.193984	-3.05178	ILMN_1729117	COL5A2	down	2.0118	1290
1910	-1.17108	10.0203	-2.80794	0.00974882	0.194011	-3.05337	ILMN_1800512	HMOX1	down	2.01105	3162
1915	0.743075	7.94097	2.80418	0.00983452	0.195071	-3.06143	ILMN_1679796	TOMM20	up	2.00725	9804
1920	-0.83398	7.88132	-2.80224	0.00987884	0.195474	-3.06556	ILMN_1695945	MEIS2	down	2.00529	4212
1921	-0.592796	7.35984	-2.80206	0.00988311	0.195479	-3.06596	ILMN_1680856	MAMLD1	down	2.00511	10046
1935	-0.717775	8.6107	-2.79068	0.0101476	0.198459	-3.09025	ILMN_1659913	ISG20	down	1.99363	3669
1965	-0.781942	7.72659	-2.77559	0.0105087	0.202276	-3.12238	ILMN_2169439	ITGAV	down	1.97845	3685
1995	-0.731737	11.4652	-2.7546	0.0110313	0.209039	-3.16695	ILMN_1685722	EIF4A2	down	1.95737	1974
2000	-0.996378	9.75215	-2.75108	0.0111214	0.210131	-3.17441	ILMN_1758067	RGS4	down	1.95384	5999
2018	-0.939639	6.65315	-2.74079	0.0113886	0.212865	-3.19618	ILMN_1701424	LAMC2	down	1.94353	3918
2045	-0.680287	6.87829	-2.73346	0.0115825	0.213917	-3.21166	ILMN_1764709	MAFB	down	1.9362	9935
2072	-0.68023	10.4296	-2.7194	0.0119632	0.218304	-3.24129	ILMN_1715748	FLNC	down	1.92215	2318
2073	0.641662	8.10967	2.71814	0.0119981	0.218695	-3.24396	ILMN_1756469	GAMT	up	1.92089	2593
2085	0.654286	7.91534	2.70954	0.0122373	0.221401	-3.26203	ILMN_2327346	SSBP4	up	1.91231	170463
2088	0.689919	8.75917	2.70679	0.0123148	0.222473	-3.2678	ILMN_1732452	MAPKAPK3	up	1.90957	7867
2100	0.642966	7.7389	2.70056	0.0124921	0.224183	-3.28089	ILMN_1815169	MCM5	up	1.90336	4174
2102	1.01932	6.70024	2.70002	0.0125076	0.224217	-3.28202	ILMN_1886092	FAM189A1	up	1.90283	23359
2105	0.654306	8.43289	2.69929	0.0125285	0.224352	-3.28355	ILMN_1705814	KRT80	up	1.9021	144501
2120	0.64883	7.16585	2.6923	0.0127308	0.226005	-3.2982	ILMN_1759563	NRIP3	up	1.89514	56675
2124	0.760965	8.50806	2.69077	0.0127753	0.226132	-3.30139	ILMN_1692938	PSAT1	up	1.89363	29968
2133	-0.65522	6.91209	-2.68654	0.0128998	0.227418	-3.31025	ILMN_1665107	ITGB1BP1	down	1.88942	9270
2141	0.7819	8.5868	2.68373	0.0129828	0.228238	-3.31611	ILMN_1715991	CAVIN2	up	1.88663	8436
2154	0.58897	9.04888	2.67495	0.0132463	0.230887	-3.33447	ILMN_1794914	UBTD1	up	1.87791	80019
2176	0.715424	8.32674	2.66108	0.0136722	0.235487	-3.36337	ILMN_1711617	GMFG	up	1.86416	9535
2231	1.48382	9.58849	2.63391	0.0145444	0.242621	-3.41977	ILMN_1704537	PHGDH	up	1.8373	26227
2233	0.774381	9.01343	2.63373	0.0145504	0.242621	-3.42014	ILMN_2146761	FABP5	up	1.83713	2171
2268	-0.692724	7.08079	-2.61289	0.0152546	0.249279	-3.46318	ILMN_1689456	ZBTB20	down	1.8166	26137
2281	-0.802712	7.07301	-2.60215	0.0156299	0.253713	-3.48529	ILMN_1773742	DNAJB9	down	1.80604	4189
2311	0.592253	8.06619	2.58845	0.0161211	0.257573	-3.51342	ILMN_1751753	IDH2	up	1.79261	3418
2328	0.607065	8.79797	2.57693	0.0165453	0.261145	-3.53701	ILMN_2363658	PXDN	up	1.78132	7837
2341	-0.725739	9.70502	-2.57216	0.0167241	0.262331	-3.54676	ILMN_2116299	FAM110D	down	1.77666	79927
2352	-0.642999	6.84552	-2.56709	0.0169159	0.263963	-3.55711	ILMN_2167426	ASPHD2	down	1.77171	57168
2354	-0.603917	7.76773	-2.56675	0.0169287	0.263994	-3.5578	ILMN_2307740	CD46	down	1.77138	4179
2359	-0.685622	10.775	-2.56308	0.0170691	0.264979	-3.5653	ILMN_2190084	VAMP8	down	1.76779	8673
2367	-0.870037	11.0439	-2.56027	0.0171772	0.265613	-3.57102	ILMN_2076600	ITM2A	down	1.76505	9452
2371	-0.804668	8.38295	-2.55965	0.0172013	0.265613	-3.57229	ILMN_1746013	SPOCK1	down	1.76444	6695
2375	-0.755875	8.80805	-2.5576	0.0172807	0.266334	-3.57647	ILMN_1690125	PDLIM7	down	1.76244	9260
2398	-0.803976	6.64124	-2.54538	0.017761	0.271167	-3.60132	ILMN_2368530	IL32	down	1.75053	9235
2412	-0.859269	8.54531	-2.5396	0.0179926	0.273015	-3.61305	ILMN_1729288	C1QTNF6	down	1.74491	114904
2414	-0.751286	10.5163	-2.53844	0.0180394	0.273364	-3.6154	ILMN_1791726	TUBB3	down	1.74378	10381
2438	0.741515	6.07626	2.51961	0.0188152	0.282166	-3.65351	ILMN_1745103	CLEC1B	up	1.72549	51266
2441	0.66867	8.05285	2.51698	0.018926	0.283455	-3.65883	ILMN_1735996	NOX4	up	1.72294	50507
2452	-0.622882	7.88594	-2.50998	0.0192236	0.286329	-3.67293	ILMN_2165867	DHCR7	down	1.71617	1717
2483	-0.69057	7.89996	-2.49613	0.019826	0.290862	-3.7008	ILMN_1670263	CNST	down	1.70277	163882
2489	-0.689215	7.23189	-2.49352	0.0199414	0.291624	-3.70605	ILMN_1652246	NACAD	down	1.70024	23148
2526	0.649124	8.52555	2.47521	0.020769	0.298185	-3.74273	ILMN_1808202	R3HDM4	up	1.68259	91300
2527	-0.748734	7.42739	-2.47516	0.0207712	0.298185	-3.74283	ILMN_1754279	FBXW7	down	1.68254	55294
2531	1.11559	6.95211	2.47281	0.0208797	0.299038	-3.74752	ILMN_1786628	CNTNAP3B	up	1.68028	728577
2536	-0.633715	6.0612	-2.46991	0.0210141	0.300347	-3.75331	ILMN_1704163	SULT1E1	down	1.67749	6783
2553	0.59733	7.23183	2.46302	0.0213372	0.303012	-3.76706	ILMN_1691413	NNAT	up	1.67086	4826
2559	-0.728313	7.66469	-2.45795	0.0215775	0.305358	-3.77715	ILMN_1677814	ABCC3	down	1.666	8714
2563	0.947393	7.66671	2.45714	0.0216166	0.305402	-3.77878	ILMN_1686109	CCL23	up	1.66521	6368
2621	-0.685136	8.19321	-2.43302	0.022798	0.313272	-3.82665	ILMN_1715508	NNMT	down	1.6421	4837
2631	-0.695801	8.24817	-2.42711	0.0230963	0.315509	-3.83833	ILMN_2222074	PTPN12	down	1.63646	5782
2647	0.646404	7.86651	2.4219	0.0233624	0.317351	-3.84862	ILMN_1767665	GPX8	up	1.63148	493869
2713	-0.593646	9.08856	-2.39818	0.0246098	0.325115	-3.89529	ILMN_2401057	CANX	down	1.60889	821
2734	0.743455	6.30219	2.38644	0.0252497	0.329956	-3.91829	ILMN_1740502	CLEC4GP1	up	1.59774	440508
2744	-0.682921	7.57472	-2.38399	0.0253848	0.33051	-3.92307	ILMN_1745041	TCF15	down	1.59543	6939
2746	-0.609901	6.33558	-2.38388	0.0253909	0.33051	-3.92328	ILMN_1697153	ZDHHC17	down	1.59532	23390
2766	-0.601114	7.55695	-2.37318	0.0259907	0.334622	-3.94418	ILMN_1754969	LMCD1	down	1.58518	29995
2773	0.81369	6.65173	2.36848	0.0262582	0.336555	-3.95334	ILMN_2072178	ECHDC3	up	1.58074	79746
2774	-0.804415	6.99841	-2.36835	0.0262656	0.336562	-3.95359	ILMN_1673639	ABI3BP	down	1.58061	25890
2833	-0.590433	6.44187	-2.34423	0.0276785	0.34568	-4.0004	ILMN_2159322	SLK	down	1.55786	9748
2846	-1.61062	7.68635	-2.34102	0.0278713	0.346669	-4.0066	ILMN_1796423	CLIC3	down	1.55484	9022
2896	0.665969	9.48274	2.32461	0.0288785	0.352105	-4.03825	ILMN_1729142	CENPV	up	1.53943	201161
2947	0.691511	7.01965	2.30687	0.0300049	0.358801	-4.07233	ILMN_1680453	ITM2C	up	1.52281	81618
2968	0.623127	7.12076	2.29928	0.030499	0.362268	-4.08685	ILMN_1695000	TFIP11	up	1.51571	24144
2970	-0.589311	8.12488	-2.29895	0.0305206	0.362348	-4.08748	ILMN_1704164	ATP13A2	down	1.51541	23400
2986	0.749218	8.04249	2.29225	0.0309634	0.364792	-4.10028	ILMN_2113490	NTN4	up	1.50915	59277
2989	-0.747522	9.3476	-2.29165	0.0310027	0.364877	-4.10141	ILMN_1766851	TMEM126B	down	1.5086	55863
3008	-0.934639	7.99893	-2.28382	0.031528	0.367777	-4.11634	ILMN_1665686	PIEZO2	down	1.5013	63895
3009	0.876017	6.07314	2.28284	0.0315944	0.36813	-4.11821	ILMN_1784294	CPA4	up	1.50039	51200
3017	-0.618406	10.9022	-2.28215	0.0316413	0.36813	-4.11952	ILMN_1800697	LDB2	down	1.49975	9079
3029	0.643317	8.318	2.27761	0.0319502	0.37019	-4.12815	ILMN_2222008	KIFC1	up	1.49553	3833
3050	0.627393	8.29119	2.27067	0.0324284	0.372777	-4.14133	ILMN_1716407	SORBS2	up	1.48907	8470
3084	0.8857	7.85819	2.25799	0.0333187	0.377783	-4.16533	ILMN_1671791	PCK2	up	1.47731	5106
3113	0.595888	9.70181	2.24831	0.0340126	0.38164	-4.18359	ILMN_2285996	PCLAF	up	1.46836	9768
3168	-0.759243	8.801	-2.2289	0.0354448	0.388674	-4.22006	ILMN_1797728	HMGCS1	down	1.45045	3157
3175	0.666683	8.38703	2.22613	0.0356541	0.389989	-4.22526	ILMN_1915188	MID2	up	1.44789	11043
3177	-0.610737	6.11604	-2.22562	0.0356922	0.390099	-4.22621	ILMN_1723123	FGFR3	down	1.44743	2261
3237	0.753758	6.4599	2.20122	0.0375827	0.401267	-4.27174	ILMN_1808114	LYVE1	up	1.42501	10894
3259	-0.62326	5.94232	-2.1954	0.0380463	0.402567	-4.28254	ILMN_1666893	TRIML2	down	1.41969	205860
3289	-0.726399	7.84045	-2.18741	0.0386914	0.406102	-4.29735	ILMN_1721842	RYBP	down	1.41239	23429
3342	0.775193	7.40625	2.17442	0.0397616	0.409486	-4.32134	ILMN_1666733	CXCL8	up	1.40054	3576
3351	0.74208	9.2489	2.17294	0.0398851	0.409486	-4.32407	ILMN_1803367	MECOM	up	1.39919	2122
3354	-1.02558	7.52059	-2.1728	0.0398968	0.409486	-4.32433	ILMN_1708778	ASS1	down	1.39906	445
3398	-0.591475	10.1769	-2.1604	0.0409473	0.413382	-4.34715	ILMN_1706505	COL5A1	down	1.38777	1289
3401	-0.903075	7.22305	-2.15993	0.0409869	0.413494	-4.348	ILMN_1737561	N4BP2L2	down	1.38735	10443
3465	-0.745875	7.92943	-2.13846	0.0428657	0.423382	-4.38729	ILMN_2380237	C1QTNF1	down	1.36789	114897
3480	0.996954	6.85321	2.13438	0.043231	0.424524	-4.39472	ILMN_1717541	CNTNAP3	up	1.3642	79937
3519	0.725609	8.6312	2.12025	0.0445182	0.431091	-4.42039	ILMN_1697597	EFCAB14	up	1.35146	9813
3565	-0.666369	7.36489	-2.10217	0.0462167	0.439275	-4.45309	ILMN_1789095	BMPR2	down	1.3352	659
3626	-1.07716	6.28369	-2.08363	0.0480171	0.446625	-4.48639	ILMN_1729216	CRYAB	down	1.3186	1410
3646	0.733287	8.80734	2.07929	0.0484478	0.448239	-4.49417	ILMN_2212878	ESM1	up	1.31473	11082
