# Supplementary material for: CircRNA/lncRNA–miRNA–mRNA network and gene landscape in calcific aortic valve disease
Source: BMC Genomics. 2023 Jul 25;24:419. doi: 10.1186/s12864-023-09441-y (PMC10367311; doi:10.1186/s12864-023-09441-y)
Supplement: Supplementary file 13 — Supplementary Material 13: Table S17. DEGs identified from the VEC cluster in PRJNA562645 [file 12864_2023_9441_MOESM13_ESM.xls]

## Sheet: Sheet1
Table S17. DEGs identified from the VEC cluster in PRJNA562645
	p_val	avg_log2FC	pct.1	pct.2	p_val_adj
ZBTB16	4.71e-86	-1.92991	0.013	0.5	9.38e-82
TFPI	3.58e-84	-2.05217	0.259	0.828	7.12e-80
IL1RL1	1.37e-82	-3.46969	0.069	0.587	2.73e-78
PLIN2	3.83e-74	-2.29317	0.224	0.765	7.62e-70
CXCL2	2.35e-71	-2.48069	0.66	0.968	4.68e-67
PPP1R15A	9.9e-67	-1.34654	0.513	0.926	1.97e-62
FOS	9.07e-66	-2.37556	0.21	0.722	1.81e-61
ATF3	1.65e-65	-1.60122	0.095	0.585	3.29e-61
KLF6	3.07e-65	-1.7991	0.54	0.889	6.11e-61
TNFAIP3	1.25e-59	-1.9667	0.198	0.693	2.48e-55
ZFP36	1.45e-58	-1.78886	0.187	0.704	2.89e-54
JUN	1.89e-55	-1.47796	0.55	0.902	3.77e-51
EIF4A2	2.16e-55	-1.26391	0.191	0.701	4.29e-51
RPGR	5.61e-53	-1.03754	0.059	0.46	1.12e-48
CXCL3	1.7e-52	-1.82962	0.446	0.892	3.39e-48
PNRC1	3.67e-52	-1.44829	0.53	0.897	7.31e-48
CCNL1	5.79e-51	-1.32035	0.184	0.659	1.15e-46
CXCL8	1.06e-49	-2.2829	0.976	1	2.12e-45
ELF1	1.37e-49	-1.24368	0.132	0.571	2.72e-45
NCOA7	8.03e-49	-1.66151	0.232	0.685	1.6e-44
GADD45B	8.12e-49	-1.85704	0.21	0.685	1.62e-44
UPP1	9.44e-49	-1.47359	0.276	0.712	1.88e-44
IFRD1	2.93e-48	-1.05916	0.125	0.569	5.82e-44
SRGN	9.89e-47	-1.30637	0.273	0.73	1.97e-42
TXNIP	2.6e-46	-1.36503	0.069	0.439	5.18e-42
SH3BGRL3	3.55e-45	1.32901	0.848	0.646	7.06e-41
UBC	6.94e-44	-1.15555	0.667	0.923	1.38e-39
CFL2	2.04e-43	-1.01714	0.067	0.423	4.07e-39
PI3	6.26e-42	2.26322	0.664	0.296	1.25e-37
CALCRL	1.82e-41	-1.09366	0.149	0.563	3.62e-37
MAFF	2.42e-41	-1.15945	0.245	0.698	4.81e-37
SDCBP	3.4e-40	-1.0668	0.676	0.918	6.77e-36
MYC	3.97e-40	-1.24986	0.116	0.492	7.91e-36
EGR1	4.77e-40	-1.57899	0.061	0.389	9.5e-36
FILIP1L	6.17e-40	-1.04432	0.018	0.286	1.23e-35
TBC1D4	1.57e-39	-1.03184	0.047	0.354	3.12e-35
RSL24D1	2.7e-38	-1.04589	0.306	0.725	5.39e-34
FOSB	3.16e-38	-1.00187	0.127	0.505	6.29e-34
DUSP1	3.89e-38	-1.11282	0.118	0.484	7.74e-34
VAPA	8.96e-38	-1.04374	0.39	0.804	1.78e-33
IRF1	1.08e-37	-1.18756	0.292	0.709	2.16e-33
PLSCR1	2.36e-37	-1.01916	0.225	0.648	4.69e-33
EIF1B	1.27e-36	-1.00913	0.208	0.622	2.54e-32
CD74	4.52e-35	-1.17313	0.082	0.405	9e-31
RASGEF1B	8.37e-35	-1.42202	0.069	0.376	1.67e-30
SLC7A2	1.02e-34	-1.24851	0.416	0.751	2.03e-30
CAV1	4.05e-34	-1.41495	0.17	0.526	8.07e-30
ZBTB10	8.09e-34	-1.01919	0.037	0.299	1.61e-29
DKK2	1.18e-33	-1.42461	0.038	0.296	2.35e-29
EIF5	2.34e-33	-1.01126	0.398	0.796	4.66e-29
PDLIM3	3.43e-33	-1.19361	0.265	0.659	6.84e-29
POSTN	1.29e-32	-1.50229	0.139	0.481	2.57e-28
TCIM	7.69e-32	-1.05179	0.091	0.397	1.53e-27
CYP1A1	4.36e-31	-1.4193	0.048	0.304	8.68e-27
VCAM1	5.82e-29	-1.58023	0.101	0.392	1.16e-24
ACKR3	6.7e-29	-1.02085	0.278	0.656	1.33e-24
CCN1	6.97e-28	-1.06872	0.146	0.468	1.39e-23
HES1	2.6e-25	-1.93382	0.159	0.466	5.17e-21
EMCN	2.32e-23	-1.00706	0.051	0.265	4.62e-19
SGK1	2.95e-23	-1.03093	0.132	0.405	5.87e-19
SERPINE2	1.96e-20	1.18694	0.727	0.714	3.91e-16
NNMT	4.3e-20	-1.00839	0.551	0.799	8.55e-16
CLU	4.88e-20	1.12235	0.856	0.913	9.72e-16
TCHH	1.53e-19	-1.11904	0.007	0.135	3.05e-15
HSP90AA1	2.81e-19	-1.0172	0.508	0.828	5.6e-15
UQCR11	2.1e-17	1.03534	0.616	0.529	4.17e-13
EDN1	2.53e-17	-1.00263	0.067	0.254	5.04e-13
CTSB	3.14e-17	1.07423	0.715	0.622	6.25e-13
TSC22D1	3.63e-17	-1.2689	0.333	0.579	7.23e-13
ASPN	3.95e-16	-1.23296	0.028	0.167	7.86e-12
ATOX1	3.35e-15	1.00433	0.67	0.606	6.68e-11
BRI3	7.38e-15	1.11113	0.54	0.455	1.47e-10
DNAJB1	5.79e-13	-1.144	0.116	0.302	1.15e-08
SELE	1.19e-11	-1.3223	0.647	0.807	2.38e-07
C19orf53	2.9e-10	1.02096	0.46	0.362	5.77e-06
PPP1R14B	6.71e-10	1.05207	0.356	0.222	1.34e-05
CSF3	1.83e-09	-1.01761	0.603	0.751	3.65e-05
CARHSP1	1.21e-07	1.02281	0.307	0.201	0.00241799
CSF2	4.57e-07	-1.3399	0.091	0.198	0.00909324
PTPRE	5.75e-07	1.02234	0.3	0.198	0.0114478
