# Supplementary material for: CircRNA/lncRNA–miRNA–mRNA network and gene landscape in calcific aortic valve disease
Source: BMC Genomics. 2023 Jul 25;24:419. doi: 10.1186/s12864-023-09441-y (PMC10367311; doi:10.1186/s12864-023-09441-y)
Supplement: Supplementary file 14 — Supplementary Material 14: Table S18. DEGs between cBAVs and cTAVs from GSE76718 and GSE148219 [file 12864_2023_9441_MOESM14_ESM.xls]

## Sheet: Sheet1
Table S18. DEGs between cBAVs and cTAVs from GSE76718 and GSE148219
GeneID	symbol	logFC	AveExpr	t	P.Value	adj.P.Val	B	change	ENTREZID
ENSG00000145824	CXCL14	1.69565	5.77041	4.75058	1.90002e-05	0.0856042	2.38333	up	ENSG00000145824
ENSG00000167580	AQP2	1.22237	4.04445	4.74601	1.92933e-05	0.0856042	2.37095	up	ENSG00000167580
ENSG00000242534	IGKV2D-28	-1.34489	1.22495	-4.65874	2.58249e-05	0.087042	2.13504	down	ENSG00000242534
ENSG00000138615	CILP	1.6604	5.19615	4.36761	6.74696e-05	0.119745	1.35709	up	ENSG00000138615
ENSG00000146374	RSPO3	-1.02566	2.26861	-4.18558	0.000121665	0.158206	0.879036	down	ENSG00000146374
ENSG00000270547	LINC01235	-1.44419	1.5285	-4.15616	0.000133711	0.158206	0.802477	down	ENSG00000270547
ENSG00000149735	GPHA2	1.65582	2.85813	3.85028	0.000351293	0.208956	0.0194527	up	ENSG00000149735
ENSG00000131095	GFAP	1.59342	6.8554	3.80766	0.000400927	0.222364	-0.0875938	up	ENSG00000131095
ENSG00000137441	FGFBP2	1.08845	4.87849	3.6883	0.000578518	0.252632	-0.38441	up	ENSG00000137441
ENSG00000166923	GREM1	-1.23043	2.07168	-3.57465	0.00081625	0.252632	-0.662726	down	ENSG00000166923
ENSG00000188257	PLA2G2A	1.27656	8.80761	3.56308	0.000845127	0.252632	-0.690812	up	ENSG00000188257
ENSG00000090104	RGS1	-1.33794	3.42211	-3.39739	0.00138229	0.257356	-1.08775	down	ENSG00000090104
ENSG00000012171	SEMA3B	1.003	6.54058	3.35307	0.00157372	0.257356	-1.19219	up	ENSG00000012171
ENSG00000211966	IGHV5-51	-1.40045	3.28182	-3.22394	0.00228514	0.275881	-1.49201	down	ENSG00000211966
ENSG00000137673	MMP7	-1.30269	1.57348	-3.20499	0.00241218	0.280192	-1.53542	down	ENSG00000137673
ENSG00000170801	HTRA3	1.0176	6.88011	3.18061	0.00258544	0.282516	-1.59105	up	ENSG00000170801
ENSG00000196611	MMP1	-1.06435	1.65434	-3.15581	0.00277372	0.283159	-1.64739	down	ENSG00000196611
ENSG00000262406	MMP12	-1.59098	2.9467	-3.14919	0.00282612	0.283159	-1.66239	down	ENSG00000262406
ENSG00000143546	S100A8	-1.43516	2.80917	-3.13438	0.00294679	0.283159	-1.69587	down	ENSG00000143546
ENSG00000005513	SOX8	1.07182	4.5264	3.11291	0.00313027	0.283159	-1.74423	up	ENSG00000005513
ENSG00000183798	EMILIN3	1.10853	3.36902	3.10954	0.00316003	0.283159	-1.7518	up	ENSG00000183798
ENSG00000237541	HLA-DQA2	-1.15906	2.97641	-3.1066	0.00318624	0.283159	-1.75841	down	ENSG00000237541
ENSG00000211897	IGHG3	-1.38056	4.54268	-3.01603	0.00409998	0.294464	-1.95987	down	ENSG00000211897
ENSG00000029559	IBSP	-1.02179	4.56786	-3.00174	0.00426489	0.295677	-1.99133	down	ENSG00000029559
ENSG00000224650	IGHV3-74	-1.2853	2.44854	-2.9849	0.00446708	0.304443	-2.02826	down	ENSG00000224650
ENSG00000118785	SPP1	-1.25698	8.27336	-2.98038	0.0045228	0.304443	-2.03814	down	ENSG00000118785
ENSG00000211640	IGLV6-57	-1.33215	2.12424	-2.83045	0.00678701	0.328901	-2.3607	down	ENSG00000211640
ENSG00000103569	AQP9	-1.09364	1.71238	-2.82144	0.00695189	0.328901	-2.37972	down	ENSG00000103569
ENSG00000100985	MMP9	-1.31861	4.49617	-2.79146	0.00752827	0.330363	-2.44277	down	ENSG00000100985
