# Supplementary material for: CircRNA/lncRNA–miRNA–mRNA network and gene landscape in calcific aortic valve disease
Source: BMC Genomics. 2023 Jul 25;24:419. doi: 10.1186/s12864-023-09441-y (PMC10367311; doi:10.1186/s12864-023-09441-y)
Supplement: Supplementary file 15 — Supplementary Material 15: Table S19. DEGs between different genders in GSE102249 [file 12864_2023_9441_MOESM15_ESM.xls]

## Sheet: Sheet1
Table S19. DEGs between different genders in GSE102249
	logFC	AveExpr	t	P.Value	adj.P.Val	B	probe_id	symbol	change	ENTREZID
1	-3.25865	9.60583	-225.605	2.60001e-284	1.2304e-279	539.298	ILMN_1783142	RPS4Y1	down	6192
2	2.48348	8.863	145.275	3.32034e-238	5.23761e-234	483.469	ILMN_1764573	XIST	up	7503
3	-2.32701	7.99324	-96.4859	9.15952e-196	1.08364e-191	413.234	ILMN_1755537	EIF1AY	down	9086
4	-1.95839	7.5374	-93.4269	1.8769e-192	1.77641e-188	407.131	ILMN_1685690	KDM5D	down	8284
5	-1.49509	7.22826	-80.3898	4.36059e-177	2.94795e-173	377.862	ILMN_1670821	TXLNGY	down	246126
6	-1.12583	7.00221	-71.9038	8.7147e-166	5.15507e-162	355.453	ILMN_1772163	PRKY	down	5616
7	-0.89363	6.58172	-70.7126	4.2007e-164	2.20877e-160	352.06	ILMN_2090059	ZFY	down	7544
8	-1.22707	7.18599	-61.32	7.38597e-150	3.49526e-146	322.821	ILMN_2191331	RPS4Y2	down	140032
9	-0.670876	6.55966	-47.2573	1.68265e-124	6.63566e-121	268.915	ILMN_2210199	NLGN4Y	down	22829
10	-0.701677	6.69652	-44.2157	3.30082e-118	1.20157e-114	255.25	ILMN_1739587	UTY	down	7404
11	-0.484394	6.52918	-34.7256	3.36977e-96	9.96672e-93	206.789	ILMN_2056795	USP9Y	down	8287
12	-0.407654	6.7476	-32.8205	2.75607e-91	7.67208e-88	195.856	ILMN_2052433	TTTY14	down	83869
13	0.31947	12.6206	24.0128	4.24722e-66	1.05785e-62	139.324	ILMN_2166831	RPS4X	up	6191
14	-0.282479	6.16171	-22.5357	1.82166e-61	4.31031e-58	128.859	ILMN_1776195	TMSB4Y	down	9087
15	0.302423	8.06594	21.6618	1.12941e-58	2.54509e-55	122.543	ILMN_1654488	KDM6A	up	7403
16	0.312405	7.69753	21.4791	4.38129e-58	9.42435e-55	121.211	ILMN_1687484	ZFX	up	7543
17	0.261896	10.8617	21.3454	1.18296e-57	2.43396e-54	120.234	ILMN_1794392	DDX3X	up	1654
18	0.310318	9.72319	20.9781	1.83258e-56	3.61346e-53	117.54	ILMN_1773868	ZRSR2	up	8233
19	-0.223353	6.22742	-20.7839	7.85337e-56	1.4294e-52	116.109	ILMN_2077896	TTTY15	down	64595
20	0.277198	7.85453	18.9805	6.87533e-50	1.16201e-46	102.641	ILMN_1710136	PUDP	up	8226
21	0.233414	9.31651	16.3602	4.56518e-41	6.96897e-38	82.6136	ILMN_1684873	ARSD	up	414
22	0.235831	10.9064	16.103	3.40911e-40	5.04154e-37	80.6299	ILMN_1665717	EIF2S3	up	1968
28	0.24195	12.1033	9.1768	1.98287e-17	2.08523e-14	28.9189	ILMN_1805842	FHL1	up	2273
29	0.296886	12.8505	9.0596	4.4375e-17	4.56513e-14	28.1265	ILMN_1803213	MXRA5	up	25878
30	-0.34238	7.06053	-8.91232	1.2126e-16	1.22094e-13	27.1379	ILMN_1726250	CPAMD8	down	27151
32	0.221832	7.93343	8.26249	9.26937e-15	8.77308e-12	22.877	ILMN_1685834	AMPH	up	273
33	0.320526	7.19099	8.20623	1.33838e-14	1.24189e-11	22.5164	ILMN_1759330	KIF1A	up	547
40	0.206711	10.075	7.52797	1.00423e-12	8.05474e-10	18.2827	ILMN_1750373	ANOS1	up	3730
42	0.214991	8.32898	7.51098	1.11584e-12	8.65654e-10	18.1795	ILMN_1813240	EIF1AX	up	1964
44	-0.293401	7.63552	-7.47444	1.39914e-12	1.05097e-09	17.9579	ILMN_1691884	STC2	down	8614
53	0.221443	8.62396	7.31923	3.63032e-12	2.38608e-09	17.0247	ILMN_1753525	TCEAL7	up	56849
55	0.23072	7.40058	7.30776	3.89361e-12	2.45676e-09	16.9562	ILMN_1782558	XG	up	7499
56	0.234174	7.49831	7.30342	3.99792e-12	2.48939e-09	16.9303	ILMN_1704418	FOXD1	up	2297
66	0.221428	7.0495	7.12536	1.17427e-11	6.46163e-09	15.8765	ILMN_2150095	CES1	up	1066
69	0.207593	8.24162	7.07219	1.61481e-11	8.51474e-09	15.5651	ILMN_1775432	CSMD2	up	114784
70	0.303603	9.42789	7.07172	1.61935e-11	8.51474e-09	15.5623	ILMN_2077952	GALNT16	up	57452
73	0.249458	8.94176	6.94305	3.47892e-11	1.75141e-08	14.8152	ILMN_1670881	CHST6	up	4166
74	0.236088	8.33132	6.91512	4.10232e-11	2.04352e-08	14.6542	ILMN_1657145	MEOX1	up	4222
84	-0.232312	9.05585	-6.76558	9.84305e-11	4.27342e-08	13.7997	ILMN_1796537	FYB1	down	2533
88	0.24117	11.7703	6.71241	1.33963e-10	5.6102e-08	13.499	ILMN_1708107	DPT	up	1805
95	0.232222	11.6856	6.68062	1.60958e-10	6.29682e-08	13.3199	ILMN_1810172	SFRP4	up	6424
104	-0.3461	9.91567	-6.55968	3.21881e-10	1.16539e-07	12.6441	ILMN_1812461	CCN5	down	8839
107	0.414266	9.40811	6.51428	4.16614e-10	1.47928e-07	12.3927	ILMN_2174341	GPR83	up	10888
136	0.221865	10.1083	6.33751	1.12488e-09	3.22621e-07	11.4253	ILMN_2148469	RASL11B	up	65997
142	0.276173	8.85506	6.30068	1.38031e-09	3.8199e-07	11.2262	ILMN_1736742	COLGALT2	up	23127
164	0.243342	9.63331	6.13946	3.34857e-09	8.08492e-07	10.3642	ILMN_1806667	FRAS1	up	80144
171	0.203313	7.65819	6.11764	3.77086e-09	8.7048e-07	10.2488	ILMN_2154157	CHRNA3	up	1136
180	-0.431165	8.87969	-6.0552	5.28818e-09	1.15324e-06	9.9202	ILMN_2105573	CCL3L3	down	414062
203	-0.204284	7.50259	-5.9097	1.15209e-08	2.21628e-06	9.16418	ILMN_1652787	PIK3AP1	down	118788
204	-0.267276	8.05321	-5.90399	1.18757e-08	2.26611e-06	9.13475	ILMN_2319000	MATK	down	4145
209	-0.348736	8.25404	-5.88238	1.33154e-08	2.48081e-06	9.02374	ILMN_1728799	FBP1	down	2203
233	-0.269266	7.72833	-5.79753	2.08106e-08	3.49553e-06	8.59071	ILMN_2061043	CD48	down	962
267	-0.218294	10.5567	-5.65277	4.41099e-08	6.50285e-06	7.86294	ILMN_1795762	PLEK	down	5341
277	0.207253	9.40348	5.62753	5.0214e-08	7.13597e-06	7.73747	ILMN_1704353	IGSF3	up	3321
296	-0.21719	8.78367	-5.55493	7.27271e-08	9.54089e-06	7.37906	ILMN_2370336	MS4A4A	down	51338
302	0.218373	8.22249	5.54302	7.72605e-08	9.96239e-06	7.32057	ILMN_1773992	ACKR4	up	51554
315	-0.233786	10.8332	-5.52443	8.48859e-08	1.05712e-05	7.22955	ILMN_1745607	A2M	down	2
316	0.228503	10.969	5.5229	8.55464e-08	1.06255e-05	7.22206	ILMN_1765310	TCEAL2	up	140597
319	-0.217073	9.53987	-5.50487	9.37028e-08	1.15477e-05	7.13401	ILMN_1733270	CD163	down	9332
320	-0.234752	8.99166	-5.50409	9.40747e-08	1.15495e-05	7.13018	ILMN_1708934	ADM	down	133
352	-0.204258	10.3497	-5.43713	1.31684e-07	1.4767e-05	6.80515	ILMN_1682928	CPVL	down	54504
353	0.229659	10.12	5.42711	1.3845e-07	1.5489e-05	6.75675	ILMN_1789244	SOX8	up	30812
355	0.336881	10.6269	5.4224	1.41739e-07	1.57824e-05	6.73407	ILMN_1680874	TUBB2B	up	347733
364	-0.31951	8.48054	-5.40514	1.54477e-07	1.67284e-05	6.65095	ILMN_1671509	CCL3	down	6348
389	-0.286273	9.29764	-5.32685	2.27656e-07	2.302e-05	6.27659	ILMN_1780170	APOD	down	347
402	-0.759184	7.91639	-5.28837	2.75032e-07	2.69469e-05	6.0942	ILMN_2073758	MMP12	down	4321
417	-0.20354	7.26168	-5.26174	3.13301e-07	2.95141e-05	5.96856	ILMN_1710434	TBC1D10C	down	374403
420	0.213218	11.3193	5.26057	3.15097e-07	2.95274e-05	5.96305	ILMN_1658356	PAMR1	up	25891
459	-0.216621	8.65999	-5.17316	4.81543e-07	4.06917e-05	5.55431	ILMN_2344283	FMO3	down	2328
479	-0.335588	9.39469	-5.13347	5.8278e-07	4.71434e-05	5.37055	ILMN_2208903	CD52	down	1043
504	0.231965	8.95978	5.0962	6.96472e-07	5.39938e-05	5.199	ILMN_2327860	MAL	up	4118
505	-0.546317	12.7443	-5.09493	7.00712e-07	5.41827e-05	5.19316	ILMN_1651354	SPP1	down	6696
508	-0.528137	7.19325	-5.08865	7.21994e-07	5.5556e-05	5.16436	ILMN_2192072	MMP7	down	4316
517	-0.349965	6.82083	-5.07792	7.59822e-07	5.75774e-05	5.11523	ILMN_2413644	TM4SF19	down	116211
541	-0.220014	8.42394	-5.03415	9.35039e-07	6.77624e-05	4.91564	ILMN_1795158	FGR	down	2268
572	-0.205266	9.36054	-4.98817	1.16111e-06	7.96336e-05	4.70747	ILMN_2122103	ETS1	down	2113
597	-0.313647	7.91661	-4.94848	1.39808e-06	9.15093e-05	4.52903	ILMN_2254635	ITGAX	down	3687
644	-0.240159	8.97576	-4.86492	2.05949e-06	0.000124472	4.15718	ILMN_1773352	CCL5	down	6352
666	-0.223881	8.23903	-4.82833	2.43643e-06	0.000142345	3.99598	ILMN_1763837	ANPEP	down	290
680	-0.22334	7.48194	-4.81991	2.53213e-06	0.00014507	3.95903	ILMN_1670302	HK3	down	3101
701	-0.25686	8.92384	-4.79854	2.79172e-06	0.000155062	3.86547	ILMN_1716264	ANKRD1	down	27063
709	-0.216505	9.89138	-4.78826	2.92545e-06	0.000160791	3.82063	ILMN_1675448	ZFP36L1	down	677
745	-0.262217	12.0684	-4.7517	3.45346e-06	0.000181789	3.66166	ILMN_1740938	APOE	down	348
750	-0.200902	9.96496	-4.74418	3.57295e-06	0.000187038	3.62908	ILMN_2173835	FTH1P3	down	2498
775	-0.248822	12.0665	-4.71359	4.10123e-06	0.000207947	3.49705	ILMN_1664464	PTGDS	down	5730
799	-0.652106	9.84307	-4.6925	4.50861e-06	0.0002211	3.40641	ILMN_1796316	MMP9	down	4318
842	-0.208535	8.71217	-4.63579	5.80677e-06	0.000268353	3.16438	ILMN_1746517	KYNU	down	8942
855	-0.306881	9.46847	-4.61791	6.2859e-06	0.000284931	3.08859	ILMN_1796094	CD36	down	948
858	-0.270449	8.61345	-4.61642	6.32734e-06	0.000285987	3.08231	ILMN_2079655	KLRB1	down	3820
859	-0.305675	11.0351	-4.61551	6.35288e-06	0.000286868	3.07846	ILMN_1750974	S100A9	down	6280
868	0.226665	9.7372	4.6055	6.6405e-06	0.000296461	3.03614	ILMN_2387105	OGN	up	4969
897	-0.229149	7.51513	-4.57626	7.55409e-06	0.000327364	2.91299	ILMN_2188333	CD69	down	969
923	-0.447695	9.80192	-4.55452	8.31051e-06	0.000351141	2.82186	ILMN_1729801	S100A8	down	6279
963	-0.202106	7.60234	-4.5205	9.64201e-06	0.000389325	2.68001	ILMN_2367418	OSCAR	down	126014
1052	-0.215864	7.20131	-4.425	1.45677e-05	0.000537323	2.28656	ILMN_2103107	ADAMDEC1	down	27299
1067	-0.410383	7.53755	-4.40881	1.56128e-05	0.000566598	2.22057	ILMN_1715068	AQP9	down	366
1132	-0.376449	7.69823	-4.35593	1.95507e-05	0.000666904	2.00648	ILMN_1789507	COL11A1	down	1301
1153	-0.333667	8.37157	-4.34302	2.06479e-05	0.000691034	1.95453	ILMN_1656011	RGS1	down	5996
1200	-0.291066	8.86945	-4.29693	2.50662e-05	0.000801365	1.77019	ILMN_2201596	CYTL1	down	54360
1228	-0.212248	8.16655	-4.27401	2.75869e-05	0.000861146	1.67915	ILMN_2261416	CD3D	down	915
1259	0.242209	8.2852	4.24219	3.14921e-05	0.000954096	1.55344	ILMN_3237932	COL6A6	up	131873
1284	-0.22091	8.17165	-4.21483	3.52666e-05	0.00104373	1.44602	ILMN_1786444	LPL	down	4023
1306	-0.241169	9.89821	-4.19904	3.76392e-05	0.00109478	1.38426	ILMN_2364022	SLC16A3	down	9123
1323	-0.243662	7.71257	-4.18849	3.93068e-05	0.0011294	1.34315	ILMN_1701195	PLA2G7	down	7941
1336	-0.252081	7.33295	-4.17367	4.17709e-05	0.00118367	1.28551	ILMN_1805410	C15orf48	down	84419
1340	-0.405365	9.30173	-4.17018	4.23723e-05	0.00119712	1.27196	ILMN_1800512	HMOX1	down	3162
1349	-0.216787	7.60962	-4.15899	4.43557e-05	0.00124414	1.22861	ILMN_1739170	TM4SF18	down	116441
1363	-0.29236	8.39188	-4.15188	4.56618e-05	0.00126687	1.20111	ILMN_1741165	SLC11A1	down	6556
1381	0.229	8.87692	4.14066	4.77986e-05	0.00130901	1.15779	ILMN_1785699	PTHLH	up	5744
1538	-0.232425	7.74882	-4.02975	7.47277e-05	0.00182851	0.735067	ILMN_2342579	IL7R	down	3575
1584	-0.225787	7.71569	-3.99974	8.41915e-05	0.00199478	0.622448	ILMN_1712475	HS3ST2	down	9956
1596	-0.218563	10.1128	-3.99551	8.56172e-05	0.00201342	0.606596	ILMN_1813704	CEMIP	down	57214
1613	-0.20816	7.74674	-3.98282	9.00209e-05	0.00209752	0.559255	ILMN_1768482	CD8A	down	925
1614	-0.275632	8.43243	-3.98255	9.01197e-05	0.00209815	0.55822	ILMN_1750678	TIMD4	down	91937
1648	0.201507	7.92329	3.9622	9.76455e-05	0.00222586	0.482548	ILMN_2310814	MAPT	up	4137
1703	-0.202288	11.2779	-3.92702	0.000112086	0.0024717	0.352505	ILMN_3214532	RPL21P28	down	100131205
1729	0.206862	9.66636	3.91	0.000119776	0.00260006	0.28999	ILMN_1751062	SCARA5	up	286133
1799	-0.245271	9.22333	-3.85628	0.000147473	0.00307159	0.0941601	ILMN_1807277	IFI30	down	10437
1802	-0.27868	8.36235	-3.85559	0.000147868	0.00307466	0.0916478	ILMN_1668063	FCN1	down	2219
1823	-0.210436	7.96722	-3.84541	0.000153777	0.00316262	0.0547918	ILMN_1660114	MMRN1	down	22915
1887	-0.217491	7.77951	-3.81056	0.000175728	0.00349705	-0.0706345	ILMN_1780465	CLEC5A	down	23601
1986	-0.271424	8.30016	-3.75534	0.000216686	0.00407076	-0.26733	ILMN_1812433	HP	down	3240
2131	-0.216993	6.70876	-3.68189	0.000285268	0.00498697	-0.525015	ILMN_1774874	IL1RN	down	3557
2271	-0.227513	6.95783	-3.60594	0.000377389	0.00614539	-0.786678	ILMN_1661631	LILRA3	down	11026
2350	-0.218231	7.4623	-3.56658	0.000435493	0.00684851	-0.920333	ILMN_1719194	IBSP	down	3381
2352	-0.23892	8.89866	-3.56402	0.000439552	0.00690372	-0.928987	ILMN_2078599	ACP5	down	54
2488	0.250492	10.1952	3.48528	0.000583113	0.00859914	-1.19224	ILMN_1778595	SLN	up	6588
2616	-0.248836	9.3003	-3.42441	0.000723066	0.0101086	-1.39214	ILMN_1795679	STMN2	down	11075
2623	-0.232141	8.5753	-3.42021	0.000733789	0.0102173	-1.4058	ILMN_1733259	TMIGD3	down	57413
2645	0.204613	12.4375	3.41078	0.000758418	0.0104668	-1.43644	ILMN_1775170	MT1X	up	4501
2683	0.213822	9.6412	3.39241	0.000808663	0.0109998	-1.49593	ILMN_1766264	PI16	up	221476
2687	-0.307933	9.10192	-3.39077	0.000813289	0.0110469	-1.50122	ILMN_1789007	APOC1	down	341
2785	0.205407	9.65442	3.35208	0.00093004	0.0122188	-1.62549	ILMN_1768425	TF	up	7018
2889	-0.252164	7.55427	-3.31605	0.00105263	0.0133262	-1.74004	ILMN_1672776	COL10A1	down	1300
2995	-0.274687	6.89754	-3.27198	0.00122299	0.0148819	-1.8786	ILMN_2171384	CXCL5	down	6374
3193	-0.228374	7.30369	-3.19262	0.00159594	0.0181462	-2.12383	ILMN_1726210	GPIHBP1	down	338328
3194	-0.247252	7.54347	-3.19237	0.00159728	0.0181542	-2.12461	ILMN_1660501	LY6H	down	4062
3242	-0.229716	8.91927	-3.17056	0.00171696	0.0191944	-2.19103	ILMN_1723684	ACKR1	down	2532
3329	-0.203486	8.4657	-3.13598	0.0019238	0.0208633	-2.29549	ILMN_1723035	OLR1	down	4973
3360	-0.440331	8.24686	-3.12279	0.00200862	0.0215689	-2.33506	ILMN_1751607	FOSB	down	2354
3375	-0.200988	8.47472	-3.11815	0.00203923	0.0217887	-2.34893	ILMN_1731503	MARCO	down	8685
3452	-0.335642	8.59603	-3.08882	0.0022431	0.0233811	-2.43623	ILMN_2184373	CXCL8	down	3576
3609	0.217938	8.60224	3.03058	0.00270472	0.0267549	-2.60734	ILMN_1686573	DEFB1	up	1672
3660	-0.27073	12.773	-3.01486	0.0028435	0.0277392	-2.65301	ILMN_2127842	HBA2	down	3040
4307	-0.361147	10.118	-2.8103	0.00535272	0.0438689	-3.22709	ILMN_1669523	FOS	down	2353
4344	-0.225412	7.54271	-2.79885	0.00554	0.0449483	-3.25812	ILMN_2148527	H19	down	283120
4448	-0.300688	7.32614	-2.76886	0.00605898	0.0477886	-3.3388	ILMN_2083066	IGLL3P	down	91353
4478	-0.426509	8.943	-2.75775	0.00626221	0.048991	-3.36849	ILMN_2105441	JCHAIN	down	3512
