# Supplementary material for: CircRNA/lncRNA–miRNA–mRNA network and gene landscape in calcific aortic valve disease
Source: BMC Genomics. 2023 Jul 25;24:419. doi: 10.1186/s12864-023-09441-y (PMC10367311; doi:10.1186/s12864-023-09441-y)
Supplement: Supplementary file 16 — Supplementary Material 16: Table S1. DEcircRNAs identified from GSE155119 and their types [file 12864_2023_9441_MOESM16_ESM.xls]

## Sheet: Sheet1
Table S1. DEcircRNAs identified from GSE155119 and their types.
	logFC	AveExpr	t	P.Value	adj.P.Val	B	probe_id	ID	change	type
932	1.32691	4.79914	8.26303	0.000204747	0.274229	0.844176	178539	hsa_circ_0001626	up	exonic
3795	1.0271	5.29139	6.11108	0.00100146	0.329048	-0.290422	94905	hsa_circ_0001627	up	exon-intronic
2654	1.60426	3.46908	6.55796	0.000696347	0.329048	-0.0113146	159610	hsa_circ_0001628	up	intronic
7134	1.37623	2.17114	5.33553	0.00198	0.350066	-0.841587	128467	hsa_circ_0003653	up	exonic
10760	-1.16144	2.26973	-4.84731	0.00315642	0.371005	-1.23724	19228	hsa_circ_0004226	down	exonic
15226	-1.15917	2.20427	-4.423	0.00485835	0.403744	-1.61472	60335	hsa_circ_0005434	down	no
25691	-1.29541	2.60935	-3.85919	0.00897242	0.441834	-2.16766	155675	hsa_circ_0006407	down	exon-intronic
13308	-1.26955	8.51342	-4.58415	0.00411213	0.390739	-1.46754	154254	hsa_circ_0006885	down	exonic
15198	-1.80247	4.49673	-4.42525	0.00484696	0.403646	-1.61264	42931	hsa_circ_0007051	down	exonic
1485	-1.18083	2.37534	-7.40462	0.000368194	0.309923	0.451021	125986	hsa_circ_0007215	down	exonic
9367	1.03078	2.18716	5.01399	0.00268252	0.360852	-1.09764	153346	hsa_circ_0007679	up	no
22373	-1.00337	2.19492	-4.00587	0.00761383	0.430775	-2.01806	76293	hsa_circ_0008433_T_R	down	no
3368	-1.76216	2.67075	-6.24343	0.000897391	0.329048	-0.205011	139196	hsa_circ_0008796	down	exonic
4250	-1.05546	2.04026	-5.98005	0.0011184	0.329048	-0.377353	13725	hsa_circ_0010973	down	exonic
25054	1.04535	2.66117	3.88423	0.00872239	0.440638	-2.14183	15551	hsa_circ_0012895	up	exonic
15772	-1.24109	5.78179	-4.3849	0.00505651	0.405149	-1.65022	109013	hsa_circ_0016315	down	exonic
15	1.3167	5.77851	22.0666	8.28824e-07	0.0345987	3.00105	85051	hsa_circ_0018197	up	exonic
26566	1.07519	4.97735	3.82703	0.00930544	0.443406	-2.201	134812	hsa_circ_0018432	up	no
13147	1.70745	3.11287	4.59748	0.00405646	0.390491	-1.45557	106659	hsa_circ_0019981	up	exonic
20623	1.45602	2.94205	4.08813	0.00695392	0.426391	-1.93593	79858	hsa_circ_0019985	up	exonic
71	-1.10447	8.14436	-15.7506	5.67135e-06	0.0932576	2.5332	17370	hsa_circ_0023038	down	exonic
85	-1.10471	6.46621	-14.7455	8.2397e-06	0.114646	2.41161	15678	hsa_circ_0023043	down	exonic
5377	-1.30381	6.89789	-5.68364	0.00144578	0.339383	-0.58307	114822	hsa_circ_0023048	down	exonic
15002	1.10843	5.1981	4.44341	0.00475586	0.401054	-1.59582	80164	hsa_circ_0023991	up	exonic
17298	-2.49581	6.74723	-4.28775	0.00560439	0.40876	-1.74194	169517	hsa_circ_0025368	down	exonic
5104	-1.7394	3.42601	-5.75805	0.00135428	0.335173	-0.530216	164119	hsa_circ_0025369	down	exonic
8688	-1.0038	6.3927	-5.10747	0.00245252	0.35579	-1.02143	120775	hsa_circ_0025626	down	exonic
1191	-2.12075	6.43751	-7.70259	0.000298466	0.309923	0.595375	23575	hsa_circ_0026357	down	no
4460	-1.87044	3.85168	-5.92652	0.00117063	0.329048	-0.413561	168159	hsa_circ_0026359	down	no
1604	-2.35644	3.03765	-7.29139	0.000399516	0.312925	0.393797	180683	hsa_circ_0026361	down	no
3137	-1.39546	2.33269	-6.30376	0.000854123	0.329048	-0.16686	55976	hsa_circ_0026363	down	no
1646	-2.29549	2.82219	-7.26153	0.000408283	0.312925	0.378482	110987	hsa_circ_0026365	down	no
6588	-1.41865	4.59528	-5.44603	0.0017891	0.34279	-0.757474	84635	hsa_circ_0026366	down	no
3207	-1.95078	4.10399	-6.2834	0.000868449	0.329048	-0.17968	111449	hsa_circ_0026367	down	no
7232	-1.78243	3.75355	-5.3232	0.00200271	0.350119	-0.851094	57049	hsa_circ_0026368	down	exon-intronic
1807	-2.06132	3.77475	-7.11111	0.000455977	0.318444	0.299874	68469	hsa_circ_0026369	down	exonic
20357	-1.18431	2.39193	-4.09977	0.0068659	0.426391	-1.92441	149635	hsa_circ_0026413	down	no
22884	-1.09582	2.6361	-3.9814	0.00782347	0.431872	-2.04273	50223	hsa_circ_0026450	down	exonic
16178	1.54266	3.02703	4.35819	0.00520087	0.406374	-1.67526	114881	hsa_circ_0026810	up	exonic
17802	1.13428	2.22591	4.26134	0.0057647	0.409738	-1.76717	85879	hsa_circ_0026815	up	exonic
8394	1.75994	2.47639	5.1462	0.00236389	0.35579	-0.990286	153303	hsa_circ_0026817	up	no
6539	1.85227	2.59419	5.45593	0.00177306	0.34279	-0.750038	161840	hsa_circ_0026818	up	exonic
7946	1.29163	5.80926	5.21446	0.00221644	0.351837	-0.936002	174962	hsa_circ_0027581	up	exonic
9087	1.29815	5.534	5.05424	0.00258061	0.359339	-1.06465	111131	hsa_circ_0027582	up	exonic
12069	1.095	6.33492	4.70187	0.00364897	0.382457	-1.363	60281	hsa_circ_0027583	up	exonic
10305	1.27446	4.94805	4.90826	0.00297285	0.364962	-1.18563	46140	hsa_circ_0027584	up	exonic
23304	1.39035	4.07942	3.96152	0.0079986	0.43447	-2.06286	148525	hsa_circ_0027587	up	exonic
2206	-1.02846	2.18718	-6.80382	0.000574913	0.329048	0.131449	75501	hsa_circ_0027588	down	exonic
1471	-1.26675	9.85942	-7.41034	0.00036669	0.309923	0.453876	66002	hsa_circ_0030839	down	exonic
6651	-1.09355	7.28988	-5.43726	0.00180346	0.342844	-0.764084	172927	hsa_circ_0030844	down	exonic
5265	-1.13297	4.25624	-5.71156	0.00141063	0.338274	-0.563139	102630	hsa_circ_0030845	down	exonic
22212	1.40942	3.40642	4.0102	0.00757734	0.43072	-2.0137	13517	hsa_circ_0031750	up	exonic
7799	1.30903	3.52548	5.24054	0.00216289	0.350634	-0.915461	24430	hsa_circ_0031751	up	exonic
757	-1.24	5.54443	-8.51346	0.000174242	0.274229	0.946551	25711	hsa_circ_0033566	down	no
3704	-1.12933	10.0361	-6.14306	0.000975092	0.329048	-0.269564	118255	hsa_circ_0033570	down	no
428	-1.13941	5.94314	-9.62082	8.9441e-05	0.260467	1.34295	23825	hsa_circ_0033573	down	exonic
11418	-1.20798	2.49222	-4.77546	0.00338959	0.375252	-1.2989	70133	hsa_circ_0035635	down	exonic
5286	-1.064	1.95517	-5.70481	0.00141905	0.338274	-0.567952	18365	hsa_circ_0035636	down	exonic
9752	-1.21118	1.98485	-4.97205	0.00279364	0.361577	-1.13232	92626	hsa_circ_0035639	down	exonic
3564	-1.83387	4.39718	-6.17227	0.000951706	0.329048	-0.250636	69157	hsa_circ_0036459	down	exonic
10830	-1.55257	3.2338	-4.83949	0.00318089	0.371195	-1.2439	16788	hsa_circ_0036531	down	exonic
19090	-1.37024	3.45027	-4.17434	0.00633062	0.419746	-1.85123	62885	hsa_circ_0036532	down	exonic
11775	-1.21649	5.11288	-4.73669	0.00352352	0.378613	-1.33254	10374	hsa_circ_0036672	down	exonic
99	-1.30605	2.3061	-13.8605	1.16884e-05	0.140946	2.28736	142818	hsa_circ_0038969	down	no
21239	1.75095	2.93791	4.05522	0.00720993	0.429341	-1.96864	13336	hsa_circ_0043455	up	exonic
8247	-1.24939	2.80208	-5.17596	0.00229827	0.352597	-0.966526	39298	hsa_circ_0043589	down	exonic
1814	-4.13961	5.91995	-7.10293	0.000458748	0.319147	0.295531	5176	hsa_circ_0043609	down	no
8289	-4.34017	6.66203	-5.16605	0.0023199	0.354112	-0.974425	70167	hsa_circ_0043610	down	no
4320	-4.01018	5.7458	-5.95907	0.00113854	0.329048	-0.391494	124111	hsa_circ_0043611	down	no
1786	-3.01142	3.25781	-7.12006	0.000452962	0.318444	0.304624	70048	hsa_circ_0043612	down	no
1345	-2.95949	3.55022	-7.52711	0.000337464	0.309923	0.511435	64923	hsa_circ_0043613	down	no
3655	-3.16348	7.04422	-6.15256	0.000967412	0.329048	-0.263394	51368	hsa_circ_0043614	down	no
3298	-3.03159	3.91716	-6.25919	0.000885849	0.329048	-0.194998	149363	hsa_circ_0043616	down	exonic
1352	-3.11966	3.75145	-7.52647	0.000337617	0.309923	0.511123	5365	hsa_circ_0043618	down	exonic
13448	-1.31395	6.57806	-4.57307	0.00415906	0.39141	-1.47751	138649	hsa_circ_0043619	down	exonic
16493	-1.51011	5.58184	-4.33773	0.00531455	0.407748	-1.69453	133166	hsa_circ_0043620	down	exonic
5034	-2.42898	3.98043	-5.78134	0.00132702	0.333376	-0.513841	41846	hsa_circ_0043621	down	exonic
14743	-2.23707	3.58198	-4.463	0.00465974	0.399482	-1.57774	155645	hsa_circ_0043622	down	exonic
344	-2.8206	3.57224	-9.98761	7.28035e-05	0.249946	1.45651	48830	hsa_circ_0043627	down	exonic
113	-2.18733	2.72704	-13.455	1.38174e-05	0.147017	2.22417	130043	hsa_circ_0043628	down	exonic
36	-2.94826	3.33906	-20.2877	1.34084e-06	0.0380561	2.90615	26309	hsa_circ_0043630	down	exonic
5272	-2.89238	6.19205	-5.71072	0.00141168	0.338274	-0.563738	145969	hsa_circ_0043632	down	exonic
6154	-2.72296	9.91727	-5.52166	0.00167058	0.340278	-0.701018	128316	hsa_circ_0043634	down	exonic
5419	-2.74665	9.82345	-5.67442	0.0014576	0.340194	-0.589674	72969	hsa_circ_0043635	down	exonic
5531	-2.79057	9.8111	-5.64083	0.00150163	0.340278	-0.613855	123774	hsa_circ_0043637	down	exonic
7078	-1.04009	5.91841	-5.35145	0.00195111	0.34868	-0.829348	162678	hsa_circ_0043644	down	exonic
4397	-1.40466	5.35003	-5.93823	0.00115897	0.329048	-0.405604	120677	hsa_circ_0043645	down	exon-intronic
1849	-1.18405	5.88165	-7.0545	0.000475571	0.319914	0.269651	59181	hsa_circ_0046671	down	exon-intronic
8520	1.05283	8.73774	5.12613	0.00240937	0.35579	-1.0064	13303	hsa_circ_0046910	up	exonic
1177	1.94367	2.77945	7.72055	0.000294777	0.309923	0.603798	126901	hsa_circ_0047065	up	exonic
5181	1.6907	2.41155	5.73711	0.00137933	0.336306	-0.545005	114128	hsa_circ_0047066	up	exonic
1954	-1.00356	1.97272	-6.97518	0.000504687	0.324565	0.2267	56420	hsa_circ_0049007	down	no
4138	-1.04568	6.19543	-6.00078	0.00109889	0.329048	-0.363441	139711	hsa_circ_0050104	down	no
25341	-1.20567	7.17407	-3.87147	0.0088488	0.441807	-2.15498	31887	hsa_circ_0055924	down	exonic
22030	-1.21324	8.17608	-4.01826	0.00751005	0.43072	-2.0056	14665	hsa_circ_0055925	down	exonic
27483	-1.31029	6.59323	-3.78942	0.00971259	0.447174	-2.24025	10378	hsa_circ_0055927	down	exonic
11089	1.09826	3.67621	4.81569	0.00325671	0.371655	-1.26426	81085	hsa_circ_0056686	up	exonic
8338	1.15443	3.11821	5.15551	0.00234314	0.355301	-0.982838	163804	hsa_circ_0056687	up	exonic
4656	-1.00136	11.9297	-5.88298	0.00121519	0.329048	-0.443315	158133	hsa_circ_0058089	down	no
3095	-1.06247	12.0153	-6.31899	0.000843582	0.329048	-0.157304	14320	hsa_circ_0058102	down	exonic
4026	-1.00963	12.0709	-6.04589	0.00105778	0.329048	-0.333373	32021	hsa_circ_0058103	down	exonic
3963	-1.03176	10.6257	-6.05968	0.00104557	0.329048	-0.324234	83326	hsa_circ_0058119	down	exonic
3130	-1.0051	12.5827	-6.30662	0.000852135	0.329048	-0.165066	124863	hsa_circ_0058124	down	exonic
2962	-1.01134	11.5176	-6.40095	0.000789375	0.329048	-0.10641	76006	hsa_circ_0058135	down	exonic
3417	-1.00181	12.5184	-6.22179	0.000913523	0.329048	-0.218815	38903	hsa_circ_0058138	down	exonic
5188	-1.00314	10.6763	-5.7358	0.00138092	0.336306	-0.545932	159936	hsa_circ_0058156	down	exonic
1233	-2.49464	11.9703	-7.67936	0.000303317	0.309923	0.584434	168880	hsa_circ_0058195	down	no
9584	1.02825	4.1591	4.99089	0.0027431	0.361577	-1.11671	51576	hsa_circ_0062160	up	exonic
17627	-1.18167	4.31478	-4.27001	0.00571151	0.409528	-1.75887	26832	hsa_circ_0062558	down	exonic
1240	1.61029	3.38557	7.62596	0.000314817	0.309923	0.559089	162005	hsa_circ_0066208	up	exonic
9983	1.13195	2.38812	4.94849	0.00285837	0.361577	-1.15193	160210	hsa_circ_0066209	up	no
18299	-1.51954	3.2934	-4.22244	0.00601037	0.415739	-1.80458	538	hsa_circ_0066556	down	exonic
11474	-1.05575	6.9415	-4.77112	0.0034043	0.375252	-1.30265	108017	hsa_circ_0066633	down	exonic
2563	1.241	4.18377	6.59143	0.000678189	0.329048	0.00855485	102288	hsa_circ_0070184	up	exonic
4145	1.31009	8.81734	6.0005	0.00109915	0.329048	-0.363629	161781	hsa_circ_0070186	up	exonic
8275	1.26664	9.16124	5.17091	0.00230925	0.353083	-0.970544	96103	hsa_circ_0070187	up	no
659	1.12591	2.89432	8.78426	0.000147022	0.274229	1.05163	58982	hsa_circ_0071482	up	exonic
13917	1.05562	4.74526	4.52823	0.00435529	0.394847	-1.51808	88500	hsa_circ_0071487	up	exonic
2927	1.03557	4.20653	6.41081	0.000783127	0.329048	-0.100344	104867	hsa_circ_0071489	up	exonic
4075	1.09067	3.94881	6.03179	0.00107044	0.329048	-0.342739	72752	hsa_circ_0071492	up	exonic
6028	1.05255	1.88125	5.5452	0.00163556	0.340278	-0.683631	78426	hsa_circ_0071537	up	exonic
1023	1.65434	5.31709	8.00738	0.000242472	0.298324	0.734194	71446	hsa_circ_0073645	up	exonic
16640	1.46119	3.39183	4.32715	0.00537449	0.408313	-1.70453	53198	hsa_circ_0073811	up	exonic
8667	1.87287	3.00211	5.11203	0.00244191	0.35579	-1.01776	37395	hsa_circ_0073812	up	exonic
24998	1.56236	4.96153	3.88645	0.00870064	0.440586	-2.13955	102901	hsa_circ_0073813	up	exonic
13042	1.50225	4.75946	4.60667	0.00401859	0.389887	-1.44735	14916	hsa_circ_0073814	up	exon-intronic
8324	1.55734	5.12906	5.15931	0.00233472	0.354803	-0.979801	6757	hsa_circ_0073816	up	exonic
21246	1.24299	5.52134	4.055	0.00721161	0.429341	-1.96885	14013	hsa_circ_0073817	up	exonic
4481	-1.07592	4.34552	-5.92553	0.00117162	0.329048	-0.414233	67311	hsa_circ_0076511	down	no
17718	-1.3627	4.56904	-4.26599	0.0057361	0.409617	-1.76272	143159	hsa_circ_0076710	down	exonic
4810	1.01202	4.4575	5.84147	0.0012595	0.331132	-0.471938	137218	hsa_circ_0077387	up	exonic
8702	1.14806	3.34835	5.10629	0.00245528	0.35579	-1.02238	112339	hsa_circ_0077853	up	exonic
1695	1.12564	8.99776	7.1947	0.000428722	0.31548	0.343861	106127	hsa_circ_0078969	up	no
16801	1.11081	2.41869	4.31707	0.00543229	0.408482	-1.71408	44371	hsa_circ_0079474	up	exonic
9780	1.05441	2.3241	4.96623	0.00280948	0.361577	-1.13716	69246	hsa_circ_0080414	up	exonic
21211	1.16083	3.75227	4.05579	0.00720542	0.429341	-1.96807	158687	hsa_circ_0081175	up	exonic
24907	-1.0542	7.25362	-3.89052	0.00866082	0.440151	-2.13536	35975	hsa_circ_0081567	down	exonic
7904	-1.57719	9.7792	-5.22463	0.00219539	0.351417	-0.92798	156594	hsa_circ_0081571	down	exonic
8814	-1.42496	7.4127	-5.09178	0.00248951	0.35579	-1.03412	84854	hsa_circ_0081572	down	exonic
5342	-1.0909	7.28247	-5.69384	0.00143282	0.339225	-0.575773	13480	hsa_circ_0081573	down	exonic
13077	-1.11057	9.50129	-4.60413	0.00402904	0.389927	-1.44963	176614	hsa_circ_0081575	down	exonic
10851	-1.23015	8.84202	-4.83872	0.00318331	0.371195	-1.24456	124515	hsa_circ_0081576	down	exonic
23381	1.19249	4.32034	3.95741	0.00803532	0.434883	-2.06703	108617	hsa_circ_0081945	up	exonic
5209	1.24099	4.77167	5.73091	0.00138685	0.336598	-0.549396	123217	hsa_circ_0081949	up	exonic
7792	1.1731	4.0322	5.24112	0.00216172	0.350634	-0.915005	167010	hsa_circ_0081950	up	exonic
20910	1.01508	4.76557	4.07254	0.00707391	0.427771	-1.9514	15700	hsa_circ_0081952	up	exonic
23948	1.00253	3.64159	3.92831	0.00830098	0.438306	-2.09665	101196	hsa_circ_0083243	up	no
7883	1.04596	6.25244	5.2283	0.00218784	0.351142	-0.925089	174740	hsa_circ_0084713	up	exonic
7855	1.16995	4.99149	5.23278	0.00217866	0.350634	-0.921557	111253	hsa_circ_0084715	up	exonic
14988	-1.01025	2.08907	-4.44402	0.00475286	0.401054	-1.59526	140885	hsa_circ_0085667	down	no
23080	-1.12401	2.3291	-3.97278	0.00789888	0.433153	-2.05145	77947	hsa_circ_0086589	down	exonic
16717	1.36225	7.10755	4.32255	0.00540078	0.408482	-1.70888	170094	hsa_circ_0087118	up	exonic
15135	1.01426	4.00026	4.43087	0.00481855	0.402812	-1.60743	31793	hsa_circ_0087516	up	exonic
27007	1.88986	4.21454	3.81044	0.00948258	0.444098	-2.21828	25499	hsa_circ_0087942	up	exonic
20378	1.70067	4.30349	4.09899	0.00687175	0.426391	-1.92518	74376	hsa_circ_0087943	up	exonic
25166	-1.09904	2.41504	-3.87813	0.00878259	0.441544	-2.14811	73459	hsa_circ_0089758	down	exonic
15625	1.07202	2.53801	4.39575	0.00499916	0.404924	-1.64008	151301	hsa_circ_0091250	up	exonic
1730	1.29252	3.18138	7.17913	0.000433652	0.31548	0.335726	167407	hsa_circ_0091309	up	no
