# Supplementary material for: CircRNA/lncRNA–miRNA–mRNA network and gene landscape in calcific aortic valve disease
Source: BMC Genomics. 2023 Jul 25;24:419. doi: 10.1186/s12864-023-09441-y (PMC10367311; doi:10.1186/s12864-023-09441-y)
Supplement: Supplementary file 17 — Supplementary Material 17: Table S20. Clinical characteristics of the patients collected for qRT-PCR [file 12864_2023_9441_MOESM17_ESM.xls]

## Sheet: Sheet1
TABLE S20 | Clinical characteristics of the patients collected for qRT-PCR.
Parameters	Control group(n=3)	CAVD group(n=3)
Age(years)	53.00±10.54	56.33±10.50
Male,n(%)	2（66.7）	3（100）
BMI(Kg/m2）	22.5±1.01	25.8±1.22
Smoking history,n(%)	1（33.3）	2（66.7）
Hypertension,n(%)	2（66.7）	2（66.7）
Diabetes,n(%)	1（33.3）	2（66.7）
Coronary Heart Disease,n(%)	1（33.3）	1（33.3）
