# Supplementary material for: CircRNA/lncRNA–miRNA–mRNA network and gene landscape in calcific aortic valve disease
Source: BMC Genomics. 2023 Jul 25;24:419. doi: 10.1186/s12864-023-09441-y (PMC10367311; doi:10.1186/s12864-023-09441-y)
Supplement: Supplementary file 18 — Supplementary Material 18: Table S21. Primer sequences information [file 12864_2023_9441_MOESM18_ESM.xls]

## Sheet: Sheet2
TABLE S21 | Primer sequences information.
Gene	Sequence
GAPDH	Forward：TGGACCTGACCTGCCGTCTA
	Reverse：GGAGTGGGTGTCGCTGT
SPP1	Forward：CTCCATTGACTCGAACGACTC
	Reverse：CAGGTCTGCGAAACTTCTTAGAT
HMOX1	Forward：AAGACTGCGTTCCTGCTCAAC
	Reverse：AAAGCCCTACAGCAACTGTCG
CD28	Forward：CTATTTCCCGGACCTTCTAAGCC
	Reverse：GCGGGGAGTCATGTTCATGTA
hsa-miR-525-5p	Forward：GCCTCCAGAGGGATGCA
	Reverse：ACTGCAGGGTCCGAGGTATT
hsa_circ_0073813	Forward：ATACACTATCCCATCAGACCC
	Reverse：CCTCGTCTTACATAATGAACGG
hsa_circ_0027587	Forward：CCTACCAACATGAAGAACTACG
	Reverse：CCACTGATCCATTACTTCTTGTATAT
U6	Forward：AGCACATATACTAAAATTGGAACGAT
	Reverse：
	GTCGTATCGACTGCAGGGTCCGAGGTATTCGCAGTCGATACGACAAAATATG
hsa_circ_0073816	Forward：ACCGTTAGATGTACCAACC
	Reverse：TGTTCAATCTTCCAGTCACTATTAA
hsa_circ_0073645	Forward：GGACATAGAGCGTGGCA
	Reverse：CAATAAATTTCTTCCGTGTGTGAT
hsa_circ_0026818	Forward：CCCCAGTGAGAAGGCTAACAA
	Reverse：ACCAATCCTGCTATCACTGTCA
