# Supplementary material for: CircRNA/lncRNA–miRNA–mRNA network and gene landscape in calcific aortic valve disease
Source: BMC Genomics. 2023 Jul 25;24:419. doi: 10.1186/s12864-023-09441-y (PMC10367311; doi:10.1186/s12864-023-09441-y)
Supplement: Supplementary file 19 — Supplementary Material 19: Table S2. DElncRNAs identified from GSE155119 [file 12864_2023_9441_MOESM19_ESM.xls]

## Sheet: Sheet1
Table S2. DElncRNAs identified from GSE155119
Gene symbol	logFC	AveExpr	t	P.Value	adj.P.Val	B	probe_id	ID	ACCESSION	change_lncr
RP11-168O22.1	1.58955	2.42276	16.9408	3.74954e-06	0.0706079	2.65518	137487	LNCV6_51012_PI430048170	ENST00000457975	up
RP1-153P14.7	1.31807	2.26473	16.8213	3.90357e-06	0.0706079	2.64387	35951	LNCV6_124066_PI430048170	ENST00000624365	up
LOC158435	1.09276	2.02303	12.7949	1.83348e-05	0.168314	2.11172	159771	LNCV6_966_PI430048170	NR_033838	up
RP1-41C23.1	-0.975522	2.00218	-11.7252	2.98967e-05	0.218773	1.9001	4782	LNCV6_89003_PI430048170	ENST00000578650	down
RP11-130C19.3	1.11472	2.13276	10.5563	5.36154e-05	0.242668	1.61764	160829	LNCV6_21628_PI430048170	ENST00000608097	up
RP11-594N15.3	0.963393	3.28065	10.1791	6.55617e-05	0.249946	1.51272	48808	LNCV6_125468_PI430048170	ENST00000565862	up
PPP3CB-AS1	-0.655923	2.12618	-10.0947	6.86446e-05	0.249946	1.4882	11064	LNCV6_22946_PI430048170	ENST00000620559	down
AC006262.4	-0.91822	4.02993	-9.9825	7.30094e-05	0.249946	1.45498	103227	LNCV6_32698_PI430048170	ENST00000600152	down
LOC102467073	0.676487	1.76695	9.90603	7.61681e-05	0.249946	1.43193	159363	LNCV6_75141_PI430048170	NR_104613	up
AP003025.2	0.751782	1.97986	9.86922	7.77454e-05	0.249946	1.42072	115211	LNCV6_24575_PI430048170	ENST00000443319	up
MIR646HG	-0.818963	1.96859	-9.54147	9.36e-05	0.260467	1.31731	8296	LNCV6_33521_PI430048170	ENST00000427820	down
LOC101927815	1.52449	2.3467	9.28754	0.000108505	0.263458	1.23256	161606	LNCV6_97616_PI430048170	NR_125426	up
RP11-404E16.1	-0.693225	2.8032	-9.17062	0.000116285	0.263458	1.19211	61356	LNCV6_11561_PI430048170	ENST00000504583	down
LOC101927730	0.785135	1.77744	9.02801	0.000126669	0.263458	1.1415	41101	LNCV6_114450_PI430048170	NR_110841	up
LOC389332	-0.682201	2.41947	-8.68479	0.000156403	0.274229	1.01369	145592	LNCV6_76019_PI430048170	NR_024418	down
FAM182B	1.08101	5.59626	8.61141	0.000163771	0.274229	0.985214	169063	LNCV6_117506_PI430048170	NR_026714	up
FOXD1-AS1	-1.05383	2.00168	-8.1807	0.000216099	0.282819	0.809377	31429	LNCV6_17389_PI430048170	ENST00000514661	down
LOC101928304	-0.831452	4.10454	-7.76075	0.000286711	0.309923	0.622536	10806	LNCV6_97592_PI430048170	NR_125856	down
RP11-134O21.1	1.70884	2.59105	7.68605	0.000301911	0.309923	0.587589	164789	LNCV6_20470_PI430048170	ENST00000519393	up
AC013727.1	-0.863523	1.86892	-7.56395	0.000328809	0.309923	0.52931	24266	LNCV6_13308_PI430048170	ENST00000455716	down
AC006129.3	-0.971092	2.14093	-7.53324	0.000336006	0.309923	0.514418	25569	LNCV6_64848_PI430048170	ENST00000623532	down
RP11-2N5.2	0.600792	1.67018	7.4961	0.000344954	0.309923	0.496283	36450	LNCV6_17725_PI430048170	ENST00000513366	up
LOC101927847	-1.02664	2.15709	-7.47811	0.000349387	0.309923	0.487449	133983	LNCV6_44746_PI430048170	NR_109791	down
RP11-16P20.3	0.682327	3.97349	7.38487	0.000373448	0.309923	0.441134	116591	LNCV6_20665_PI430048170	ENST00000521510	up
AC004988.1	-1.50894	2.44266	-7.34118	0.000385378	0.310453	0.419125	115368	LNCV6_19710_PI430048170	ENST00000415237	down
LOC101929771	-1.62955	3.08352	-7.31315	0.000393264	0.310627	0.4049	43777	LNCV6_7991_PI430048170	NR_125989	down
RP11-90K6.1	0.986233	4.84766	7.05105	0.000476797	0.319914	0.267797	11266	LNCV6_15068_PI430048170	ENST00000498032	up
RP11-140I24.1	-0.701674	1.79986	-7.00959	0.000491812	0.323258	0.245418	177587	LNCV6_29521_PI430048170	ENST00000561875	down
MIR3659	-0.677748	1.60775	-7.00087	0.000495038	0.323258	0.240687	108431	LNCV6_8687_PI430048170	NR_037432	down
AC114730.5	-0.789912	6.67238	-6.93984	0.000518322	0.324638	0.20733	35389	LNCV6_14427_PI430048170	ENST00000437438	down
LOC102724849	-1.33454	3.88596	-6.8972	0.000535338	0.324767	0.183776	163782	LNCV6_691_PI430048170	NR_110607	down
PSMD5-AS1	-1.54755	8.31377	-6.87121	0.000546031	0.324767	0.169311	161108	LNCV6_22230_PI430048170	ENST00000458394	down
UNQ6494	-0.605732	2.07818	-6.82637	0.000565057	0.327588	0.144177	90661	LNCV6_80986_PI430048170	NR_024280	down
RP11-14D22.2	-0.643842	6.19904	-6.81144	0.000571564	0.328286	0.135752	147808	LNCV6_14866_PI430048170	ENST00000485770	down
AL356213.1	1.0073	2.33519	6.70649	0.000619808	0.329048	0.0758057	156627	LNCV6_36970_PI430048170	ENST00000577653	up
RP11-45P15.4	0.686063	4.76505	6.69329	0.000626203	0.329048	0.0681708	71351	LNCV6_120310_PI430048170	ENST00000563989	up
RP11-818F20.5	-1.17058	2.07827	-6.58513	0.000681564	0.329048	0.0048264	144341	LNCV6_25543_PI430048170	ENST00000549807	down
PP12613	-0.757122	2.83721	-6.58194	0.000683284	0.329048	0.00293213	136024	LNCV6_83981_PI430048170	NR_024365	down
RP11-146D12.2	1.37347	3.9339	6.47527	0.000743664	0.329048	-0.0610074	179635	LNCV6_51067_PI430048170	ENST00000421686	up
ZFPM2-AS1	-1.32937	3.5256	-6.47393	0.000744461	0.329048	-0.0618202	164334	LNCV6_21302_PI430048170	ENST00000524045	down
GS1-57L11.1	1.1098	2.11204	6.46807	0.000747952	0.329048	-0.0653707	63366	LNCV6_20473_PI430048170	ENST00000520024	up
LINC00475	-1.61368	6.30924	-6.4449	0.000761966	0.329048	-0.0794763	24171	LNCV6_90310_PI430048170	ENST00000444476	down
AC084809.3	-1.17266	4.60242	-6.36391	0.000813362	0.329048	-0.129304	129558	LNCV6_30363_PI430048170	ENST00000444464	down
RP11-517I3.1	-0.705896	1.78743	-6.36383	0.00081341	0.329048	-0.129349	134194	LNCV6_17781_PI430048170	ENST00000512779	down
GATA6-AS1	0.60182	6.90142	6.26283	0.000883212	0.329048	-0.192694	77567	LNCV6_31441_PI430048170	ENST00000579431	up
MIR3622A	0.836016	7.10556	6.22262	0.000912897	0.329048	-0.218283	168256	LNCV6_125361_PI430048170	ENST00000623825	up
LOC101929897	-0.896376	3.38438	-6.19707	0.000932361	0.329048	-0.23466	138059	LNCV6_98507_PI430048170	NR_125823	down
AC005391.2	-1.02792	2.62373	-6.18535	0.000941448	0.329048	-0.242201	161401	LNCV6_115828_PI430048170	ENST00000585647	down
RP11-332H18.3	-0.694583	3.01302	-6.18317	0.000943146	0.329048	-0.243603	76296	LNCV6_30832_PI430048170	ENST00000585495	down
RP11-286N3.2	0.851113	2.09648	6.16804	0.000955055	0.329048	-0.253372	157838	LNCV6_31301_PI430048170	ENST00000578391	up
LINC01269	-0.95312	2.11275	-6.15509	0.000965383	0.329048	-0.261756	11776	LNCV6_1848_PI430048170	NR_125769	down
RP11-57H12.3	0.770533	2.48433	6.10263	0.00100856	0.329048	-0.295954	5695	LNCV6_11173_PI430048170	ENST00000419846	up
AP000648.5	1.38392	2.77025	6.05868	0.00104645	0.329048	-0.324897	77728	LNCV6_24272_PI430048170	ENST00000623539	up
ANKRD20A5P	0.750519	7.08851	6.04265	0.00106067	0.329048	-0.335518	76664	LNCV6_67441_PI430048170	NR_040113	up
RP6-24A23.7	2.50695	3.88033	6.03425	0.00106822	0.329048	-0.341101	177557	LNCV6_126102_PI430048170	ENST00000564206	up
RP11-247C2.2	-1.21875	2.73485	-6.01307	0.00108752	0.329048	-0.355222	15567	LNCV6_100015_PI430048170	ENST00000563727	down
RP11-23N2.4	0.61971	1.91309	5.96475	0.00113305	0.329048	-0.387661	168922	LNCV6_27928_PI430048170	ENST00000566344	up
RP11-779O18.3	-0.697835	3.02095	-5.95451	0.00114298	0.329048	-0.394577	79781	LNCV6_97078_PI430048170	ENST00000523005	down
LOC101926963	-0.721895	7.28831	-5.84934	0.00125096	0.330666	-0.466492	15975	LNCV6_84054_PI430048170	NR_110055	down
LOC101927969	-0.625023	3.30231	-5.83026	0.00127178	0.331427	-0.479706	33672	LNCV6_18102_PI430048170	NR_130737	down
MIR6715B	-0.842302	2.15076	-5.81624	0.00128734	0.331427	-0.489455	14891	LNCV6_9682_PI430048170	NR_106772	down
RP11-196G11.6	-0.656767	6.52681	-5.76887	0.00134153	0.334569	-0.522599	61617	LNCV6_29103_PI430048170	ENST00000622229	down
RP11-758N13.1	-1.01892	1.96763	-5.75489	0.00135803	0.335173	-0.532446	108681	LNCV6_27675_PI430048170	ENST00000558441	down
AC064875.2	-1.00032	4.93313	-5.74396	0.00137108	0.336045	-0.540161	147069	LNCV6_12542_PI430048170	ENST00000414661	down
RERG-IT1	0.645549	4.75363	5.63647	0.00150745	0.340278	-0.617005	156163	LNCV6_24811_PI430048170	ENST00000539734	up
LINC01180	0.640782	2.59305	5.60504	0.00155022	0.340278	-0.639806	117159	LNCV6_30552_PI430048170	NR_110661	up
LINC00545	-1.11254	3.86478	-5.59617	0.00156254	0.340278	-0.646265	77795	LNCV6_106107_PI430048170	NR_103813	down
RP5-884M6.1	-1.01217	3.51047	-5.56441	0.00160758	0.340278	-0.669499	179397	LNCV6_20072_PI430048170	ENST00000490162	down
RP11-725M22.1	-0.666855	1.63469	-5.54985	0.00162872	0.340278	-0.680199	126711	LNCV6_15996_PI430048170	ENST00000513564	down
AC007040.8	0.689103	1.68616	5.52626	0.00166367	0.340278	-0.697611	130811	LNCV6_13104_PI430048170	ENST00000434990	up
RP11-787B4.2	-0.81953	2.56305	-5.52326	0.00166818	0.340278	-0.699836	76233	LNCV6_22212_PI430048170	ENST00000416507	down
RP11-545G3.1	-0.586567	2.99574	-5.51935	0.00167408	0.340278	-0.702734	13753	LNCV6_20345_PI430048170	ENST00000495144	down
AC092675.3	-0.911181	2.57564	-5.44209	0.00179554	0.34279	-0.760442	147800	LNCV6_13277_PI430048170	ENST00000409490	down
SNORA75	0.70279	1.76566	5.363	0.00193046	0.34868	-0.820498	163485	LNCV6_35839_PI430048170	ENST00000391231	up
AC017002.1	-1.44306	6.14032	-5.33698	0.00197735	0.350066	-0.840472	77796	LNCV6_13437_PI430048170	ENST00000455309	down
AC005062.2	-0.707676	1.74651	-5.26742	0.00210924	0.350119	-0.894406	116819	LNCV6_19533_PI430048170	ENST00000415499	down
RP5-850O15.3	0.748488	1.99371	5.20834	0.00222921	0.351837	-0.940832	156228	LNCV6_10847_PI430048170	ENST00000424664	up
HLA-DPB2	0.900152	2.39908	5.20773	0.0022305	0.351837	-0.94132	42668	LNCV6_6807_PI430048170	NR_001435	up
LINC00941	-0.73208	2.9984	-5.17649	0.00229712	0.352597	-0.966104	138237	LNCV6_24930_PI430048170	ENST00000551972	down
SNORA70	0.93678	3.26258	5.10101	0.00246768	0.35579	-1.02665	36609	LNCV6_35989_PI430048170	ENST00000517233	up
RP11-350J20.12	-1.12123	5.13514	-5.08833	0.00249774	0.35579	-1.03692	131787	LNCV6_19238_PI430048170	ENST00000472053	down
LL22NC03-N14H11.1	-1.50892	11.0727	-5.07896	0.00252021	0.356695	-1.04453	176569	LNCV6_34137_PI430048170	ENST00000608286	down
LINC01123	0.721662	8.00081	5.04003	0.00261608	0.35964	-1.07627	146321	LNCV6_13393_PI430048170	NR_046112	up
RP11-57H12.2	0.727305	6.12684	5.03052	0.00264011	0.360087	-1.08406	80029	LNCV6_11172_PI430048170	ENST00000434207	up
RP11-543C4.1	0.683736	3.51835	4.99702	0.00272688	0.361577	-1.11164	159602	LNCV6_120284_PI430048170	ENST00000502101	up
RP11-159D12.8	0.787136	1.99919	4.95312	0.0028455	0.361577	-1.14807	104007	LNCV6_30783_PI430048170	ENST00000624409	up
AF015720.3	0.730638	2.00584	4.94234	0.00287554	0.361702	-1.15707	43973	LNCV6_33929_PI430048170	ENST00000412240	up
LINC01251	0.730948	2.06875	4.93939	0.00288382	0.361809	-1.15953	174263	LNCV6_21752_PI430048170	NR_109755	up
RP11-1029J19.5	0.670353	3.45908	4.90373	0.00298607	0.364962	-1.18945	42957	LNCV6_27452_PI430048170	ENST00000557778	up
LOC101559451	0.730622	2.31688	4.89124	0.00302288	0.365724	-1.19999	131199	LNCV6_224_PI430048170	NR_103482	up
RP11-195M16.3	-0.841726	1.89797	-4.8832	0.00304682	0.366337	-1.20677	33544	LNCV6_118443_PI430048170	ENST00000565955	down
CTB-1I21.1	-0.683091	3.28294	-4.86995	0.00308678	0.367067	-1.218	14714	LNCV6_17871_PI430048170	ENST00000502421	down
RUNX1-IT1	-0.591883	8.36237	-4.85807	0.00312309	0.368737	-1.22808	44425	LNCV6_110886_PI430048170	NR_026812	down
AC079779.5	0.668196	1.9171	4.82069	0.00324061	0.371195	-1.25998	164386	LNCV6_12285_PI430048170	ENST00000592090	up
RP4-800F24.1	0.588763	1.77485	4.81778	0.00324998	0.371352	-1.26247	103678	LNCV6_11710_PI430048170	ENST00000432081	up
RP11-118B18.2	0.598699	1.91674	4.79957	0.00330925	0.372713	-1.27811	177749	LNCV6_30907_PI430048170	ENST00000591379	up
HCCAT5	-0.668191	3.76567	-4.77755	0.00338253	0.375252	-1.29709	79814	LNCV6_40847_PI430048170	NR_027756	down
RP11-672L10.2	-0.881301	2.00208	-4.74011	0.00351147	0.378215	-1.32957	32703	LNCV6_31226_PI430048170	ENST00000582921	down
AC011288.2	-0.871132	2.39808	-4.70172	0.00364949	0.382457	-1.36312	133458	LNCV6_19490_PI430048170	ENST00000443947	down
LOC101929371	-0.815184	2.03482	-4.69428	0.00367698	0.382882	-1.36966	134458	LNCV6_84286_PI430048170	NR_109861	down
RP11-315I20.1	-0.634534	3.29688	-4.66961	0.0037697	0.384891	-1.3914	28570	LNCV6_11446_PI430048170	ENST00000599469	down
MIR409	-1.21059	2.49085	-4.66323	0.00379412	0.384902	-1.39704	14666	LNCV6_9534_PI430048170	NR_029975	down
HORMAD2-AS1	-0.660819	1.65121	-4.65804	0.00381411	0.38496	-1.40163	53808	LNCV6_34477_PI430048170	NR_110541	down
TTN-AS1	1.23877	2.14063	4.65756	0.00381597	0.38496	-1.40206	160591	LNCV6_13998_PI430048170	ENST00000585451	up
RP11-511B23.2	1.20897	2.84746	4.64402	0.00386872	0.386741	-1.41406	103857	LNCV6_25463_PI430048170	ENST00000550324	up
RP11-366M4.13	-0.726138	2.92382	-4.62336	0.00395082	0.388725	-1.43244	127356	LNCV6_16712_PI430048170	ENST00000503778	down
CTD-2287N17.1	-0.622963	1.84142	-4.59891	0.00405056	0.390231	-1.4543	77804	LNCV6_16944_PI430048170	ENST00000513859	down
RP11-196B3.1	0.946842	2.65229	4.59866	0.0040516	0.390231	-1.45452	36623	LNCV6_121122_PI430048170	ENST00000624177	up
LINC00570	-0.609905	4.60558	-4.59353	0.00407287	0.390739	-1.45912	160797	LNCV6_6039_PI430048170	NR_047499	down
LINC01050	-0.808676	1.69596	-4.59268	0.00407642	0.390739	-1.45988	63259	LNCV6_1860_PI430048170	NR_125747	down
RP11-101O21.1	-0.645514	4.74801	-4.592	0.00407926	0.390739	-1.46049	141415	LNCV6_30984_PI430048170	ENST00000581028	down
LOC100506274	1.35603	2.91902	4.58472	0.00410975	0.390739	-1.46703	36363	LNCV6_49568_PI430048170	NR_038432	up
RP11-394B2.1	-0.690614	3.31528	-4.58001	0.00412961	0.390876	-1.47126	14503	LNCV6_29467_PI430048170	ENST00000623414	down
AC022431.3	0.953922	1.94345	4.55068	0.00425578	0.39349	-1.49772	159073	LNCV6_17291_PI430048170	ENST00000431789	up
RP11-379B8.1	-0.765235	4.70393	-4.53821	0.00431073	0.394437	-1.50902	179782	LNCV6_18823_PI430048170	ENST00000418567	down
UNC5B-AS1	-0.971905	7.95965	-4.53175	0.00433951	0.394847	-1.51488	173615	LNCV6_56456_PI430048170	NR_038453	down
RP11-594C13.1	1.24435	2.99439	4.53166	0.00433992	0.394847	-1.51496	9669	LNCV6_27202_PI430048170	ENST00000557070	up
RP11-129J12.1	-1.01185	2.81946	-4.52129	0.00438659	0.394847	-1.52439	137424	LNCV6_23190_PI430048170	ENST00000452494	down
RP11-123K19.1	0.789485	2.21602	4.51317	0.00442351	0.395403	-1.53178	62132	LNCV6_42490_PI430048170	ENST00000451449	up
CTD-2385L22.2	-0.601435	3.9558	-4.47197	0.0046165	0.399482	-1.5695	28566	LNCV6_28982_PI430048170	ENST00000623305	down
DBIL5P2	0.752719	3.00679	4.46751	0.00463794	0.399482	-1.5736	6499	LNCV6_65867_PI430048170	NR_036635	up
RP4-794I6.4	-1.36192	3.3391	-4.45391	0.0047041	0.40079	-1.58613	34347	LNCV6_33000_PI430048170	ENST00000621919	down
MIR205HG	-0.601934	4.06382	-4.43154	0.00481518	0.402812	-1.6068	134554	LNCV6_11973_PI430048170	ENST00000444286	down
RSU1P2	-0.621276	2.7604	-4.43111	0.00481735	0.402812	-1.6072	5313	LNCV6_51416_PI430048170	NR_024472	down
LINC00152	-0.609482	4.56803	-4.41738	0.00488705	0.403744	-1.61995	42889	LNCV6_13183_PI430048170	ENST00000455131	down
SPATA8-AS1	-0.860472	3.42048	-4.41188	0.00491528	0.403744	-1.62506	304	LNCV6_28523_PI430048170	NR_102754	down
LINC01539	0.943143	2.22998	4.38795	0.00504028	0.405149	-1.64736	147742	LNCV6_121082_PI430048170	NR_040026	up
RP11-296K13.4	-0.743722	1.68672	-4.38605	0.0050504	0.405149	-1.64914	61508	LNCV6_52791_PI430048170	ENST00000584958	down
RP11-152K4.2	-0.797227	2.43759	-4.38537	0.00505401	0.405149	-1.64978	128939	LNCV6_17133_PI430048170	ENST00000523584	down
RP11-451H23.3	-0.721499	1.97754	-4.38479	0.00505709	0.405149	-1.65032	137571	LNCV6_123702_PI430048170	ENST00000513535	down
RP11-656E20.5	0.904653	3.53595	4.38145	0.00507488	0.405149	-1.65344	168033	LNCV6_24761_PI430048170	ENST00000538416	up
RP11-417O18.1	1.28354	3.63672	4.37994	0.00508295	0.405149	-1.65486	39098	LNCV6_25861_PI430048170	ENST00000624053	up
LINC01405	-0.985765	2.17639	-4.37852	0.00509054	0.405149	-1.65618	137873	LNCV6_25590_PI430048170	ENST00000331096	down
RP5-855F14.2	-0.739384	1.75092	-4.3185	0.00542404	0.408482	-1.71272	139291	LNCV6_12174_PI430048170	ENST00000429507	down
RP11-219B4.3	-0.829243	2.94684	-4.31407	0.0054496	0.408482	-1.71691	25292	LNCV6_21107_PI430048170	ENST00000520129	down
RP11-471B22.3	-0.764658	3.22711	-4.31225	0.00546015	0.408482	-1.71864	77832	LNCV6_61228_PI430048170	ENST00000615251	down
IL10RB-AS1	-0.923723	4.73184	-4.29888	0.00553834	0.40876	-1.73134	36798	LNCV6_96135_PI430048170	NR_038974	down
SOX9-AS1	0.638239	7.69871	4.29544	0.00555864	0.40876	-1.73461	146067	LNCV6_30936_PI430048170	NR_103738	up
RP11-114H24.3	-0.634032	1.64963	-4.2945	0.00556423	0.40876	-1.73551	139466	LNCV6_28219_PI430048170	ENST00000569892	down
RP11-210M15.2	0.867824	3.32173	4.26633	0.00573401	0.409617	-1.76239	109193	LNCV6_40203_PI430048170	ENST00000559008	up
CH507-42P11.3	0.642873	1.83954	4.26418	0.00574722	0.409642	-1.76445	48672	LNCV6_33618_PI430048170	ENST00000624240	up
LINC00284	-0.621944	2.50648	-4.21992	0.00602672	0.416134	-1.80702	43370	LNCV6_95527_PI430048170	ENST00000616953	down
ANKRD20A11P	0.847483	3.54377	4.19449	0.00619417	0.417437	-1.83163	42972	LNCV6_71569_PI430048170	NR_027270	up
RP11-274J16.5	-0.651238	2.86271	-4.16883	0.00636855	0.420051	-1.85661	146224	LNCV6_22070_PI430048170	ENST00000428958	down
PRSS23	-1.12894	6.73529	-4.16772	0.00637623	0.420051	-1.85769	9498	LNCV6_2198_PI430048170	NR_120592	down
RP11-588H23.3	-0.908475	2.02615	-4.11247	0.00677126	0.425796	-1.91188	42168	LNCV6_25328_PI430048170	ENST00000549616	down
RP11-507B12.1	-1.44462	2.34184	-4.10098	0.00685679	0.426391	-1.92321	136475	LNCV6_27999_PI430048170	ENST00000560686	down
CTD-2515H24.3	1.15448	2.37394	4.09986	0.00686521	0.426391	-1.92432	39869	LNCV6_27958_PI430048170	ENST00000563031	up
RP11-53B2.1	-0.655586	2.56076	-4.05477	0.00721346	0.429341	-1.96908	145372	LNCV6_121002_PI430048170	ENST00000624889	down
RP3-416H24.4	-0.785036	2.6415	-4.01191	0.00756304	0.43072	-2.01198	28613	LNCV6_25127_PI430048170	ENST00000547174	down
AC103564.7	-0.602367	3.12313	-4.00648	0.00760867	0.43072	-2.01744	136836	LNCV6_13573_PI430048170	ENST00000437330	down
RP11-398A8.4	-0.720208	3.03437	-3.98052	0.00783108	0.431872	-2.04362	14538	LNCV6_14923_PI430048170	ENST00000610188	down
LINC01133	-1.23917	7.62132	-3.95099	0.00809306	0.435669	-2.07355	42402	LNCV6_11642_PI430048170	NR_038849	down
AP000472.3	-0.740052	2.91499	-3.94035	0.00818987	0.437244	-2.08438	2013	LNCV6_33768_PI430048170	ENST00000452500	down
MIR129-2	-0.675043	2.05763	-3.93106	0.00827549	0.438114	-2.09385	126913	LNCV6_36536_PI430048170	ENST00000362207	down
TNRC18P1	0.655356	2.75368	3.9135	0.00843995	0.438306	-2.11179	117220	LNCV6_4444_PI430048170	NR_077215	up
DARS-AS1	-1.21389	2.35506	-3.91107	0.00846305	0.438406	-2.11428	176668	LNCV6_13609_PI430048170	ENST00000595624	down
NFE4	-1.04205	5.68804	-3.90703	0.00850147	0.438406	-2.11841	147151	LNCV6_125097_PI430048170	ENST00000420058	down
RP11-611O2.1	-0.667783	2.41267	-3.90677	0.00850395	0.438406	-2.11868	131520	LNCV6_25312_PI430048170	ENST00000544710	down
RP13-20L14.1	0.587932	6.05248	3.88928	0.00867297	0.440235	-2.13664	49183	LNCV6_47905_PI430048170	ENST00000566971	up
RP11-15E1.5	2.15426	3.8782	3.88521	0.0087128	0.440638	-2.14083	128639	LNCV6_80743_PI430048170	ENST00000619851	up
RP11-761N21.1	-0.737856	4.15254	-3.88502	0.00871465	0.440638	-2.14102	129898	LNCV6_14714_PI430048170	ENST00000412811	down
AC006947.1	0.845144	2.14608	3.86624	0.00890125	0.441807	-2.16038	157808	LNCV6_30878_PI430048170	ENST00000457168	up
MIR503HG	0.619375	5.87801	3.86536	0.00891014	0.441807	-2.16129	159893	LNCV6_35058_PI430048170	ENST00000440570	up
RP11-172H24.4	0.713306	1.70745	3.86275	0.00893638	0.441807	-2.16398	137018	LNCV6_25987_PI430048170	ENST00000610494	up
LINC01393	0.698877	2.12344	3.85737	0.00899097	0.441834	-2.16955	159945	LNCV6_125117_PI430048170	NR_120521	up
RP11-138H8.6	0.785654	3.60554	3.85295	0.00903604	0.441834	-2.17412	159970	LNCV6_28114_PI430048170	ENST00000557800	up
GS1-600G8.5	-0.704999	1.94998	-3.8484	0.00908264	0.441834	-2.17882	137687	LNCV6_34801_PI430048170	ENST00000443965	down
CTD-2298J14.2	0.974048	5.68968	3.84595	0.00910792	0.441834	-2.18137	36359	LNCV6_26851_PI430048170	ENST00000557067	up
AC005609.19	-0.60511	1.64751	-3.81963	0.00938401	0.444098	-2.2087	146833	LNCV6_17905_PI430048170	ENST00000623320	down
RP11-517B11.4	-0.918405	2.50862	-3.80646	0.00952569	0.444532	-2.22244	25849	LNCV6_99324_PI430048170	ENST00000503006	down
RN7SKP41	-0.883362	4.55875	-3.8054	0.00953721	0.444619	-2.22354	142078	LNCV6_36204_PI430048170	ENST00000410698	down
RP11-384J4.2	-1.03441	1.91163	-3.79023	0.00970352	0.447174	-2.2394	134972	LNCV6_26743_PI430048170	ENST00000552303	down
RP11-491F9.3	-0.991152	2.42706	-3.77581	0.00986469	0.449186	-2.25451	9098	LNCV6_29214_PI430048170	ENST00000623424	down
LOC101929705	-0.874908	2.14483	-3.7669	0.0099658	0.450729	-2.26387	28400	LNCV6_124095_PI430048170	NR_125865	down
RP11-305P14.1	-0.715466	2.21914	-3.75905	0.0100559	0.45162	-2.27213	25220	LNCV6_17336_PI430048170	ENST00000510964	down
RP11-755O11.2	0.597554	1.74961	3.75872	0.0100596	0.45162	-2.27247	39610	LNCV6_25522_PI430048170	ENST00000552081	up
CTD-3064H18.4	-0.663758	2.68563	-3.75698	0.0100797	0.45162	-2.27431	44245	LNCV6_32566_PI430048170	ENST00000316807	down
TRHDE-AS1	1.36806	6.25227	3.75586	0.0100927	0.45162	-2.27549	78740	LNCV6_108329_PI430048170	NR_026836	up
HOXB-AS4	-0.738665	2.44523	-3.75361	0.0101188	0.45162	-2.27786	62926	LNCV6_30682_PI430048170	ENST00000480386	down
LINC01296	-1.78659	7.87343	-3.74296	0.0102433	0.451814	-2.2891	64602	LNCV6_60602_PI430048170	NR_122111	down
RP11-374A22.1	0.82045	2.83701	3.73713	0.0103121	0.452091	-2.29525	76383	LNCV6_19042_PI430048170	ENST00000441521	up
RP13-614K11.2	-0.671947	2.59596	-3.7314	0.0103802	0.452416	-2.30131	103576	LNCV6_48397_PI430048170	ENST00000425194	down
LINC00277	-0.680507	1.95755	-3.73129	0.0103816	0.452416	-2.30143	136013	LNCV6_52855_PI430048170	ENST00000558922	down
RP11-160N1.10	0.949556	2.53754	3.72982	0.0103992	0.452607	-2.30299	11958	LNCV6_21851_PI430048170	ENST00000377548	up
LOC101926964	1.22278	5.36408	3.72448	0.0104632	0.452607	-2.30863	160670	LNCV6_118339_PI430048170	NR_110628	up
SNORD114-12	-0.595071	7.13633	-3.72376	0.0104719	0.452607	-2.3094	761	LNCV6_35708_PI430048170	NR_003205	down
LINC01059	0.640279	1.74804	3.71923	0.0105266	0.452607	-2.31419	39581	LNCV6_24510_PI430048170	ENST00000525757	up
RP11-259K5.1	0.617242	1.67104	3.71795	0.0105423	0.452607	-2.31556	36853	LNCV6_14692_PI430048170	ENST00000603982	up
CRHR1-IT1	0.672289	7.2897	3.71691	0.0105549	0.452618	-2.31666	9240	LNCV6_7384_PI430048170	NR_026906	up
RP11-128A17.1	0.616609	6.98879	3.70423	0.0107104	0.454212	-2.33012	136764	LNCV6_27706_PI430048170	ENST00000559509	up
PAQR9-AS1	-0.665753	1.71719	-3.70258	0.0107308	0.454313	-2.33188	15050	LNCV6_15274_PI430048170	ENST00000598787	down
LOC654841	1.08888	2.91276	3.69878	0.0107781	0.454432	-2.33592	127133	LNCV6_14297_PI430048170	NR_102371	up
DPY19L2P4	1.35514	4.90615	3.68406	0.0109631	0.454814	-2.3516	145193	LNCV6_125047_PI430048170	NR_003551	up
RP11-686D16.1	0.618762	2.26729	3.67982	0.0110171	0.454814	-2.35613	163851	LNCV6_18406_PI430048170	ENST00000443504	up
RP11-849F2.4	-0.687804	4.62993	-3.67427	0.0110882	0.455326	-2.36206	138050	LNCV6_29984_PI430048170	ENST00000585275	down
RP1-67K17.4	-0.586709	2.51693	-3.6652	0.0112054	0.455982	-2.37175	23643	LNCV6_19189_PI430048170	ENST00000454411	down
LOC101928661	1.1983	2.60098	3.66281	0.0112365	0.456772	-2.37431	158379	LNCV6_124254_PI430048170	NR_125860	up
LINC01018	1.21503	2.09993	3.65766	0.0113039	0.457441	-2.37982	9749	LNCV6_75207_PI430048170	NR_024424	up
XXbac-BPG13B8.10	0.985641	2.41802	3.65711	0.0113112	0.457472	-2.38042	35846	LNCV6_18479_PI430048170	ENST00000436804	up
RP11-303E16.5	-0.721414	2.3038	-3.62072	0.0118009	0.461905	-2.41954	6092	LNCV6_29631_PI430048170	ENST00000562450	down
RP11-457M11.5	0.613255	3.42801	3.6181	0.011837	0.461905	-2.42236	77269	LNCV6_18450_PI430048170	ENST00000562904	up
RP1-278D1.2	1.06077	2.43698	3.59814	0.0121167	0.464927	-2.44395	171794	LNCV6_35027_PI430048170	ENST00000624003	up
LINC01510	-1.11697	2.05233	-3.57729	0.0124166	0.467978	-2.46657	169447	LNCV6_20125_PI430048170	ENST00000450063	down
RP11-49K24.3	-0.659974	1.93286	-3.55899	0.0126866	0.469756	-2.48648	78742	LNCV6_31613_PI430048170	ENST00000623573	down
LINC01426	-0.910392	3.45062	-3.54369	0.0129174	0.470715	-2.50318	77225	LNCV6_84308_PI430048170	NR_038885	down
CTC-550B14.7	-1.00757	2.02725	-3.53814	0.0130022	0.470768	-2.50924	61295	LNCV6_32871_PI430048170	ENST00000586961	down
AC016751.3	-0.769884	2.66559	-3.51809	0.013314	0.473173	-2.53121	135892	LNCV6_13887_PI430048170	ENST00000453206	down
RP11-157L3.12	-0.687883	3.18141	-3.51748	0.0133236	0.473173	-2.53188	127041	LNCV6_25164_PI430048170	ENST00000615955	down
RP11-21A7A.2	0.943776	2.88352	3.51059	0.0134328	0.473966	-2.53945	172264	LNCV6_23963_PI430048170	ENST00000538550	up
KALRN	-0.691766	5.23519	-3.51014	0.0134399	0.473966	-2.53994	148886	LNCV6_89561_PI430048170	NR_028136	down
AF131215.8	0.615661	1.86604	3.50828	0.0134697	0.47398	-2.54199	115069	LNCV6_79535_PI430048170	ENST00000602443	up
SGOL1-AS1	-0.612333	1.78132	-3.50773	0.0134784	0.47398	-2.5426	62204	LNCV6_6006_PI430048170	NR_046723	down
AE000661.50	-0.658176	2.99999	-3.5025	0.0135622	0.47398	-2.54834	160523	LNCV6_50941_PI430048170	ENST00000555460	down
DUXAP8	-1.77362	7.1942	-3.4993	0.0136137	0.474078	-2.55187	174062	LNCV6_34133_PI430048170	ENST00000447898	down
RP11-459O16.8	1.01514	4.69009	3.47929	0.0139412	0.476174	-2.57393	159925	LNCV6_21842_PI430048170	ENST00000618108	up
LOC100288152	1.32503	3.65868	3.46881	0.0141163	0.477906	-2.58553	113392	LNCV6_16906_PI430048170	NR_125375	up
RP11-620J15.4	-0.77666	3.4614	-3.46791	0.0141314	0.477906	-2.58652	2105	LNCV6_25217_PI430048170	ENST00000619560	down
RP1-34H18.1	0.892132	4.26065	3.45886	0.0142846	0.478511	-2.59654	132289	LNCV6_25380_PI430048170	ENST00000550042	up
RP11-359K18.4	-0.886605	5.6611	-3.45719	0.0143132	0.478614	-2.5984	178704	LNCV6_11661_PI430048170	ENST00000609669	down
RP11-269M20.3	0.655018	2.16469	3.45615	0.0143309	0.478614	-2.59954	47441	LNCV6_17239_PI430048170	ENST00000607844	up
RP11-397O8.7	-0.715074	8.0949	-3.44177	0.0145792	0.479832	-2.61551	48957	LNCV6_26523_PI430048170	ENST00000415285	down
RP11-204E4.3	-0.715421	2.02567	-3.42722	0.0148352	0.481844	-2.6317	88101	LNCV6_28937_PI430048170	ENST00000570859	down
RP11-349H17.2	0.815245	6.44362	3.4219	0.01493	0.482114	-2.63763	136593	LNCV6_31478_PI430048170	ENST00000615734	up
RMST_10	0.689458	6.64504	3.39919	0.0153426	0.48498	-2.663	128229	LNCV6_36158_PI430048170	ENST00000616309	up
RNU2-34P	0.994194	2.82272	3.38225	0.0156585	0.485745	-2.68199	127759	LNCV6_35248_PI430048170	ENST00000516534	up
RP11-849I19.1	0.932208	7.45921	3.36951	0.0159008	0.48616	-2.69629	131780	LNCV6_31871_PI430048170	ENST00000573860	up
RP5-1033E15.3	0.669666	2.54873	3.36923	0.0159061	0.48616	-2.6966	127411	LNCV6_93112_PI430048170	ENST00000624619	up
CASC16	-1.0898	3.63494	-3.36285	0.0160292	0.487221	-2.70379	104429	LNCV6_37732_PI430048170	NR_033920	down
MIR3612	1.19019	4.94295	3.35861	0.0161114	0.487711	-2.70856	165587	LNCV6_9287_PI430048170	NR_037406	up
RP5-1056H1.2	0.682818	5.27731	3.35229	0.016235	0.488679	-2.71568	12387	LNCV6_33031_PI430048170	ENST00000619370	up
RP11-77H9.6	-0.640492	2.017	-3.35185	0.0162436	0.488679	-2.71618	12691	LNCV6_28805_PI430048170	ENST00000570290	down
FAM95B1	1.69279	4.09146	3.34844	0.0163108	0.489039	-2.72003	32933	LNCV6_21808_PI430048170	ENST00000589112	up
GLIS3-AS1	-0.737906	1.8831	-3.33219	0.0166348	0.490197	-2.73837	61341	LNCV6_21643_PI430048170	NR_026663	down
RP13-216E22.5	0.606472	2.63103	3.32089	0.0168645	0.492221	-2.75117	130981	LNCV6_34960_PI430048170	ENST00000603360	up
C9orf106	-0.663667	4.56843	-3.31375	0.0170113	0.492586	-2.75926	144704	LNCV6_22324_PI430048170	ENST00000316786	down
CTD-3080P12.3	-1.22297	2.50273	-3.31263	0.0170346	0.492586	-2.76054	137320	LNCV6_16918_PI430048170	NR_109911	down
MAPT-IT1	0.607058	5.06919	3.30749	0.0171413	0.492586	-2.76636	178127	LNCV6_30603_PI430048170	NR_024560	up
LINC01125	0.658618	7.01576	3.2825	0.0176711	0.494867	-2.7948	156290	LNCV6_13249_PI430048170	NR_038386	up
RP11-845M18.6	-0.859884	1.93143	-3.2771	0.017788	0.495303	-2.80096	119622	LNCV6_25126_PI430048170	ENST00000552441	down
RP11-1191J2.2	1.11511	4.08193	3.25328	0.0183134	0.497321	-2.82817	145090	LNCV6_15812_PI430048170	ENST00000599030	up
LOC101929384	0.590458	1.92915	3.25281	0.0183239	0.497321	-2.8287	138265	LNCV6_58461_PI430048170	NR_120475	up
AC068490.1	-0.750802	2.11775	-3.23166	0.0188053	0.500618	-2.85296	77701	LNCV6_12610_PI430048170	ENST00000430520	down
AC010084.1	1.46737	4.59341	3.22006	0.0190751	0.50194	-2.86629	134831	LNCV6_35181_PI430048170	ENST00000426699	up
RP11-783K16.5	-1.09296	5.55927	-3.21755	0.0191343	0.50194	-2.86918	95672	LNCV6_23968_PI430048170	ENST00000544553	down
RP13-262C2.3	0.726103	3.11649	3.21062	0.0192979	0.50246	-2.87716	157530	LNCV6_28315_PI430048170	ENST00000558110	up
LL22NC03-N64E9.1	-0.89877	7.51011	-3.19105	0.0197692	0.504762	-2.89974	104153	LNCV6_120073_PI430048170	ENST00000603308	down
RP11-540K16.2	-0.99919	2.17795	-3.18664	0.0198769	0.505343	-2.90483	141842	LNCV6_11813_PI430048170	ENST00000456771	down
RP11-531A24.7	0.727723	2.25287	3.18351	0.0199538	0.505858	-2.90845	33726	LNCV6_21030_PI430048170	ENST00000607665	up
LOC101929646	-0.588505	1.96681	-3.18189	0.0199938	0.505858	-2.91032	11601	LNCV6_98500_PI430048170	NR_120669	down
AC010967.2	0.813665	5.13332	3.17911	0.0200628	0.505954	-2.91355	32786	LNCV6_12875_PI430048170	ENST00000443237	up
DMKN	0.90396	6.803	3.16496	0.0204168	0.505954	-2.92994	62684	LNCV6_110387_PI430048170	NR_033746	up
CEBPZOS	0.753582	4.49296	3.16463	0.0204251	0.505954	-2.93032	158913	LNCV6_5271_PI430048170	NR_037880	up
LOC101928034	-0.813544	2.63732	-3.15037	0.0207893	0.506907	-2.94688	10226	LNCV6_38533_PI430048170	NR_125947	down
LINC01116	-1.30213	6.10896	-3.13441	0.021205	0.506907	-2.96544	13904	LNCV6_40545_PI430048170	NR_040001	down
LINC00877	-0.703915	1.75035	-3.12155	0.0215469	0.508814	-2.98044	5514	LNCV6_14922_PI430048170	ENST00000488545	down
LOC102723704	-1.02652	1.89777	-3.12152	0.0215475	0.508814	-2.98046	138684	LNCV6_123120_PI430048170	NR_125932	down
RP11-580I1.2	-0.832984	2.70123	-3.11887	0.0216189	0.509153	-2.98357	213	LNCV6_104512_PI430048170	ENST00000566676	down
AC104820.2	-0.615621	2.85228	-3.1139	0.0217529	0.509153	-2.98936	11526	LNCV6_14016_PI430048170	ENST00000424655	down
RP3-369A17.4	-1.19216	4.04723	-3.10027	0.0221257	0.509339	-3.0053	95040	LNCV6_105140_PI430048170	ENST00000453179	down
LINC00881	0.966308	2.5659	3.09918	0.0221557	0.509339	-3.00658	42839	LNCV6_40933_PI430048170	NR_034008	up
SFTA1P	-2.48647	6.0068	-3.09182	0.0223601	0.509553	-3.01519	76580	LNCV6_40802_PI430048170	ENST00000434919	down
RP11-544A12.4	-0.702149	1.93068	-3.09115	0.0223789	0.509553	-3.01598	138410	LNCV6_22366_PI430048170	ENST00000587408	down
PLCG1-AS1	0.585842	5.01082	3.08555	0.0225361	0.510501	-3.02255	8820	LNCV6_122124_PI430048170	NR_109889	up
RP4-809F18.1	0.737356	2.25244	3.07958	0.0227048	0.511188	-3.02955	147416	LNCV6_25800_PI430048170	ENST00000536639	up
RP11-551L14.4	-1.08081	3.3932	-3.07941	0.0227096	0.511188	-3.02975	12375	LNCV6_24931_PI430048170	ENST00000612219	down
AC063980.3	-0.624289	2.26177	-3.0759	0.0228096	0.511658	-3.03387	134057	LNCV6_17868_PI430048170	ENST00000514282	down
LINC00304	-0.75058	4.9998	-3.05721	0.0233497	0.512562	-3.05584	109674	LNCV6_29789_PI430048170	ENST00000565008	down
MIR3126	-0.617123	1.93213	-3.05642	0.0233728	0.512562	-3.05677	63834	LNCV6_9389_PI430048170	NR_036073	down
RP11-220I1.5	-0.585477	2.07358	-3.05342	0.023461	0.512562	-3.06031	11410	LNCV6_125698_PI430048170	ENST00000569583	down
RP13-884E18.2	-1.41007	4.01773	-3.04872	0.0235998	0.512562	-3.06584	169188	LNCV6_16507_PI430048170	ENST00000505454	down
RP11-489P6.2	-0.754089	6.29363	-3.04794	0.0236228	0.512562	-3.06676	96305	LNCV6_25224_PI430048170	ENST00000623442	down
LINC00477	-0.747819	2.42403	-3.04283	0.0237748	0.51317	-3.07278	31267	LNCV6_4557_PI430048170	NR_029451	down
AC016912.3	-0.658707	2.20922	-3.0414	0.0238177	0.513235	-3.07448	144363	LNCV6_90967_PI430048170	ENST00000418415	down
RP11-354K4.2	1.68271	3.77907	3.03501	0.0240098	0.514275	-3.08202	95491	LNCV6_18803_PI430048170	ENST00000607287	up
RP11-402J6.1	-0.822794	2.4673	-3.03245	0.0240871	0.514275	-3.08504	179392	LNCV6_42968_PI430048170	ENST00000506057	down
LOC441242	0.723786	2.49995	3.02982	0.024167	0.514394	-3.08815	11247	LNCV6_97608_PI430048170	NR_038378	up
CTD-3094K11.1	-1.05099	2.92946	-3.02547	0.0242995	0.514756	-3.09328	173964	LNCV6_38954_PI430048170	ENST00000558221	down
FGD5P1	-0.672133	6.16695	-3.01781	0.024535	0.515193	-3.10235	12546	LNCV6_111012_PI430048170	NR_036481	down
NPY6R	-1.58039	2.9185	-3.01643	0.0245777	0.515193	-3.10398	133087	LNCV6_6456_PI430048170	NR_002713	down
MOBP	-1.18737	3.22555	-3.01342	0.024671	0.515193	-3.10754	43445	LNCV6_100101_PI430048170	NR_103505	down
AC099552.4	0.619647	1.76358	3.00711	0.024868	0.515544	-3.11501	157614	LNCV6_20380_PI430048170	ENST00000431083	up
RP3-399L15.3	0.640561	2.03948	2.99919	0.0251179	0.516816	-3.12441	43726	LNCV6_19008_PI430048170	ENST00000519270	up
RP11-554D15.3	-0.781947	3.42834	-2.99895	0.0251253	0.516849	-3.12468	11108	LNCV6_18789_PI430048170	ENST00000436672	down
AC009892.7	-0.661891	3.35977	-2.99453	0.0252659	0.51697	-3.12993	168685	LNCV6_36456_PI430048170	ENST00000620228	down
RP11-867G23.10	-0.60007	3.84631	-2.99419	0.0252769	0.51697	-3.13034	61747	LNCV6_24034_PI430048170	ENST00000527061	down
FCGR1C	-1.48721	9.07081	-2.98997	0.0254119	0.517566	-3.13534	172561	LNCV6_5867_PI430048170	NR_027484	down
RP11-439M11.1	1.42655	2.34223	2.98588	0.0255436	0.518206	-3.1402	155890	LNCV6_12453_PI430048170	ENST00000607613	up
RP1-65J11.1	1.13036	4.22273	2.98228	0.0256601	0.518901	-3.14448	103573	LNCV6_53702_PI430048170	ENST00000430320	up
RP11-385J1.2	-1.02291	3.35973	-2.9813	0.0256919	0.519081	-3.14565	78409	LNCV6_15505_PI430048170	ENST00000425330	down
lncRNA-ATB	-1.06119	6.63415	-2.95331	0.0266195	0.521461	-3.17899	11648	LNCV6_50283_PI430048170	lncrna-atb_hg_1	down
RP11-384P7.7	1.1474	3.96401	2.95043	0.026717	0.521876	-3.18243	5911	LNCV6_125673_PI430048170	ENST00000566968	up
RP5-827C21.6	0.749235	4.30648	2.93317	0.0273091	0.524159	-3.20304	173291	LNCV6_12171_PI430048170	ENST00000610233	up
LOC100996286	-0.779018	2.37613	-2.9248	0.0276014	0.524974	-3.21306	95349	LNCV6_16620_PI430048170	NR_121628	down
RP11-44L9.3	-0.730944	1.94936	-2.92258	0.0276796	0.524974	-3.21572	132832	LNCV6_29524_PI430048170	ENST00000564291	down
APCDD1L-AS1	-0.701077	2.5813	-2.91989	0.0277746	0.525022	-3.21894	42005	LNCV6_33485_PI430048170	NR_034147	down
RP11-680F20.9	-1.16865	3.14279	-2.91946	0.0277898	0.525022	-3.21945	15279	LNCV6_24526_PI430048170	ENST00000526211	down
RP11-798K3.4	0.729976	3.45756	2.91712	0.0278726	0.525096	-3.22225	177183	LNCV6_28055_PI430048170	ENST00000559904	up
LINC01191	-0.608919	1.72436	-2.91483	0.0279543	0.525243	-3.225	130947	LNCV6_83932_PI430048170	NR_034128	down
RP11-335O4.3	0.619209	2.71776	2.91185	0.0280605	0.525953	-3.22857	159416	LNCV6_25294_PI430048170	ENST00000425371	up
LOC79160	-1.27141	5.26742	-2.90487	0.0283116	0.526198	-3.23695	165064	LNCV6_1479_PI430048170	NR_125359	down
ST7-AS2_1	-0.619677	1.92676	-2.90178	0.0284233	0.526601	-3.24066	14182	LNCV6_36295_PI430048170	ENST00000622900	down
AC011752.1	0.733401	5.09438	2.89547	0.0286532	0.527403	-3.24824	138498	LNCV6_65514_PI430048170	ENST00000417609	up
LINC01564	0.782524	4.20397	2.89403	0.0287059	0.527863	-3.24997	157375	LNCV6_8239_PI430048170	NR_125841	up
RP11-9G1.3	-0.727733	3.06527	-2.89285	0.0287492	0.527897	-3.25138	43403	LNCV6_16478_PI430048170	ENST00000506897	down
RP11-277J6.2	-0.769568	2.8647	-2.8927	0.0287549	0.527897	-3.25157	145412	LNCV6_30973_PI430048170	ENST00000579100	down
AC098973.2	-0.590862	1.73913	-2.88182	0.0291574	0.529579	-3.26465	139085	LNCV6_14655_PI430048170	ENST00000414382	down
LINC01057	-0.935577	5.75184	-2.87888	0.0292671	0.530014	-3.26818	95756	LNCV6_11161_PI430048170	ENST00000432162	down
AC003088.1	-0.629277	4.32054	-2.87702	0.0293371	0.530278	-3.27043	54447	LNCV6_42611_PI430048170	ENST00000435466	down
RP11-522B15.3	-0.856459	2.48595	-2.87336	0.0294747	0.530705	-3.27483	103293	LNCV6_52986_PI430048170	ENST00000558382	down
RP1-241P17.1	-0.627202	1.89061	-2.87332	0.0294763	0.530705	-3.27489	42212	LNCV6_35025_PI430048170	ENST00000415394	down
LINC00862	-0.689695	1.81814	-2.86581	0.0297612	0.531855	-3.28394	146221	LNCV6_11892_PI430048170	NR_040064	down
RP11-243M5.5	0.637444	3.01677	2.86473	0.0298024	0.531878	-3.28524	24343	LNCV6_25902_PI430048170	ENST00000624597	up
STARD4-AS1	0.59772	2.63472	2.86431	0.0298184	0.531878	-3.28574	95876	LNCV6_123550_PI430048170	NR_040093	up
RP11-119F7.5	0.67456	7.44998	2.86401	0.02983	0.531878	-3.28611	591	LNCV6_118923_PI430048170	ENST00000562082	up
MIR3682	0.608088	5.70582	2.85886	0.0300275	0.532318	-3.29232	41284	LNCV6_9020_PI430048170	NR_037453	up
RNU6ATAC20P	0.715253	4.21318	2.84846	0.0304307	0.533609	-3.30487	177665	LNCV6_35245_PI430048170	ENST00000408436	up
LINC00937	0.84742	6.33585	2.84781	0.030456	0.533609	-3.30565	174152	LNCV6_84166_PI430048170	NR_024420	up
RP11-297C4.3	-1.03148	4.63822	-2.84144	0.0307063	0.534374	-3.31336	179294	LNCV6_29080_PI430048170	ENST00000562525	down
MYEF2	1.16483	3.1798	2.83903	0.0308014	0.534374	-3.31627	53697	LNCV6_1666_PI430048170	NR_125408	up
RP11-291I6.2	-0.620102	6.0688	-2.83616	0.0309153	0.534374	-3.31974	6284	LNCV6_26575_PI430048170	ENST00000619688	down
RP11-10C24.1	-0.712299	3.43377	-2.83306	0.0310389	0.534903	-3.3235	160658	LNCV6_72823_PI430048170	ENST00000605513	down
RP11-535A5.1	0.782224	8.14296	2.83216	0.0310746	0.534903	-3.32458	25594	LNCV6_31446_PI430048170	ENST00000608890	up
RP11-459F6.3	-1.13629	3.24074	-2.823	0.0314429	0.535326	-3.33567	71523	LNCV6_29350_PI430048170	ENST00000569580	down
RP11-148O21.6	0.941178	4.51945	2.81794	0.0316487	0.535561	-3.34181	156897	LNCV6_20551_PI430048170	ENST00000602626	up
POT1-AS1	-0.706332	4.48334	-2.81253	0.0318697	0.536407	-3.34836	129865	LNCV6_100464_PI430048170	NR_125718	down
LOC100996583	0.643212	2.04545	2.80702	0.0320971	0.537092	-3.35505	36805	LNCV6_103588_PI430048170	NR_121638	up
Z84488.1	-0.95239	7.46856	-2.79238	0.0327089	0.537264	-3.37282	14402	LNCV6_36651_PI430048170	ENST00000584665	down
LLNLF-187D8.1	0.748522	8.27862	2.79192	0.0327285	0.537393	-3.37339	62835	LNCV6_32708_PI430048170	ENST00000617053	up
LINC00619	-1.59436	3.22263	-2.79061	0.0327838	0.537393	-3.37498	108908	LNCV6_22779_PI430048170	NR_033923	down
MIR4772	0.74352	2.39723	2.7906	0.0327843	0.537393	-3.37499	161829	LNCV6_9255_PI430048170	NR_039930	up
AC007879.6	-0.59947	1.68697	-2.78732	0.0329234	0.537811	-3.37898	24183	LNCV6_14178_PI430048170	ENST00000438824	down
LINC01073	-1.1853	3.14976	-2.78013	0.0332308	0.538492	-3.38772	168173	LNCV6_26085_PI430048170	ENST00000441659	down
AP000350.5	1.68118	4.85358	2.77112	0.0336205	0.53897	-3.3987	95037	LNCV6_34313_PI430048170	ENST00000609510	up
LINC01152	0.988787	4.62325	2.77077	0.0336356	0.53897	-3.39912	135226	LNCV6_5735_PI430048170	NR_110132	up
CTC-251I16.1	-0.763201	8.84864	-2.74868	0.0346121	0.541813	-3.42606	161709	LNCV6_18174_PI430048170	ENST00000624694	down
AL365214.1	-0.930231	7.68418	-2.74502	0.0347768	0.542296	-3.43053	42248	LNCV6_36783_PI430048170	ENST00000583484	down
LINC00702	-1.87797	5.03151	-2.74319	0.0348594	0.542339	-3.43276	169516	LNCV6_22499_PI430048170	ENST00000454470	down
RP11-348N5.7	0.598072	4.80636	2.74274	0.0348799	0.542368	-3.43332	135107	LNCV6_119036_PI430048170	ENST00000603915	up
LINC01415	0.850571	3.59342	2.74204	0.0349117	0.542525	-3.43417	177531	LNCV6_31659_PI430048170	ENST00000587320	up
RN7SKP240	0.606814	4.31081	2.7344	0.0352594	0.543276	-3.4435	138106	LNCV6_36119_PI430048170	ENST00000410583	up
RP11-317F20.3	0.681232	3.94335	2.7306	0.0354342	0.543733	-3.44816	42401	LNCV6_23285_PI430048170	ENST00000623755	up
RP11-806O11.1	0.701715	3.15267	2.71759	0.0360384	0.545047	-3.46407	138430	LNCV6_42518_PI430048170	ENST00000520646	up
RP11-38M8.1	-0.600344	3.93488	-2.71593	0.0361164	0.545328	-3.46611	162346	LNCV6_20250_PI430048170	ENST00000609619	down
RP11-1J7.1	0.737547	3.19611	2.71481	0.036169	0.545349	-3.46748	109794	LNCV6_15910_PI430048170	ENST00000514103	up
RP11-30G8.1	0.607267	2.08044	2.70256	0.0367507	0.546822	-3.48249	35709	LNCV6_27632_PI430048170	ENST00000553644	up
RP11-383J24.1	-0.588997	3.032	-2.69369	0.037178	0.548036	-3.49338	78964	LNCV6_46377_PI430048170	ENST00000517482	down
LOC101927497	-0.772104	3.10609	-2.69273	0.0372244	0.548036	-3.49455	171851	LNCV6_19987_PI430048170	NR_110088	down
RP11-1055B8.1	-0.673261	4.45917	-2.68873	0.0374194	0.548036	-3.49947	5537	LNCV6_31146_PI430048170	ENST00000624417	down
KLF3-AS1	0.612895	5.55674	2.68631	0.0375378	0.548036	-3.50244	161283	LNCV6_16017_PI430048170	ENST00000610668	up
RP11-114H23.1	0.701989	1.97903	2.68544	0.0375802	0.548036	-3.5035	36965	LNCV6_52961_PI430048170	ENST00000552466	up
LINC01515	0.718995	1.79506	2.68006	0.0378453	0.54851	-3.51012	158683	LNCV6_22908_PI430048170	ENST00000596743	up
RP13-514E23.2	0.775995	3.86176	2.66809	0.0384418	0.549585	-3.52484	14201	LNCV6_16261_PI430048170	ENST00000610225	up
LOC101928381	0.615902	2.12779	2.65966	0.0388681	0.551042	-3.53521	3770	LNCV6_113675_PI430048170	NR_121570	up
AF127936.7	0.591247	2.06847	2.65401	0.0391564	0.551431	-3.54217	158852	LNCV6_33700_PI430048170	ENST00000418954	up
AP001625.5	-0.638368	1.85623	-2.65395	0.0391596	0.551431	-3.54224	135238	LNCV6_34025_PI430048170	ENST00000455116	down
FAM66A	0.714475	3.50627	2.6515	0.0392853	0.551634	-3.54526	156267	LNCV6_20562_PI430048170	ENST00000525829	up
RP11-211N11.5	0.717493	1.84228	2.63796	0.0399883	0.553416	-3.56195	158725	LNCV6_23283_PI430048170	ENST00000448834	up
TMEM72-AS1	1.091	2.87889	2.63414	0.0401892	0.553731	-3.56666	178696	LNCV6_118875_PI430048170	NR_033842	up
LINC01010	-0.857465	2.35535	-2.63379	0.0402077	0.553731	-3.5671	135467	LNCV6_4635_PI430048170	NR_038219	down
AC008060.7	-0.59258	3.38762	-2.63158	0.0403248	0.554025	-3.56983	137887	LNCV6_20386_PI430048170	ENST00000401499	down
LINC00989	-0.58633	8.1215	-2.61784	0.0410585	0.556081	-3.58679	15663	LNCV6_123087_PI430048170	NR_038826	down
AL590726.1	-0.787594	7.81931	-2.61741	0.0410814	0.556081	-3.58732	178768	LNCV6_36524_PI430048170	ENST00000390176	down
CTD-2568P8.1	-0.909184	2.41258	-2.61651	0.0411303	0.556194	-3.58844	64250	LNCV6_27011_PI430048170	ENST00000554773	down
RP11-118G23.2	-0.704205	7.13947	-2.59108	0.0425291	0.559247	-3.61989	134374	LNCV6_30373_PI430048170	ENST00000577546	down
RP3-333B15.5	-0.699057	2.14723	-2.59087	0.0425412	0.559247	-3.62016	134172	LNCV6_33163_PI430048170	ENST00000611020	down
RP11-57H12.5	0.642796	2.30238	2.58644	0.04279	0.55954	-3.62565	163295	LNCV6_11174_PI430048170	ENST00000624604	up
AC007731.1	-0.662312	7.54008	-2.58188	0.0430475	0.559579	-3.63129	77827	LNCV6_36947_PI430048170	ENST00000578704	down
RP11-320N7.2	-0.616257	2.89385	-2.58172	0.0430569	0.559579	-3.63149	54270	LNCV6_24666_PI430048170	ENST00000543206	down
RP11-673P17.2	-0.630056	6.23689	-2.58026	0.0431398	0.559774	-3.6333	132324	LNCV6_29010_PI430048170	ENST00000565783	down
LINC00632	0.589252	5.76513	2.57832	0.0432504	0.560001	-3.63571	90836	LNCV6_4137_PI430048170	NR_028345	up
RP11-664D1.1	-0.769118	2.566	-2.57779	0.0432804	0.560077	-3.63636	178810	LNCV6_24663_PI430048170	ENST00000545357	down
INHBA-AS1	-0.81826	3.82757	-2.57769	0.0432862	0.560089	-3.63649	130592	LNCV6_19716_PI430048170	NR_027119	down
LOC100507468	0.655274	3.50527	2.5718	0.0436237	0.561813	-3.64379	39044	LNCV6_37998_PI430048170	NR_108105	up
RP11-538D16.3	0.685648	1.9058	2.56025	0.0442936	0.563182	-3.65812	42261	LNCV6_11815_PI430048170	ENST00000428646	up
RP11-420N3.3	-0.717802	2.96417	-2.55965	0.0443287	0.563258	-3.65886	36066	LNCV6_28785_PI430048170	ENST00000569895	down
CTD-2026G6.3	0.784909	4.93374	2.55699	0.0444845	0.563944	-3.66216	23751	LNCV6_69021_PI430048170	ENST00000608389	up
RP11-861L17.4	-0.653659	4.9566	-2.55383	0.0446711	0.56445	-3.66609	33288	LNCV6_31767_PI430048170	ENST00000620563	down
RP11-115N4.1	-0.906215	2.43137	-2.54925	0.0449423	0.56519	-3.67178	146803	LNCV6_19977_PI430048170	ENST00000449361	down
RP5-1018K9.1	0.731294	2.01794	2.5383	0.0455976	0.566473	-3.68539	34363	LNCV6_90951_PI430048170	ENST00000415637	up
RP11-666A8.12	0.977301	7.43217	2.53711	0.0456695	0.566473	-3.68687	129672	LNCV6_31022_PI430048170	ENST00000607478	up
LOC100130298	-0.701009	4.23761	-2.53678	0.0456894	0.566473	-3.68728	79292	LNCV6_107615_PI430048170	NR_034003	down
MIR3129	-1.23055	2.42803	-2.53656	0.0457027	0.566473	-3.68755	138681	LNCV6_9288_PI430048170	NR_036076	down
CTD-2050B12.1	0.653107	2.12307	2.53574	0.0457518	0.566473	-3.68856	4714	LNCV6_126341_PI430048170	ENST00000565441	up
CTD-2377O17.1	0.751781	3.22436	2.52622	0.0463325	0.567588	-3.70041	1215	LNCV6_17399_PI430048170	ENST00000606270	up
RN7SL767P	0.851138	1.79663	2.52446	0.0464403	0.567738	-3.70259	129791	LNCV6_36211_PI430048170	ENST00000493013	up
MIR622	-1.05064	8.08136	-2.52187	0.0465997	0.567981	-3.70581	79463	LNCV6_9035_PI430048170	NR_030754	down
RP11-597D13.2	-1.1371	3.45633	-2.50571	0.0476088	0.569402	-3.72594	88078	LNCV6_16694_PI430048170	ENST00000624394	down
XXbac-BPGBPG55C20.1	0.601709	9.85815	2.50359	0.0477432	0.569872	-3.72858	146286	LNCV6_18720_PI430048170	ENST00000607119	up
RP11-742B18.1	-0.934967	1.83493	-2.485	0.0489364	0.573291	-3.75176	132160	LNCV6_16271_PI430048170	ENST00000503993	down
RP11-255H23.4	-1.00171	2.32254	-2.48109	0.0491912	0.573402	-3.75664	144577	LNCV6_38590_PI430048170	ENST00000599944	down
MIR4793	-0.67058	2.61797	-2.47474	0.0496079	0.573574	-3.76456	145502	LNCV6_8761_PI430048170	NR_039956	down
LINC00469	-0.604395	1.92244	-2.47388	0.0496649	0.573574	-3.76563	96282	LNCV6_51434_PI430048170	NR_027146	down
RP11-849N15.3	0.590252	2.33029	2.47371	0.0496765	0.573574	-3.76585	129363	LNCV6_30058_PI430048170	ENST00000623265	up
MASP1	0.707217	10.8862	2.47233	0.0497677	0.573574	-3.76757	765	LNCV6_3612_PI430048170	NR_033519	up
LINC01443	-0.606093	1.60031	-2.4712	0.0498427	0.573898	-3.76899	134388	LNCV6_31421_PI430048170	NR_104164	down
RP11-148O21.3	0.74932	2.74149	2.47045	0.0498922	0.573898	-3.76992	128126	LNCV6_20552_PI430048170	ENST00000527922	up
