# Supplementary material for: CircRNA/lncRNA–miRNA–mRNA network and gene landscape in calcific aortic valve disease
Source: BMC Genomics. 2023 Jul 25;24:419. doi: 10.1186/s12864-023-09441-y (PMC10367311; doi:10.1186/s12864-023-09441-y)
Supplement: Supplementary file 20 — Supplementary Material 20: Table S3. DEmiRNAs identified from GSE87885 [file 12864_2023_9441_MOESM20_ESM.xls]

## Sheet: GSE87885DEG严格标准
Table S3. DEmiRNAs identified from GSE87885
	logFC	AveExpr	t	P.Value	adj.P.Val	B	probe_id	ID	change
1	3.16096	1.80246	7.39168	0.000637241	0.653144	-1.76285	72	hsa-miR-6853-3p	up
7	3.14855	1.79545	7.34314	0.000657493	0.653144	-1.77034	75	hsa-miR-218-1-3p	up
13	3.35254	2.10943	6.52603	0.00114496	0.653144	-1.91539	82	hsa-miR-7160-5p	up
19	2.73104	1.55926	6.37579	0.00127577	0.653144	-1.94648	487	hsa-miR-1537-5p	up
25	2.9668	2.03337	6.06478	0.0016067	0.653144	-2.016	51	hsa-miR-7160-3p	up
31	3.54137	2.01765	5.96132	0.00173845	0.653144	-2.04079	49	hsa-miR-600	up
37	2.82204	1.61074	5.88231	0.00184763	0.653144	-2.06031	105	hsa-miR-1267	up
43	2.52199	1.44101	5.804	0.00196386	0.653144	-2.08018	643	hsa-miR-3146	up
49	2.4998	1.42845	5.77444	0.00200995	0.653144	-2.08782	37	hsa-miR-4524b-5p	up
55	2.81124	1.60463	5.68033	0.00216531	0.653144	-2.11267	336	hsa-miR-4778-3p	up
61	2.46249	1.40735	5.48705	0.00253069	0.653144	-2.1663	754	hsa-miR-6865-3p	up
67	2.36202	1.35052	5.41001	0.0026961	0.653144	-2.1887	68	hsa-miR-4525	up
73	-2.32501	2.128	-5.39274	0.00273488	0.653144	-2.1938	1609	hsa-miR-219a-5p	down
79	2.61653	1.49449	5.3823	0.00275864	0.653144	-2.1969	750	hsa-miR-455-5p	up
85	2.32007	1.32679	5.365	0.00279856	0.653144	-2.20206	551	hsa-miR-381-5p	up
91	2.23732	1.27997	5.22706	0.00314206	0.653144	-2.24436	423	hsa-miR-758-5p	up
97	-2.23248	2.0465	-5.08278	0.00355515	0.653144	-2.29084	3582	hsa-miR-548av-3p	down
103	-2.67091	3.07469	-5.0318	0.003716	0.653144	-2.30784	2964	hsa-miR-6819-5p	down
109	2.41519	1.38059	4.94113	0.00402345	0.653144	-2.33884	762	hsa-miR-6081	up
115	-2.23834	2.26864	-4.92026	0.00409833	0.653144	-2.34611	3675	hsa-miR-548ax	down
121	2.45011	1.40034	4.87414	0.00426967	0.653144	-2.36238	1835	hsa-miR-4655-3p	up
127	-2.51605	2.52625	-4.85841	0.00432999	0.653144	-2.36799	2313	hsa-miR-6809-3p	down
133	-2.44309	2.22521	-4.80361	0.00454804	0.653144	-2.38778	3830	hsa-miR-548b-3p	down
139	3.42246	2.33588	4.79561	0.00458089	0.653144	-2.3907	119	hsa-miR-4774-3p	up
145	2.0464	1.17197	4.74664	0.00478833	0.653144	-2.40877	469	hsa-miR-3162-3p	up
151	2.90677	2.56939	4.74601	0.00479105	0.653144	-2.409	76	hsa-miR-3610	up
157	-2.37955	2.17129	-4.73525	0.00483811	0.653144	-2.41302	2838	hsa-miR-548ah-3p	down
163	2.07387	1.18751	4.65365	0.00521288	0.678606	-2.44395	429	hsa-miR-4780	up
169	-2.28486	2.69295	-4.54504	0.00576505	0.724607	-2.48652	3831	hsa-miR-6511a-3p	down
175	-2.26106	2.66178	-4.36619	0.00682877	0.753466	-2.56032	1206	hsa-miR-212-3p	down
181	1.94928	1.11703	4.34642	0.00695972	0.753466	-2.56877	364	hsa-miR-3140-3p	up
187	2.23791	1.62393	4.34254	0.00698578	0.753466	-2.57043	87	hsa-miR-4506	up
193	-2.68009	3.04188	-4.32262	0.00712122	0.753466	-2.57902	3212	hsa-miR-6823-5p	down
199	-2.19402	2.08248	-4.31509	0.0071732	0.753466	-2.58228	2106	hsa-miR-300	down
205	2.21442	1.53867	4.30623	0.00723492	0.753466	-2.58612	1721	hsa-miR-4728-3p	up
211	-2.68342	2.62015	-4.24514	0.00767762	0.762375	-2.61298	3479	hsa-miR-5095	down
217	2.18054	1.50605	4.23702	0.00773878	0.762375	-2.6166	229	hsa-miR-1269b	up
223	2.63975	2.60922	4.17803	0.0082003	0.772465	-2.64316	77	hsa-miR-4316	up
229	-2.30254	2.10594	-4.13341	0.00857044	0.772465	-2.66363	3863	hsa-miR-6834-3p	down
235	2.13514	1.9147	4.12489	0.00864324	0.772465	-2.66757	291	hsa-miR-1271-3p	up
241	-2.16442	1.98874	-4.10545	0.00881216	0.772465	-2.67661	2094	hsa-miR-525-5p	down
247	1.76768	1.01431	4.09542	0.00890084	0.772465	-2.68131	550	hsa-miR-3144-5p	up
253	2.33647	1.33606	4.02812	0.00952263	0.779567	-2.71321	846	hsa-miR-6726-3p	up
259	2.07109	1.18594	4.01488	0.0096507	0.779567	-2.71957	2369	hsa-miR-302b-3p	up
265	2.31999	1.32674	4.01184	0.00968041	0.779567	-2.72104	313	hsa-miR-1825	up
