# Supplementary material for: CircRNA/lncRNA–miRNA–mRNA network and gene landscape in calcific aortic valve disease
Source: BMC Genomics. 2023 Jul 25;24:419. doi: 10.1186/s12864-023-09441-y (PMC10367311; doi:10.1186/s12864-023-09441-y)
Supplement: Supplementary file 21 — Supplementary Material 21: Table S4. DEmRNAs identified from merged GSE77287,GSE12644 and GSE51472 [file 12864_2023_9441_MOESM21_ESM.xls]

## Sheet: Sheet1
Table S4. DEmRNAs identified from merged GSE77287, GSE12644 and GSE51472
	logFC	AveExpr	t	P.Value	adj.P.Val	B	change	symbol	ENTREZID
CD93	0.799371	7.65916	8.25911	7.07737e-10	3.18199e-06	12.367	up	CD93	22918
CXCL16	0.761946	8.27466	8.23271	7.64474e-10	3.18199e-06	12.2955	up	CXCL16	58191
S100A9	0.988956	7.63305	8.11354	1.08379e-09	3.38331e-06	11.9717	up	S100A9	6280
MMP12	2.57647	6.8368	7.6497	4.2803e-09	1.06896e-05	10.6938	up	MMP12	4321
ADRA2A	1.02178	6.39438	7.36249	1.01322e-08	1.56679e-05	9.88946	up	ADRA2A	150
PPBP	1.77028	5.37681	7.29123	1.25626e-08	1.56679e-05	9.68848	up	PPBP	5473
SCG2	1.17005	8.34455	7.26076	1.37742e-08	1.56679e-05	9.60238	up	SCG2	7857
MYO1F	0.59808	6.95689	7.23964	1.46827e-08	1.56679e-05	9.54263	up	MYO1F	4542
CXCL12	0.754666	9.82282	7.21173	1.59769e-08	1.56679e-05	9.46362	up	CXCL12	6387
CCL19	1.15328	8.92812	7.08311	2.36007e-08	2.10501e-05	9.09845	up	CCL19	6363
CRYBG1	0.630536	7.12049	6.96136	3.41853e-08	2.84581e-05	8.75134	up	CRYBG1	202
FHL2	0.609416	9.42025	6.88397	4.32911e-08	3.3786e-05	8.52997	up	FHL2	2274
STEAP1	0.730692	8.03446	6.83857	4.97332e-08	3.4501e-05	8.39988	up	STEAP1	26872
C5AR1	0.871459	7.10362	6.67659	8.16812e-08	5.09977e-05	7.93432	up	C5AR1	728
VCAM1	0.808773	9.33555	6.4939	1.43221e-07	8.51617e-05	7.40691	up	VCAM1	7412
CTHRC1	1.02546	9.64175	6.45923	1.59362e-07	9.04523e-05	7.30657	up	CTHRC1	115908
CD53	0.670847	9.53481	6.29482	2.64637e-07	0.000143675	6.82978	up	CD53	963
TREM1	1.15545	7.63277	6.25377	3.00416e-07	0.000156181	6.71053	up	TREM1	54210
PLTP	0.639874	9.90491	6.24081	3.12688e-07	0.000156181	6.67287	up	PLTP	5360
CA12	0.776532	7.23914	6.21518	3.38475e-07	0.000162559	6.59833	up	CA12	771
HCK	0.662087	8.1089	6.14109	4.25632e-07	0.000196847	6.38279	up	HCK	3055
F10	-0.590136	6.91661	-6.12917	4.41633e-07	0.000196953	6.34807	down	F10	2159
LAPTM5	0.80901	9.46885	6.07891	5.15967e-07	0.000216843	6.20169	up	LAPTM5	7805
PLPP3	-0.763461	8.76406	-6.07579	5.20965e-07	0.000216843	6.19262	down	PLPP3	8613
MATN2	-0.826804	10.2179	-6.04071	5.80751e-07	0.000226444	6.09038	down	MATN2	4147
NANOS1	-1.28834	7.50088	-5.9864	6.87134e-07	0.000227124	5.93207	down	NANOS1	340719
TMEM132C	-1.03141	6.88381	-5.98451	6.91176e-07	0.000227124	5.92655	down	TMEM132C	92293
GPR83	-1.13794	6.72116	-5.96484	7.34595e-07	0.000235202	5.86921	down	GPR83	10888
ARL4C	0.642671	7.50861	5.94071	7.91618e-07	0.000235355	5.79884	up	ARL4C	10123
C6	-1.05787	7.60302	-5.91573	8.55333e-07	0.000247671	5.72597	down	C6	729
CD48	0.817846	6.93221	5.87422	9.72792e-07	0.000264071	5.60483	up	CD48	962
CCL8	0.920099	8.10444	5.86417	1.00357e-06	0.00026663	5.57551	up	CCL8	6355
ANGPTL7	-1.03337	7.1992	-5.833	1.10537e-06	0.000276054	5.48455	down	ANGPTL7	10218
S100A8	1.61756	7.26702	5.80404	1.20921e-06	0.000290374	5.40002	up	S100A8	6279
HAND2-AS1	-0.8571	7.5747	-5.78195	1.29491e-06	0.000305085	5.33555	down	HAND2-AS1	79804
LY86	0.760429	7.95283	5.7692	1.34713e-06	0.000311512	5.29832	up	LY86	9450
CHI3L1	1.52349	7.38751	5.75611	1.40291e-06	0.000315845	5.26013	up	CHI3L1	1116
SIGLEC7	0.611693	6.09124	5.6937	1.70243e-06	0.000365838	5.07792	up	SIGLEC7	27036
THBS2	0.623935	11.1479	5.68248	1.76269e-06	0.000365838	5.04517	up	THBS2	7058
CTSG	0.700171	6.46923	5.67803	1.78715e-06	0.000365838	5.0322	up	CTSG	1511
PLPP4	0.594026	5.8653	5.65134	1.94133e-06	0.000384784	4.95428	up	PLPP4	196051
IBSP	0.865987	6.32508	5.64613	1.97294e-06	0.000384939	4.93907	up	IBSP	3381
FRZB	-0.649476	9.58483	-5.62506	2.10611e-06	0.000400533	4.87757	down	FRZB	2487
CD2	0.732216	6.99013	5.61854	2.14909e-06	0.000400533	4.85854	up	CD2	914
IL1RN	0.832205	5.98834	5.59935	2.28079e-06	0.000418827	4.80254	up	IL1RN	3557
NDNF	-0.964146	6.63182	-5.55403	2.62478e-06	0.00046986	4.67027	down	NDNF	79625
EVI2A	0.703453	7.47515	5.4889	3.21162e-06	0.000539759	4.48028	up	EVI2A	2123
CHST9	-0.9913	5.3614	-5.40656	4.14427e-06	0.000643197	4.24024	down	CHST9	83539
MNDA	0.854867	7.4547	5.39392	4.30958e-06	0.000643197	4.20342	up	MNDA	4332
ENPP2	0.693124	8.94599	5.37181	4.61482e-06	0.000670061	4.13899	up	ENPP2	5168
DOCK8	0.740826	6.4912	5.3169	5.46919e-06	0.000767346	3.97909	up	DOCK8	81704
KRT18	0.65775	7.60304	5.30279	5.71302e-06	0.00079265	3.93803	up	KRT18	3875
GPM6A	-0.974397	5.16656	-5.2932	5.885e-06	0.000807538	3.91011	down	GPM6A	2823
TSPAN8	-0.965288	8.89709	-5.26086	6.50351e-06	0.00083721	3.81605	down	TSPAN8	7103
AQP9	0.970428	6.12333	5.23742	6.99178e-06	0.000853415	3.74791	up	AQP9	366
CXCL8	1.13423	6.70417	5.23522	7.03946e-06	0.000853415	3.74152	up	CXCL8	3576
SLAMF8	0.668639	7.57545	5.19511	7.96749e-06	0.000928818	3.62497	up	SLAMF8	56833
WIF1	-0.984496	6.512	-5.1505	9.14324e-06	0.00103783	3.49545	down	WIF1	11197
CD52	0.72539	6.99284	5.1287	9.77884e-06	0.0010806	3.43222	up	CD52	1043
SLPI	0.71774	7.88913	5.10403	1.05515e-05	0.00113583	3.36067	up	SLPI	6590
TRHDE	-1.07463	6.02372	-5.02741	1.33582e-05	0.00137855	3.13881	down	TRHDE	29953
CD163	0.588836	10.1719	5.00145	1.44683e-05	0.00145547	3.06374	up	CD163	9332
TMEM100	-0.833182	8.65254	-4.98987	1.49924e-05	0.00145547	3.03028	down	TMEM100	55273
KIF21A	-0.809254	6.82166	-4.98893	1.50361e-05	0.00145547	3.02754	down	KIF21A	55605
STMN2	1.20487	6.43321	4.91931	1.86193e-05	0.00166864	2.82659	up	STMN2	11075
CHRDL1	-1.07108	7.55534	-4.91122	1.90873e-05	0.00169038	2.80325	down	CHRDL1	91851
TM4SF18	0.733608	5.66334	4.89553	2.0028e-05	0.00175692	2.75803	up	TM4SF18	116441
C16orf54	0.713191	6.12637	4.87809	2.11278e-05	0.00182271	2.70779	up	C16orf54	283897
HMOX1	1.15624	8.87603	4.86329	2.21076e-05	0.00187794	2.66519	up	HMOX1	3162
C15orf48	0.887059	5.19141	4.8128	2.58008e-05	0.00212689	2.52004	up	C15orf48	84419
PKP2	-0.924154	5.73127	-4.71824	3.4436e-05	0.00263805	2.24892	down	PKP2	5318
NDP	-0.723304	6.24765	-4.6934	3.71428e-05	0.00274439	2.17788	down	NDP	4693
MMP1	1.4248	5.10904	4.67781	3.89487e-05	0.00281128	2.13332	up	MMP1	4312
PRIMA1	-0.694678	7.69067	-4.66734	4.02094e-05	0.00284066	2.10343	down	PRIMA1	145270
CCR1	0.882953	7.48376	4.6215	4.62198e-05	0.00313666	1.97271	up	CCR1	1230
KIT	0.670694	6.86569	4.61822	4.6683e-05	0.00315097	1.96336	up	KIT	3815
GPR84	0.619277	6.19451	4.5943	5.01982e-05	0.003352	1.89526	up	GPR84	53831
KRT14	1.124	6.28951	4.56986	5.40589e-05	0.00351026	1.82577	up	KRT14	3861
EVI2B	0.616573	7.58095	4.56696	5.45359e-05	0.00351026	1.81753	up	EVI2B	2124
LAMP3	0.633588	4.91525	4.55147	5.71552e-05	0.00364131	1.77355	up	LAMP3	27074
CPA3	0.905519	7.55982	4.54454	5.83668e-05	0.00367536	1.75388	up	CPA3	1359
GPR183	0.585115	6.77221	4.51294	6.42202e-05	0.00391179	1.6643	up	GPR183	1880
SMTNL2	-0.615246	6.35365	-4.50725	6.53331e-05	0.00392566	1.6482	down	SMTNL2	342527
EPB41L4B	-0.903016	6.88701	-4.49855	6.70742e-05	0.00398836	1.62355	down	EPB41L4B	54566
GZMK	0.892049	6.3552	4.47755	7.14637e-05	0.00420928	1.56415	up	GZMK	3003
ADGRG2	-0.69043	6.98571	-4.46416	7.44097e-05	0.0043273	1.52631	down	ADGRG2	10149
LRFN5	-0.607882	5.60592	-4.45276	7.70118e-05	0.00441122	1.49411	down	LRFN5	145581
CTTNBP2	-0.626916	5.40387	-4.43501	8.12419e-05	0.00462752	1.44403	down	CTTNBP2	83992
C1orf162	0.814663	7.50086	4.42305	8.42188e-05	0.00475855	1.41033	up	C1orf162	128346
ITM2A	-0.692802	8.47303	-4.41534	8.61952e-05	0.00484828	1.38861	down	ITM2A	9452
CCL18	0.757526	9.62275	4.3847	9.45106e-05	0.00522192	1.30239	up	CCL18	6362
CCR2	0.665619	6.39956	4.38126	9.54921e-05	0.00524757	1.29272	up	CCR2	729230
CHAD	-0.63034	7.69327	-4.31462	0.000116608	0.00599211	1.10581	down	CHAD	1101
PRTFDC1	-0.592551	9.39957	-4.31309	0.000117142	0.0059949	1.10153	down	PRTFDC1	56952
PLIN1	-0.673593	6.78447	-4.2972	0.000122844	0.00618528	1.05709	down	PLIN1	5346
TNC	0.872654	9.7672	4.29558	0.000123439	0.00618936	1.05257	up	TNC	3371
CD84	0.596841	7.72086	4.2624	0.000136296	0.00664815	0.959946	up	CD84	8832
FREM1	-0.655587	5.88398	-4.2486	0.00014202	0.00682538	0.921497	down	FREM1	158326
COLGALT2	-0.70763	8.11989	-4.22241	0.000153541	0.00718076	0.848623	down	COLGALT2	23127
VAT1L	-0.965797	8.55318	-4.17732	0.00017556	0.00804328	0.723472	down	VAT1L	57687
MMP13	0.850356	4.98767	4.15829	0.000185753	0.0083136	0.670791	up	MMP13	4322
TLR2	0.792261	7.83955	4.15574	0.000187162	0.00834675	0.663736	up	TLR2	7097
CCL4	0.620344	6.73553	4.14325	0.000194214	0.00859216	0.629218	up	CCL4	6351
TYROBP	0.760931	9.52299	4.14236	0.000194729	0.00859216	0.626749	up	TYROBP	7305
PLVAP	0.705261	7.02076	4.10013	0.000220625	0.00953268	0.510279	up	PLVAP	83483
PRND	0.738746	5.51524	4.08535	0.000230465	0.00980565	0.469594	up	PRND	23627
GALNT3	0.769081	5.09808	4.08048	0.000233799	0.00989644	0.456202	up	GALNT3	2591
LONRF2	-0.686731	5.93967	-4.07885	0.000234922	0.00991039	0.451734	down	LONRF2	164832
CHODL	-0.6808	5.99057	-4.07415	0.000238205	0.00997063	0.438799	down	CHODL	140578
FCMR	0.657863	6.41916	4.07338	0.000238746	0.00997063	0.436684	up	FCMR	9214
PDZRN4	-1.04595	6.92363	-4.07086	0.000240521	0.0100113	0.42978	down	PDZRN4	29951
SPP1	1.58434	6.06633	4.03167	0.000269919	0.0108725	0.322324	up	SPP1	6696
CYTIP	0.844237	6.03284	4.02562	0.000274759	0.0109265	0.305769	up	CYTIP	9595
FMO3	0.780206	6.81185	3.98348	0.000310905	0.0119823	0.190691	up	FMO3	2328
CD300A	0.705857	7.74392	3.98232	0.000311964	0.0119861	0.187525	up	CD300A	11314
ADGRD1	-0.636078	7.25371	-3.98002	0.00031407	0.01203	0.181263	down	ADGRD1	283383
AMPD3	0.643625	6.64372	3.96013	0.000332885	0.0123708	0.127119	up	AMPD3	272
GREM1	0.739188	4.87607	3.93794	0.000355179	0.0128554	0.066817	up	GREM1	26585
ANXA3	-0.727671	7.01199	-3.90742	0.000388217	0.0137328	-0.0158815	down	ANXA3	306
STC1	0.81903	6.54376	3.8631	0.000441568	0.0152127	-0.135527	up	STC1	6781
RASGRP1	0.724522	5.43086	3.84328	0.000467682	0.0156975	-0.188879	up	RASGRP1	10125
PTGDS	-0.660704	9.49825	-3.83338	0.000481271	0.0158985	-0.215469	down	PTGDS	5730
CXCL9	0.659429	7.58656	3.8249	0.000493217	0.0162436	-0.238225	up	CXCL9	4283
PAX7	-0.690158	6.12091	-3.80706	0.000519309	0.0167129	-0.286058	down	PAX7	5081
LCP2	0.851371	6.69906	3.79031	0.000545007	0.0174054	-0.330861	up	LCP2	3937
CXCL13	0.681235	4.33074	3.78819	0.000548354	0.0174231	-0.336538	up	CXCL13	10563
PLLP	-0.742851	6.35087	-3.77624	0.000567551	0.0179418	-0.368444	down	PLLP	51090
MFAP5	1.03485	7.2288	3.72835	0.000651271	0.0198352	-0.495951	up	MFAP5	8076
LY96	0.677117	8.09401	3.72671	0.000654323	0.0198796	-0.500281	up	LY96	23643
TMEM108	-0.586258	6.44521	-3.69077	0.000725194	0.0214585	-0.595488	down	TMEM108	66000
TF	-0.899346	7.10355	-3.66382	0.000783146	0.0227422	-0.666611	down	TF	7018
GAP43	0.634834	8.64698	3.6441	0.000828369	0.0235087	-0.718519	up	GAP43	2596
POU2AF1	0.773096	5.36394	3.60454	0.000926796	0.0251039	-0.822258	up	POU2AF1	5450
VMO1	0.765283	6.2666	3.49045	0.00127791	0.0324335	-1.11851	up	VMO1	284013
CD28	0.741941	6.73172	3.47359	0.00133959	0.0336179	-1.1619	up	CD28	940
PRG4	0.85537	8.07971	3.46068	0.00138875	0.0344809	-1.19506	up	PRG4	10216
BCL2A1	0.830006	5.06027	3.4583	0.00139799	0.0345678	-1.20117	up	BCL2A1	597
GPR65	0.730504	6.49267	3.42967	0.00151399	0.036638	-1.27446	up	GPR65	8477
APCDD1	-0.87567	10.124	-3.41388	0.00158185	0.0374811	-1.31476	down	APCDD1	147495
TRAF3IP3	0.641355	5.69662	3.41297	0.00158586	0.0375049	-1.31708	up	TRAF3IP3	80342
CCR5	0.606268	7.83202	3.40943	0.00160153	0.0375908	-1.32612	up	CCR5	1234
APOC1	0.647548	7.06614	3.38777	0.00170053	0.0385889	-1.3812	up	APOC1	341
RGS18	0.72511	5.30325	3.3802	0.00173651	0.0391405	-1.40042	up	RGS18	64407
VWF	0.844513	8.47423	3.37043	0.00178399	0.0399021	-1.42517	up	VWF	7450
FCGBP	0.663113	8.45343	3.35706	0.001851	0.0403698	-1.459	up	FCGBP	8857
TPSB2	0.751827	7.54899	3.35504	0.00186135	0.0404221	-1.46412	up	TPSB2	64499
ANGPTL1	-0.655739	6.94202	-3.32841	0.00200282	0.0421753	-1.53127	down	ANGPTL1	9068
MPPED2	-0.762663	6.63756	-3.31086	0.0021016	0.0437856	-1.57537	down	MPPED2	744
TCEAL2	-0.867235	7.77635	-3.2891	0.00223057	0.0457358	-1.6299	down	TCEAL2	140597
CXCL10	0.702085	6.81038	3.25293	0.00246177	0.0493421	-1.7201	up	CXCL10	3627
FCN1	0.637223	5.57844	3.24849	0.00249169	0.0496233	-1.73114	up	FCN1	2219
LINC01094	0.743687	6.1776	3.24651	0.00250511	0.0497319	-1.73605	up	LINC01094	100505702
NBEA	-0.601534	6.57797	-3.23311	0.00259801	0.0510887	-1.76932	down	NBEA	26960
CEP126	-0.614654	7.02432	-3.23217	0.00260461	0.0511381	-1.77164	down	CEP126	57562
ADAM28	0.83468	5.98681	3.22869	0.0026293	0.0513804	-1.78025	up	ADAM28	10863
TMEM200A	0.941825	6.13684	3.22187	0.0026784	0.051853	-1.79715	up	TMEM200A	114801
ANGPT2	0.662473	5.64471	3.19434	0.00288544	0.0547577	-1.8651	up	ANGPT2	285
VLDLR	-0.620507	6.51739	-3.17043	0.00307744	0.0573552	-1.92383	down	VLDLR	7436
CCL5	0.782838	6.72751	3.09989	0.00371728	0.0647388	-2.09575	up	CCL5	6352
LYZ	0.714453	6.53119	3.05042	0.00423904	0.0709108	-2.215	up	LYZ	4069
DKK2	-0.765195	7.05807	-3.04296	0.0043235	0.0715066	-2.2329	down	DKK2	27123
ENPEP	0.61762	4.46066	3.02331	0.00455352	0.0737482	-2.27988	up	ENPEP	2028
SOX9	-0.614606	8.0365	-2.96084	0.00536399	0.0820679	-2.42808	down	SOX9	6662
TPSAB1	0.593228	7.16961	2.93394	0.00575318	0.0864158	-2.49133	up	TPSAB1	7177
SMOC2	0.865996	7.92967	2.91112	0.00610405	0.0902234	-2.54472	up	SMOC2	64094
ITLN1	-0.784888	6.0192	-2.84989	0.00714691	0.100528	-2.68669	down	ITLN1	55600
TFEC	0.625967	5.78917	2.8165	0.00778357	0.106924	-2.76332	up	TFEC	22797
