# Supplementary material for: CircRNA/lncRNA–miRNA–mRNA network and gene landscape in calcific aortic valve disease
Source: BMC Genomics. 2023 Jul 25;24:419. doi: 10.1186/s12864-023-09441-y (PMC10367311; doi:10.1186/s12864-023-09441-y)
Supplement: Supplementary file 22 — Supplementary Material 22: Table S5. MiRNAs in the intersection of DEmiRNAs and predicted miRNAs by DEcircRNAs [file 12864_2023_9441_MOESM22_ESM.xls]

## Sheet: Sheet1
Table S5. MiRNAs in the intersection of DEmiRNAs and predicted miRNAs by DEcircRNAs
hsa-miR-4525
hsa-miR-525-5p
hsa-miR-4778-3p
hsa-miR-4524b-5p
hsa-miR-548ax
hsa-miR-3144-5p
hsa-miR-3146
hsa-miR-4655-3p
hsa-miR-212-3p
hsa-miR-548av-3p
hsa-miR-548b-3p
hsa-miR-6819-5p
hsa-miR-218-1-3p
hsa-miR-4780
hsa-miR-302b-3p
hsa-miR-758-5p
hsa-miR-6834-3p
hsa-miR-1267
hsa-miR-6511a-3p
hsa-miR-600
hsa-miR-1271-3p
hsa-miR-4316
hsa-miR-7160-3p
hsa-miR-548ah-3p
hsa-miR-4728-3p
hsa-miR-6081
hsa-miR-4506
hsa-miR-219a-5p
hsa-miR-1537-5p
hsa-miR-6809-3p
hsa-miR-3140-3p
hsa-miR-6853-3p
hsa-miR-1825
hsa-miR-455-5p
hsa-miR-300
hsa-miR-7160-5p
