# Supplementary material for: CircRNA/lncRNA–miRNA–mRNA network and gene landscape in calcific aortic valve disease
Source: BMC Genomics. 2023 Jul 25;24:419. doi: 10.1186/s12864-023-09441-y (PMC10367311; doi:10.1186/s12864-023-09441-y)
Supplement: Supplementary file 23 — Supplementary Material 23: Table S6. MRNAs in the intersection of DEmRNAs and predicted mRNAs by DEmiRNAs [file 12864_2023_9441_MOESM23_ESM.xls]

## Sheet: Sheet1
Table S6. MRNAs in the intersection of DEmRNAs and predicted mRNAs by DEmiRNAs
GALNT3
AQP9
C5AR1
ANXA3
VAT1L
PPBP
LONRF2
PRND
TFEC
SOX9
CD93
WIF1
TRHDE
PKP2
AMPD3
CA12
SMOC2
FMO3
NBEA
CD28
ENPEP
CD84
STMN2
NDP
MPPED2
CHRDL1
MMP13
GPR83
DOCK8
POU2AF1
ARL4C
COLGALT2
TMEM132C
VLDLR
KIF21A
SLAMF8
TM4SF18
GREM1
CHODL
TMEM100
CD163
GPR65
CXCL12
PDZRN4
FRZB
CTHRC1
C6
C15orf48
DKK2
LAMP3
ADRA2A
MFAP5
CD300A
FCGBP
KIT
SPP1
GAP43
HMOX1
ADAM28
PRIMA1
CCL5
MNDA
ANGPT2
PLIN1
TNC
RASGRP1
CHST9
CXCL9
LAPTM5
CCR5
