# Supplementary material for: CircRNA/lncRNA–miRNA–mRNA network and gene landscape in calcific aortic valve disease
Source: BMC Genomics. 2023 Jul 25;24:419. doi: 10.1186/s12864-023-09441-y (PMC10367311; doi:10.1186/s12864-023-09441-y)
Supplement: Supplementary file 24 — Supplementary Material 24: Table S7. LncRNAs and mRNAs in the intersection of DElncRNAs and DEmRNAs with the DEmiRNAs prediction results [file 12864_2023_9441_MOESM24_ESM.xls]

## Sheet: Sheet1
Table S7. LncRNAs and mRNAs in the intersection of DElncRNAs and DEmRNAs with the DEmiRNAs prediction results
RNAs	lncRNA	mRNA
hsa-miR-3140-3p	C9orf106	GALNT3
		ADAM28
		TNC
		PKP2
		TRHDE
		TM4SF18
		TFEC
		ARL4C
		ADRA2A
		C5AR1
		MMP13
hsa-miR-1269b	MAPT-IT1	GAP43
		ENPEP
hsa-miR-525-5p	LINC01018	HMOX1
		CA12
		NDP
		CD93
		SPP1
		CD84
		VLDLR
		LONRF2
		CD300A
		MFAP5
		CD28
		LAMP3
		DOCK8
		NBEA
		RASGRP1
		GPR65
	MAPT-IT1	HMOX1
		CA12
		NDP
		CD93
		SPP1
		CD84
		VLDLR
		LONRF2
		CD300A
		MFAP5
		CD28
		LAMP3
		DOCK8
		NBEA
		RASGRP1
		GPR65
hsa-miR-212-3p	MAPT-IT1	no
