# Supplementary material for: CircRNA/lncRNA–miRNA–mRNA network and gene landscape in calcific aortic valve disease
Source: BMC Genomics. 2023 Jul 25;24:419. doi: 10.1186/s12864-023-09441-y (PMC10367311; doi:10.1186/s12864-023-09441-y)
Supplement: Supplementary file 25 — Supplementary Material 25: Table S8. The circRNA/lncRNA-miRNA-mRNA network in CAVD [file 12864_2023_9441_MOESM25_ESM.xls]

## Sheet: Sheet1
Table S8. The circRNA/lncRNA–miRNA–mRNA network in CAVD
ceRNA	miRNA	mRNA
hsa_circ_0023043	hsa-miR-3140-3p	GALNT3
hsa_circ_0023043	hsa-miR-6809-3p	AQP9
hsa_circ_0035635	hsa-miR-6809-3p	AQP9
hsa_circ_0035636	hsa-miR-6809-3p	AQP9
hsa_circ_0035639	hsa-miR-6809-3p	AQP9
hsa_circ_0087118	hsa-miR-6809-3p	AQP9
hsa_circ_0081576	hsa-miR-6809-3p	AQP9
hsa_circ_0081572	hsa-miR-6809-3p	AQP9
hsa_circ_0080414	hsa-miR-6809-3p	AQP9
hsa_circ_0073645	hsa-miR-6809-3p	AQP9
hsa_circ_0071487	hsa-miR-6809-3p	AQP9
hsa_circ_0004226	hsa-miR-6834-3p	AQP9
hsa_circ_0008796	hsa-miR-6834-3p	AQP9
hsa_circ_0026810	hsa-miR-6834-3p	AQP9
hsa_circ_0086589	hsa-miR-6834-3p	AQP9
hsa_circ_0081945	hsa-miR-6834-3p	AQP9
hsa_circ_0016315	hsa-miR-548av-3p	C5AR1
hsa_circ_0027584	hsa-miR-548av-3p	C5AR1
hsa_circ_0027587	hsa-miR-548av-3p	C5AR1
hsa_circ_0058124	hsa-miR-548av-3p	C5AR1
hsa_circ_0058119	hsa-miR-548av-3p	C5AR1
hsa_circ_0058102	hsa-miR-548av-3p	C5AR1
hsa_circ_0023043	hsa-miR-3140-3p	C5AR1
hsa_circ_0023043	hsa-miR-6809-3p	ANXA3
hsa_circ_0035635	hsa-miR-6809-3p	ANXA3
hsa_circ_0035636	hsa-miR-6809-3p	ANXA3
hsa_circ_0035639	hsa-miR-6809-3p	ANXA3
hsa_circ_0087118	hsa-miR-6809-3p	ANXA3
hsa_circ_0081576	hsa-miR-6809-3p	ANXA3
hsa_circ_0081572	hsa-miR-6809-3p	ANXA3
hsa_circ_0080414	hsa-miR-6809-3p	ANXA3
hsa_circ_0073645	hsa-miR-6809-3p	ANXA3
hsa_circ_0071487	hsa-miR-6809-3p	ANXA3
hsa_circ_0027584	hsa-miR-548b-3p	VAT1L
hsa_circ_0027587	hsa-miR-548b-3p	VAT1L
hsa_circ_0073645	hsa-miR-548b-3p	VAT1L
hsa_circ_0010973	hsa-miR-4728-3p	VAT1L
hsa_circ_0071492	hsa-miR-4728-3p	VAT1L
hsa_circ_0058102	hsa-miR-4728-3p	VAT1L
hsa_circ_0010973	hsa-miR-6081	VAT1L
hsa_circ_0023048	hsa-miR-6081	VAT1L
hsa_circ_0036532	hsa-miR-6081	VAT1L
hsa_circ_0036672	hsa-miR-6081	VAT1L
hsa_circ_0058119	hsa-miR-6081	VAT1L
hsa_circ_0058102	hsa-miR-6081	VAT1L
hsa_circ_0004226	hsa-miR-1267	PPBP
hsa_circ_0008796	hsa-miR-1267	PPBP
hsa_circ_0023038	hsa-miR-1267	PPBP
hsa_circ_0023043	hsa-miR-1267	PPBP
hsa_circ_0086589	hsa-miR-1267	PPBP
hsa_circ_0073645	hsa-miR-1267	PPBP
hsa_circ_0007051	hsa-miR-525-5p	LONRF2
hsa_circ_0026815	hsa-miR-525-5p	LONRF2
hsa_circ_0026818	hsa-miR-525-5p	LONRF2
hsa_circ_0027584	hsa-miR-525-5p	LONRF2
hsa_circ_0027587	hsa-miR-525-5p	LONRF2
hsa_circ_0035635	hsa-miR-525-5p	LONRF2
hsa_circ_0035636	hsa-miR-525-5p	LONRF2
hsa_circ_0035639	hsa-miR-525-5p	LONRF2
hsa_circ_0036531	hsa-miR-525-5p	LONRF2
hsa_circ_0036532	hsa-miR-525-5p	LONRF2
hsa_circ_0043620	hsa-miR-525-5p	LONRF2
hsa_circ_0077853	hsa-miR-525-5p	LONRF2
hsa_circ_0073816	hsa-miR-525-5p	LONRF2
hsa_circ_0073813	hsa-miR-525-5p	LONRF2
hsa_circ_0066556	hsa-miR-525-5p	LONRF2
hsa_circ_0062558	hsa-miR-525-5p	LONRF2
hsa_circ_0058102	hsa-miR-525-5p	LONRF2
hsa_circ_0056687	hsa-miR-525-5p	LONRF2
hsa_circ_0056686	hsa-miR-525-5p	LONRF2
hsa_circ_0073645	hsa-miR-600	LONRF2
hsa_circ_0035639	hsa-miR-4316	LONRF2
hsa_circ_0043630	hsa-miR-4316	LONRF2
hsa_circ_0043628	hsa-miR-4316	LONRF2
hsa_circ_0043627	hsa-miR-4316	LONRF2
hsa_circ_0010973	hsa-miR-4728-3p	LONRF2
hsa_circ_0071492	hsa-miR-4728-3p	LONRF2
hsa_circ_0058102	hsa-miR-4728-3p	LONRF2
hsa_circ_0004226	hsa-miR-4778-3p	LONRF2
hsa_circ_0008796	hsa-miR-4778-3p	LONRF2
hsa_circ_0010973	hsa-miR-4778-3p	LONRF2
hsa_circ_0086589	hsa-miR-4778-3p	LONRF2
hsa_circ_0084715	hsa-miR-4778-3p	LONRF2
hsa_circ_0084713	hsa-miR-4778-3p	LONRF2
hsa_circ_0071492	hsa-miR-4778-3p	LONRF2
hsa_circ_0058102	hsa-miR-4778-3p	LONRF2
hsa_circ_0023038	hsa-miR-1271-3p	PRND
hsa_circ_0023043	hsa-miR-1271-3p	PRND
hsa_circ_0023048	hsa-miR-1271-3p	PRND
hsa_circ_0036531	hsa-miR-1271-3p	PRND
hsa_circ_0036532	hsa-miR-1271-3p	PRND
hsa_circ_0023043	hsa-miR-6809-3p	PRND
hsa_circ_0035635	hsa-miR-6809-3p	PRND
hsa_circ_0035636	hsa-miR-6809-3p	PRND
hsa_circ_0035639	hsa-miR-6809-3p	PRND
hsa_circ_0087118	hsa-miR-6809-3p	PRND
hsa_circ_0081576	hsa-miR-6809-3p	PRND
hsa_circ_0081572	hsa-miR-6809-3p	PRND
hsa_circ_0080414	hsa-miR-6809-3p	PRND
hsa_circ_0073645	hsa-miR-6809-3p	PRND
hsa_circ_0071487	hsa-miR-6809-3p	PRND
hsa_circ_0023043	hsa-miR-3140-3p	TFEC
hsa_circ_0004226	hsa-miR-4778-3p	TFEC
hsa_circ_0008796	hsa-miR-4778-3p	TFEC
hsa_circ_0010973	hsa-miR-4778-3p	TFEC
hsa_circ_0086589	hsa-miR-4778-3p	TFEC
hsa_circ_0084715	hsa-miR-4778-3p	TFEC
hsa_circ_0084713	hsa-miR-4778-3p	TFEC
hsa_circ_0071492	hsa-miR-4778-3p	TFEC
hsa_circ_0058102	hsa-miR-4778-3p	TFEC
hsa_circ_0023043	hsa-miR-6809-3p	SOX9
hsa_circ_0035635	hsa-miR-6809-3p	SOX9
hsa_circ_0035636	hsa-miR-6809-3p	SOX9
hsa_circ_0035639	hsa-miR-6809-3p	SOX9
hsa_circ_0087118	hsa-miR-6809-3p	SOX9
hsa_circ_0081576	hsa-miR-6809-3p	SOX9
hsa_circ_0081572	hsa-miR-6809-3p	SOX9
hsa_circ_0080414	hsa-miR-6809-3p	SOX9
hsa_circ_0073645	hsa-miR-6809-3p	SOX9
hsa_circ_0071487	hsa-miR-6809-3p	SOX9
hsa_circ_0007051	hsa-miR-525-5p	CD93
hsa_circ_0026815	hsa-miR-525-5p	CD93
hsa_circ_0026818	hsa-miR-525-5p	CD93
hsa_circ_0027584	hsa-miR-525-5p	CD93
hsa_circ_0027587	hsa-miR-525-5p	CD93
hsa_circ_0035635	hsa-miR-525-5p	CD93
hsa_circ_0035636	hsa-miR-525-5p	CD93
hsa_circ_0035639	hsa-miR-525-5p	CD93
hsa_circ_0036531	hsa-miR-525-5p	CD93
hsa_circ_0036532	hsa-miR-525-5p	CD93
hsa_circ_0043620	hsa-miR-525-5p	CD93
hsa_circ_0077853	hsa-miR-525-5p	CD93
hsa_circ_0073816	hsa-miR-525-5p	CD93
hsa_circ_0073813	hsa-miR-525-5p	CD93
hsa_circ_0066556	hsa-miR-525-5p	CD93
hsa_circ_0062558	hsa-miR-525-5p	CD93
hsa_circ_0058102	hsa-miR-525-5p	CD93
hsa_circ_0056687	hsa-miR-525-5p	CD93
hsa_circ_0056686	hsa-miR-525-5p	CD93
hsa_circ_0004226	hsa-miR-1537-5p	CD93
hsa_circ_0008796	hsa-miR-1537-5p	CD93
hsa_circ_0084713	hsa-miR-1537-5p	CD93
hsa_circ_0004226	hsa-miR-1537-5p	WIF1
hsa_circ_0008796	hsa-miR-1537-5p	WIF1
hsa_circ_0084713	hsa-miR-1537-5p	WIF1
hsa_circ_0036672	hsa-miR-219a-5p	TRHDE
hsa_circ_0023043	hsa-miR-3140-3p	TRHDE
hsa_circ_0023043	hsa-miR-3140-3p	PKP2
hsa_circ_0007215	hsa-miR-3144-5p	PKP2
hsa_circ_0058124	hsa-miR-3144-5p	PKP2
hsa_circ_0058119	hsa-miR-3144-5p	PKP2
hsa_circ_0004226	hsa-miR-4778-3p	PKP2
hsa_circ_0008796	hsa-miR-4778-3p	PKP2
hsa_circ_0010973	hsa-miR-4778-3p	PKP2
hsa_circ_0086589	hsa-miR-4778-3p	PKP2
hsa_circ_0084715	hsa-miR-4778-3p	PKP2
hsa_circ_0084713	hsa-miR-4778-3p	PKP2
hsa_circ_0071492	hsa-miR-4778-3p	PKP2
hsa_circ_0058102	hsa-miR-4778-3p	PKP2
hsa_circ_0010973	hsa-miR-4728-3p	AMPD3
hsa_circ_0071492	hsa-miR-4728-3p	AMPD3
hsa_circ_0058102	hsa-miR-4728-3p	AMPD3
hsa_circ_0004226	hsa-miR-4778-3p	AMPD3
hsa_circ_0008796	hsa-miR-4778-3p	AMPD3
hsa_circ_0010973	hsa-miR-4778-3p	AMPD3
hsa_circ_0086589	hsa-miR-4778-3p	AMPD3
hsa_circ_0084715	hsa-miR-4778-3p	AMPD3
hsa_circ_0084713	hsa-miR-4778-3p	AMPD3
hsa_circ_0071492	hsa-miR-4778-3p	AMPD3
hsa_circ_0058102	hsa-miR-4778-3p	AMPD3
hsa_circ_0007051	hsa-miR-525-5p	CA12
hsa_circ_0026815	hsa-miR-525-5p	CA12
hsa_circ_0026818	hsa-miR-525-5p	CA12
hsa_circ_0027584	hsa-miR-525-5p	CA12
hsa_circ_0027587	hsa-miR-525-5p	CA12
hsa_circ_0035635	hsa-miR-525-5p	CA12
hsa_circ_0035636	hsa-miR-525-5p	CA12
hsa_circ_0035639	hsa-miR-525-5p	CA12
hsa_circ_0036531	hsa-miR-525-5p	CA12
hsa_circ_0036532	hsa-miR-525-5p	CA12
hsa_circ_0043620	hsa-miR-525-5p	CA12
hsa_circ_0077853	hsa-miR-525-5p	CA12
hsa_circ_0073816	hsa-miR-525-5p	CA12
hsa_circ_0073813	hsa-miR-525-5p	CA12
hsa_circ_0066556	hsa-miR-525-5p	CA12
hsa_circ_0062558	hsa-miR-525-5p	CA12
hsa_circ_0058102	hsa-miR-525-5p	CA12
hsa_circ_0056687	hsa-miR-525-5p	CA12
hsa_circ_0056686	hsa-miR-525-5p	CA12
hsa_circ_0007215	hsa-miR-3144-5p	SMOC2
hsa_circ_0058124	hsa-miR-3144-5p	SMOC2
hsa_circ_0058119	hsa-miR-3144-5p	SMOC2
hsa_circ_0010973	hsa-miR-4728-3p	FMO3
hsa_circ_0071492	hsa-miR-4728-3p	FMO3
hsa_circ_0058102	hsa-miR-4728-3p	FMO3
hsa_circ_0007051	hsa-miR-525-5p	NBEA
hsa_circ_0026815	hsa-miR-525-5p	NBEA
hsa_circ_0026818	hsa-miR-525-5p	NBEA
hsa_circ_0027584	hsa-miR-525-5p	NBEA
hsa_circ_0027587	hsa-miR-525-5p	NBEA
hsa_circ_0035635	hsa-miR-525-5p	NBEA
hsa_circ_0035636	hsa-miR-525-5p	NBEA
hsa_circ_0035639	hsa-miR-525-5p	NBEA
hsa_circ_0036531	hsa-miR-525-5p	NBEA
hsa_circ_0036532	hsa-miR-525-5p	NBEA
hsa_circ_0043620	hsa-miR-525-5p	NBEA
hsa_circ_0077853	hsa-miR-525-5p	NBEA
hsa_circ_0073816	hsa-miR-525-5p	NBEA
hsa_circ_0073813	hsa-miR-525-5p	NBEA
hsa_circ_0066556	hsa-miR-525-5p	NBEA
hsa_circ_0062558	hsa-miR-525-5p	NBEA
hsa_circ_0058102	hsa-miR-525-5p	NBEA
hsa_circ_0056687	hsa-miR-525-5p	NBEA
hsa_circ_0056686	hsa-miR-525-5p	NBEA
hsa_circ_0027584	hsa-miR-548b-3p	NBEA
hsa_circ_0027587	hsa-miR-548b-3p	NBEA
hsa_circ_0073645	hsa-miR-548b-3p	NBEA
hsa_circ_0007051	hsa-miR-525-5p	CD28
hsa_circ_0026815	hsa-miR-525-5p	CD28
hsa_circ_0026818	hsa-miR-525-5p	CD28
hsa_circ_0027584	hsa-miR-525-5p	CD28
hsa_circ_0027587	hsa-miR-525-5p	CD28
hsa_circ_0035635	hsa-miR-525-5p	CD28
hsa_circ_0035636	hsa-miR-525-5p	CD28
hsa_circ_0035639	hsa-miR-525-5p	CD28
hsa_circ_0036531	hsa-miR-525-5p	CD28
hsa_circ_0036532	hsa-miR-525-5p	CD28
hsa_circ_0043620	hsa-miR-525-5p	CD28
hsa_circ_0077853	hsa-miR-525-5p	CD28
hsa_circ_0073816	hsa-miR-525-5p	CD28
hsa_circ_0073813	hsa-miR-525-5p	CD28
hsa_circ_0066556	hsa-miR-525-5p	CD28
hsa_circ_0062558	hsa-miR-525-5p	CD28
hsa_circ_0058102	hsa-miR-525-5p	CD28
hsa_circ_0056687	hsa-miR-525-5p	CD28
hsa_circ_0056686	hsa-miR-525-5p	CD28
hsa_circ_0004226	hsa-miR-4778-3p	ENPEP
hsa_circ_0008796	hsa-miR-4778-3p	ENPEP
hsa_circ_0010973	hsa-miR-4778-3p	ENPEP
hsa_circ_0086589	hsa-miR-4778-3p	ENPEP
hsa_circ_0084715	hsa-miR-4778-3p	ENPEP
hsa_circ_0084713	hsa-miR-4778-3p	ENPEP
hsa_circ_0071492	hsa-miR-4778-3p	ENPEP
hsa_circ_0058102	hsa-miR-4778-3p	ENPEP
hsa_circ_0010973	hsa-miR-6081	ENPEP
hsa_circ_0023048	hsa-miR-6081	ENPEP
hsa_circ_0036532	hsa-miR-6081	ENPEP
hsa_circ_0036672	hsa-miR-6081	ENPEP
hsa_circ_0058119	hsa-miR-6081	ENPEP
hsa_circ_0058102	hsa-miR-6081	ENPEP
hsa_circ_0023043	hsa-miR-6809-3p	ENPEP
hsa_circ_0035635	hsa-miR-6809-3p	ENPEP
hsa_circ_0035636	hsa-miR-6809-3p	ENPEP
hsa_circ_0035639	hsa-miR-6809-3p	ENPEP
hsa_circ_0087118	hsa-miR-6809-3p	ENPEP
hsa_circ_0081576	hsa-miR-6809-3p	ENPEP
hsa_circ_0081572	hsa-miR-6809-3p	ENPEP
hsa_circ_0080414	hsa-miR-6809-3p	ENPEP
hsa_circ_0073645	hsa-miR-6809-3p	ENPEP
hsa_circ_0071487	hsa-miR-6809-3p	ENPEP
hsa_circ_0007051	hsa-miR-525-5p	CD84
hsa_circ_0026815	hsa-miR-525-5p	CD84
hsa_circ_0026818	hsa-miR-525-5p	CD84
hsa_circ_0027584	hsa-miR-525-5p	CD84
hsa_circ_0027587	hsa-miR-525-5p	CD84
hsa_circ_0035635	hsa-miR-525-5p	CD84
hsa_circ_0035636	hsa-miR-525-5p	CD84
hsa_circ_0035639	hsa-miR-525-5p	CD84
hsa_circ_0036531	hsa-miR-525-5p	CD84
hsa_circ_0036532	hsa-miR-525-5p	CD84
hsa_circ_0043620	hsa-miR-525-5p	CD84
hsa_circ_0077853	hsa-miR-525-5p	CD84
hsa_circ_0073816	hsa-miR-525-5p	CD84
hsa_circ_0073813	hsa-miR-525-5p	CD84
hsa_circ_0066556	hsa-miR-525-5p	CD84
hsa_circ_0062558	hsa-miR-525-5p	CD84
hsa_circ_0058102	hsa-miR-525-5p	CD84
hsa_circ_0056687	hsa-miR-525-5p	CD84
hsa_circ_0056686	hsa-miR-525-5p	CD84
hsa_circ_0004226	hsa-miR-1537-5p	CD84
hsa_circ_0008796	hsa-miR-1537-5p	CD84
hsa_circ_0084713	hsa-miR-1537-5p	CD84
hsa_circ_0004226	hsa-miR-4778-3p	CD84
hsa_circ_0008796	hsa-miR-4778-3p	CD84
hsa_circ_0010973	hsa-miR-4778-3p	CD84
hsa_circ_0086589	hsa-miR-4778-3p	CD84
hsa_circ_0084715	hsa-miR-4778-3p	CD84
hsa_circ_0084713	hsa-miR-4778-3p	CD84
hsa_circ_0071492	hsa-miR-4778-3p	CD84
hsa_circ_0058102	hsa-miR-4778-3p	CD84
hsa_circ_0023043	hsa-miR-6809-3p	CD84
hsa_circ_0035635	hsa-miR-6809-3p	CD84
hsa_circ_0035636	hsa-miR-6809-3p	CD84
hsa_circ_0035639	hsa-miR-6809-3p	CD84
hsa_circ_0087118	hsa-miR-6809-3p	CD84
hsa_circ_0081576	hsa-miR-6809-3p	CD84
hsa_circ_0081572	hsa-miR-6809-3p	CD84
hsa_circ_0080414	hsa-miR-6809-3p	CD84
hsa_circ_0073645	hsa-miR-6809-3p	CD84
hsa_circ_0071487	hsa-miR-6809-3p	CD84
hsa_circ_0016315	hsa-miR-548av-3p	STMN2
hsa_circ_0027584	hsa-miR-548av-3p	STMN2
hsa_circ_0027587	hsa-miR-548av-3p	STMN2
hsa_circ_0058124	hsa-miR-548av-3p	STMN2
hsa_circ_0058119	hsa-miR-548av-3p	STMN2
hsa_circ_0058102	hsa-miR-548av-3p	STMN2
hsa_circ_0007051	hsa-miR-525-5p	NDP
hsa_circ_0026815	hsa-miR-525-5p	NDP
hsa_circ_0026818	hsa-miR-525-5p	NDP
hsa_circ_0027584	hsa-miR-525-5p	NDP
hsa_circ_0027587	hsa-miR-525-5p	NDP
hsa_circ_0035635	hsa-miR-525-5p	NDP
hsa_circ_0035636	hsa-miR-525-5p	NDP
hsa_circ_0035639	hsa-miR-525-5p	NDP
hsa_circ_0036531	hsa-miR-525-5p	NDP
hsa_circ_0036532	hsa-miR-525-5p	NDP
hsa_circ_0043620	hsa-miR-525-5p	NDP
hsa_circ_0077853	hsa-miR-525-5p	NDP
hsa_circ_0073816	hsa-miR-525-5p	NDP
hsa_circ_0073813	hsa-miR-525-5p	NDP
hsa_circ_0066556	hsa-miR-525-5p	NDP
hsa_circ_0062558	hsa-miR-525-5p	NDP
hsa_circ_0058102	hsa-miR-525-5p	NDP
hsa_circ_0056687	hsa-miR-525-5p	NDP
hsa_circ_0056686	hsa-miR-525-5p	NDP
hsa_circ_0010973	hsa-miR-4728-3p	NDP
hsa_circ_0071492	hsa-miR-4728-3p	NDP
hsa_circ_0058102	hsa-miR-4728-3p	NDP
hsa_circ_0004226	hsa-miR-1267	MPPED2
hsa_circ_0008796	hsa-miR-1267	MPPED2
hsa_circ_0023038	hsa-miR-1267	MPPED2
hsa_circ_0023043	hsa-miR-1267	MPPED2
hsa_circ_0086589	hsa-miR-1267	MPPED2
hsa_circ_0073645	hsa-miR-1267	MPPED2
hsa_circ_0004226	hsa-miR-6853-3p	MPPED2
hsa_circ_0008796	hsa-miR-6853-3p	MPPED2
hsa_circ_0086589	hsa-miR-6853-3p	MPPED2
hsa_circ_0004226	hsa-miR-1267	CHRDL1
hsa_circ_0008796	hsa-miR-1267	CHRDL1
hsa_circ_0023038	hsa-miR-1267	CHRDL1
hsa_circ_0023043	hsa-miR-1267	CHRDL1
hsa_circ_0086589	hsa-miR-1267	CHRDL1
hsa_circ_0073645	hsa-miR-1267	CHRDL1
hsa_circ_0004226	hsa-miR-1267	MMP13
hsa_circ_0008796	hsa-miR-1267	MMP13
hsa_circ_0023038	hsa-miR-1267	MMP13
hsa_circ_0023043	hsa-miR-1267	MMP13
hsa_circ_0086589	hsa-miR-1267	MMP13
hsa_circ_0073645	hsa-miR-1267	MMP13
hsa_circ_0023043	hsa-miR-3140-3p	MMP13
hsa_circ_0035639	hsa-miR-4316	GPR83
hsa_circ_0043630	hsa-miR-4316	GPR83
hsa_circ_0043628	hsa-miR-4316	GPR83
hsa_circ_0043627	hsa-miR-4316	GPR83
hsa_circ_0007051	hsa-miR-525-5p	DOCK8
hsa_circ_0026815	hsa-miR-525-5p	DOCK8
hsa_circ_0026818	hsa-miR-525-5p	DOCK8
hsa_circ_0027584	hsa-miR-525-5p	DOCK8
hsa_circ_0027587	hsa-miR-525-5p	DOCK8
hsa_circ_0035635	hsa-miR-525-5p	DOCK8
hsa_circ_0035636	hsa-miR-525-5p	DOCK8
hsa_circ_0035639	hsa-miR-525-5p	DOCK8
hsa_circ_0036531	hsa-miR-525-5p	DOCK8
hsa_circ_0036532	hsa-miR-525-5p	DOCK8
hsa_circ_0043620	hsa-miR-525-5p	DOCK8
hsa_circ_0077853	hsa-miR-525-5p	DOCK8
hsa_circ_0073816	hsa-miR-525-5p	DOCK8
hsa_circ_0073813	hsa-miR-525-5p	DOCK8
hsa_circ_0066556	hsa-miR-525-5p	DOCK8
hsa_circ_0062558	hsa-miR-525-5p	DOCK8
hsa_circ_0058102	hsa-miR-525-5p	DOCK8
hsa_circ_0056687	hsa-miR-525-5p	DOCK8
hsa_circ_0056686	hsa-miR-525-5p	DOCK8
hsa_circ_0004226	hsa-miR-6834-3p	DOCK8
hsa_circ_0008796	hsa-miR-6834-3p	DOCK8
hsa_circ_0026810	hsa-miR-6834-3p	DOCK8
hsa_circ_0086589	hsa-miR-6834-3p	DOCK8
hsa_circ_0081945	hsa-miR-6834-3p	DOCK8
hsa_circ_0019981	hsa-miR-218-1-3p	POU2AF1
hsa_circ_0019985	hsa-miR-218-1-3p	POU2AF1
hsa_circ_0023043	hsa-miR-218-1-3p	POU2AF1
hsa_circ_0026369	hsa-miR-218-1-3p	POU2AF1
hsa_circ_0071492	hsa-miR-218-1-3p	POU2AF1
hsa_circ_0016315	hsa-miR-548av-3p	ARL4C
hsa_circ_0027584	hsa-miR-548av-3p	ARL4C
hsa_circ_0027587	hsa-miR-548av-3p	ARL4C
hsa_circ_0058124	hsa-miR-548av-3p	ARL4C
hsa_circ_0058119	hsa-miR-548av-3p	ARL4C
hsa_circ_0058102	hsa-miR-548av-3p	ARL4C
hsa_circ_0023043	hsa-miR-3140-3p	ARL4C
hsa_circ_0010973	hsa-miR-3146	COLGALT2
hsa_circ_0035635	hsa-miR-3146	COLGALT2
hsa_circ_0035636	hsa-miR-3146	COLGALT2
hsa_circ_0035639	hsa-miR-3146	COLGALT2
hsa_circ_0010973	hsa-miR-6081	COLGALT2
hsa_circ_0023048	hsa-miR-6081	COLGALT2
hsa_circ_0036532	hsa-miR-6081	COLGALT2
hsa_circ_0036672	hsa-miR-6081	COLGALT2
hsa_circ_0058119	hsa-miR-6081	COLGALT2
hsa_circ_0058102	hsa-miR-6081	COLGALT2
hsa_circ_0004226	hsa-miR-4778-3p	TMEM132C
hsa_circ_0008796	hsa-miR-4778-3p	TMEM132C
hsa_circ_0010973	hsa-miR-4778-3p	TMEM132C
hsa_circ_0086589	hsa-miR-4778-3p	TMEM132C
hsa_circ_0084715	hsa-miR-4778-3p	TMEM132C
hsa_circ_0084713	hsa-miR-4778-3p	TMEM132C
hsa_circ_0071492	hsa-miR-4778-3p	TMEM132C
hsa_circ_0058102	hsa-miR-4778-3p	TMEM132C
hsa_circ_0043455	hsa-miR-4780	TMEM132C
hsa_circ_0023043	hsa-miR-6809-3p	TMEM132C
hsa_circ_0035635	hsa-miR-6809-3p	TMEM132C
hsa_circ_0035636	hsa-miR-6809-3p	TMEM132C
hsa_circ_0035639	hsa-miR-6809-3p	TMEM132C
hsa_circ_0087118	hsa-miR-6809-3p	TMEM132C
hsa_circ_0081576	hsa-miR-6809-3p	TMEM132C
hsa_circ_0081572	hsa-miR-6809-3p	TMEM132C
hsa_circ_0080414	hsa-miR-6809-3p	TMEM132C
hsa_circ_0073645	hsa-miR-6809-3p	TMEM132C
hsa_circ_0071487	hsa-miR-6809-3p	TMEM132C
hsa_circ_0007051	hsa-miR-525-5p	VLDLR
hsa_circ_0026815	hsa-miR-525-5p	VLDLR
hsa_circ_0026818	hsa-miR-525-5p	VLDLR
hsa_circ_0027584	hsa-miR-525-5p	VLDLR
hsa_circ_0027587	hsa-miR-525-5p	VLDLR
hsa_circ_0035635	hsa-miR-525-5p	VLDLR
hsa_circ_0035636	hsa-miR-525-5p	VLDLR
hsa_circ_0035639	hsa-miR-525-5p	VLDLR
hsa_circ_0036531	hsa-miR-525-5p	VLDLR
hsa_circ_0036532	hsa-miR-525-5p	VLDLR
hsa_circ_0043620	hsa-miR-525-5p	VLDLR
hsa_circ_0077853	hsa-miR-525-5p	VLDLR
hsa_circ_0073816	hsa-miR-525-5p	VLDLR
hsa_circ_0073813	hsa-miR-525-5p	VLDLR
hsa_circ_0066556	hsa-miR-525-5p	VLDLR
hsa_circ_0062558	hsa-miR-525-5p	VLDLR
hsa_circ_0058102	hsa-miR-525-5p	VLDLR
hsa_circ_0056687	hsa-miR-525-5p	VLDLR
hsa_circ_0056686	hsa-miR-525-5p	VLDLR
hsa_circ_0027583	hsa-miR-4524b-5p	KIF21A
hsa_circ_0027584	hsa-miR-4524b-5p	KIF21A
hsa_circ_0047065	hsa-miR-4524b-5p	KIF21A
hsa_circ_0004226	hsa-miR-6834-3p	SLAMF8
hsa_circ_0008796	hsa-miR-6834-3p	SLAMF8
hsa_circ_0026810	hsa-miR-6834-3p	SLAMF8
hsa_circ_0086589	hsa-miR-6834-3p	SLAMF8
hsa_circ_0081945	hsa-miR-6834-3p	SLAMF8
hsa_circ_0023043	hsa-miR-3140-3p	TM4SF18
hsa_circ_0023043	hsa-miR-6809-3p	GREM1
hsa_circ_0035635	hsa-miR-6809-3p	GREM1
hsa_circ_0035636	hsa-miR-6809-3p	GREM1
hsa_circ_0035639	hsa-miR-6809-3p	GREM1
hsa_circ_0087118	hsa-miR-6809-3p	GREM1
hsa_circ_0081576	hsa-miR-6809-3p	GREM1
hsa_circ_0081572	hsa-miR-6809-3p	GREM1
hsa_circ_0080414	hsa-miR-6809-3p	GREM1
hsa_circ_0073645	hsa-miR-6809-3p	GREM1
hsa_circ_0071487	hsa-miR-6809-3p	GREM1
hsa_circ_0073645	hsa-miR-600	CHODL
hsa_circ_0027583	hsa-miR-4524b-5p	TMEM100
hsa_circ_0027584	hsa-miR-4524b-5p	TMEM100
hsa_circ_0047065	hsa-miR-4524b-5p	TMEM100
hsa_circ_0043455	hsa-miR-4780	CD163
hsa_circ_0007051	hsa-miR-525-5p	GPR65
hsa_circ_0026815	hsa-miR-525-5p	GPR65
hsa_circ_0026818	hsa-miR-525-5p	GPR65
hsa_circ_0027584	hsa-miR-525-5p	GPR65
hsa_circ_0027587	hsa-miR-525-5p	GPR65
hsa_circ_0035635	hsa-miR-525-5p	GPR65
hsa_circ_0035636	hsa-miR-525-5p	GPR65
hsa_circ_0035639	hsa-miR-525-5p	GPR65
hsa_circ_0036531	hsa-miR-525-5p	GPR65
hsa_circ_0036532	hsa-miR-525-5p	GPR65
hsa_circ_0043620	hsa-miR-525-5p	GPR65
hsa_circ_0077853	hsa-miR-525-5p	GPR65
hsa_circ_0073816	hsa-miR-525-5p	GPR65
hsa_circ_0073813	hsa-miR-525-5p	GPR65
hsa_circ_0066556	hsa-miR-525-5p	GPR65
hsa_circ_0062558	hsa-miR-525-5p	GPR65
hsa_circ_0058102	hsa-miR-525-5p	GPR65
hsa_circ_0056687	hsa-miR-525-5p	GPR65
hsa_circ_0056686	hsa-miR-525-5p	GPR65
hsa_circ_0010973	hsa-miR-3146	GPR65
hsa_circ_0035635	hsa-miR-3146	GPR65
hsa_circ_0035636	hsa-miR-3146	GPR65
hsa_circ_0035639	hsa-miR-3146	GPR65
hsa_circ_0010973	hsa-miR-7160-3p	CXCL12
hsa_circ_0023043	hsa-miR-7160-3p	CXCL12
hsa_circ_0023048	hsa-miR-7160-3p	CXCL12
hsa_circ_0036532	hsa-miR-7160-3p	CXCL12
hsa_circ_0023043	hsa-miR-6809-3p	PDZRN4
hsa_circ_0035635	hsa-miR-6809-3p	PDZRN4
hsa_circ_0035636	hsa-miR-6809-3p	PDZRN4
hsa_circ_0035639	hsa-miR-6809-3p	PDZRN4
hsa_circ_0087118	hsa-miR-6809-3p	PDZRN4
hsa_circ_0081576	hsa-miR-6809-3p	PDZRN4
hsa_circ_0081572	hsa-miR-6809-3p	PDZRN4
hsa_circ_0080414	hsa-miR-6809-3p	PDZRN4
hsa_circ_0073645	hsa-miR-6809-3p	PDZRN4
hsa_circ_0071487	hsa-miR-6809-3p	PDZRN4
hsa_circ_0019981	hsa-miR-218-1-3p	FRZB
hsa_circ_0019985	hsa-miR-218-1-3p	FRZB
hsa_circ_0023043	hsa-miR-218-1-3p	FRZB
hsa_circ_0026369	hsa-miR-218-1-3p	FRZB
hsa_circ_0071492	hsa-miR-218-1-3p	FRZB
hsa_circ_0036532	hsa-miR-548ax	FRZB
hsa_circ_0081175	hsa-miR-548ax	FRZB
hsa_circ_0010973	hsa-miR-3146	CTHRC1
hsa_circ_0035635	hsa-miR-3146	CTHRC1
hsa_circ_0035636	hsa-miR-3146	CTHRC1
hsa_circ_0035639	hsa-miR-3146	CTHRC1
hsa_circ_0004226	hsa-miR-6853-3p	C6
hsa_circ_0008796	hsa-miR-6853-3p	C6
hsa_circ_0086589	hsa-miR-6853-3p	C6
hsa_circ_0023043	hsa-miR-6809-3p	C15orf48
hsa_circ_0035635	hsa-miR-6809-3p	C15orf48
hsa_circ_0035636	hsa-miR-6809-3p	C15orf48
hsa_circ_0035639	hsa-miR-6809-3p	C15orf48
hsa_circ_0087118	hsa-miR-6809-3p	C15orf48
hsa_circ_0081576	hsa-miR-6809-3p	C15orf48
hsa_circ_0081572	hsa-miR-6809-3p	C15orf48
hsa_circ_0080414	hsa-miR-6809-3p	C15orf48
hsa_circ_0073645	hsa-miR-6809-3p	C15orf48
hsa_circ_0071487	hsa-miR-6809-3p	C15orf48
hsa_circ_0004226	hsa-miR-1267	DKK2
hsa_circ_0008796	hsa-miR-1267	DKK2
hsa_circ_0023038	hsa-miR-1267	DKK2
hsa_circ_0023043	hsa-miR-1267	DKK2
hsa_circ_0086589	hsa-miR-1267	DKK2
hsa_circ_0073645	hsa-miR-1267	DKK2
hsa_circ_0007051	hsa-miR-525-5p	LAMP3
hsa_circ_0026815	hsa-miR-525-5p	LAMP3
hsa_circ_0026818	hsa-miR-525-5p	LAMP3
hsa_circ_0027584	hsa-miR-525-5p	LAMP3
hsa_circ_0027587	hsa-miR-525-5p	LAMP3
hsa_circ_0035635	hsa-miR-525-5p	LAMP3
hsa_circ_0035636	hsa-miR-525-5p	LAMP3
hsa_circ_0035639	hsa-miR-525-5p	LAMP3
hsa_circ_0036531	hsa-miR-525-5p	LAMP3
hsa_circ_0036532	hsa-miR-525-5p	LAMP3
hsa_circ_0043620	hsa-miR-525-5p	LAMP3
hsa_circ_0077853	hsa-miR-525-5p	LAMP3
hsa_circ_0073816	hsa-miR-525-5p	LAMP3
hsa_circ_0073813	hsa-miR-525-5p	LAMP3
hsa_circ_0066556	hsa-miR-525-5p	LAMP3
hsa_circ_0062558	hsa-miR-525-5p	LAMP3
hsa_circ_0058102	hsa-miR-525-5p	LAMP3
hsa_circ_0056687	hsa-miR-525-5p	LAMP3
hsa_circ_0056686	hsa-miR-525-5p	LAMP3
hsa_circ_0023038	hsa-miR-1271-3p	LAMP3
hsa_circ_0023043	hsa-miR-1271-3p	LAMP3
hsa_circ_0023048	hsa-miR-1271-3p	LAMP3
hsa_circ_0036531	hsa-miR-1271-3p	LAMP3
hsa_circ_0036532	hsa-miR-1271-3p	LAMP3
hsa_circ_0006885	hsa-miR-1825	ADRA2A
hsa_circ_0023991	hsa-miR-1825	ADRA2A
hsa_circ_0026815	hsa-miR-1825	ADRA2A
hsa_circ_0081945	hsa-miR-1825	ADRA2A
hsa_circ_0055927	hsa-miR-1825	ADRA2A
hsa_circ_0055925	hsa-miR-1825	ADRA2A
hsa_circ_0055924	hsa-miR-1825	ADRA2A
hsa_circ_0023043	hsa-miR-3140-3p	ADRA2A
hsa_circ_0035639	hsa-miR-4316	ADRA2A
hsa_circ_0043630	hsa-miR-4316	ADRA2A
hsa_circ_0043628	hsa-miR-4316	ADRA2A
hsa_circ_0043627	hsa-miR-4316	ADRA2A
hsa_circ_0004226	hsa-miR-4778-3p	ADRA2A
hsa_circ_0008796	hsa-miR-4778-3p	ADRA2A
hsa_circ_0010973	hsa-miR-4778-3p	ADRA2A
hsa_circ_0086589	hsa-miR-4778-3p	ADRA2A
hsa_circ_0084715	hsa-miR-4778-3p	ADRA2A
hsa_circ_0084713	hsa-miR-4778-3p	ADRA2A
hsa_circ_0071492	hsa-miR-4778-3p	ADRA2A
hsa_circ_0058102	hsa-miR-4778-3p	ADRA2A
hsa_circ_0007051	hsa-miR-525-5p	MFAP5
hsa_circ_0026815	hsa-miR-525-5p	MFAP5
hsa_circ_0026818	hsa-miR-525-5p	MFAP5
hsa_circ_0027584	hsa-miR-525-5p	MFAP5
hsa_circ_0027587	hsa-miR-525-5p	MFAP5
hsa_circ_0035635	hsa-miR-525-5p	MFAP5
hsa_circ_0035636	hsa-miR-525-5p	MFAP5
hsa_circ_0035639	hsa-miR-525-5p	MFAP5
hsa_circ_0036531	hsa-miR-525-5p	MFAP5
hsa_circ_0036532	hsa-miR-525-5p	MFAP5
hsa_circ_0043620	hsa-miR-525-5p	MFAP5
hsa_circ_0077853	hsa-miR-525-5p	MFAP5
hsa_circ_0073816	hsa-miR-525-5p	MFAP5
hsa_circ_0073813	hsa-miR-525-5p	MFAP5
hsa_circ_0066556	hsa-miR-525-5p	MFAP5
hsa_circ_0062558	hsa-miR-525-5p	MFAP5
hsa_circ_0058102	hsa-miR-525-5p	MFAP5
hsa_circ_0056687	hsa-miR-525-5p	MFAP5
hsa_circ_0056686	hsa-miR-525-5p	MFAP5
hsa_circ_0023048	hsa-miR-758-5p	MFAP5
hsa_circ_0081952	hsa-miR-758-5p	MFAP5
hsa_circ_0081950	hsa-miR-758-5p	MFAP5
hsa_circ_0081949	hsa-miR-758-5p	MFAP5
hsa_circ_0081945	hsa-miR-758-5p	MFAP5
hsa_circ_0035639	hsa-miR-4316	MFAP5
hsa_circ_0043630	hsa-miR-4316	MFAP5
hsa_circ_0043628	hsa-miR-4316	MFAP5
hsa_circ_0043627	hsa-miR-4316	MFAP5
hsa_circ_0043455	hsa-miR-4780	MFAP5
hsa_circ_0007051	hsa-miR-525-5p	CD300A
hsa_circ_0026815	hsa-miR-525-5p	CD300A
hsa_circ_0026818	hsa-miR-525-5p	CD300A
hsa_circ_0027584	hsa-miR-525-5p	CD300A
hsa_circ_0027587	hsa-miR-525-5p	CD300A
hsa_circ_0035635	hsa-miR-525-5p	CD300A
hsa_circ_0035636	hsa-miR-525-5p	CD300A
hsa_circ_0035639	hsa-miR-525-5p	CD300A
hsa_circ_0036531	hsa-miR-525-5p	CD300A
hsa_circ_0036532	hsa-miR-525-5p	CD300A
hsa_circ_0043620	hsa-miR-525-5p	CD300A
hsa_circ_0077853	hsa-miR-525-5p	CD300A
hsa_circ_0073816	hsa-miR-525-5p	CD300A
hsa_circ_0073813	hsa-miR-525-5p	CD300A
hsa_circ_0066556	hsa-miR-525-5p	CD300A
hsa_circ_0062558	hsa-miR-525-5p	CD300A
hsa_circ_0058102	hsa-miR-525-5p	CD300A
hsa_circ_0056687	hsa-miR-525-5p	CD300A
hsa_circ_0056686	hsa-miR-525-5p	CD300A
hsa_circ_0004226	hsa-miR-4778-3p	FCGBP
hsa_circ_0008796	hsa-miR-4778-3p	FCGBP
hsa_circ_0010973	hsa-miR-4778-3p	FCGBP
hsa_circ_0086589	hsa-miR-4778-3p	FCGBP
hsa_circ_0084715	hsa-miR-4778-3p	FCGBP
hsa_circ_0084713	hsa-miR-4778-3p	FCGBP
hsa_circ_0071492	hsa-miR-4778-3p	FCGBP
hsa_circ_0058102	hsa-miR-4778-3p	FCGBP
hsa_circ_0006885	hsa-miR-1825	KIT
hsa_circ_0023991	hsa-miR-1825	KIT
hsa_circ_0026815	hsa-miR-1825	KIT
hsa_circ_0081945	hsa-miR-1825	KIT
hsa_circ_0055927	hsa-miR-1825	KIT
hsa_circ_0055925	hsa-miR-1825	KIT
hsa_circ_0055924	hsa-miR-1825	KIT
hsa_circ_0007051	hsa-miR-525-5p	SPP1
hsa_circ_0026815	hsa-miR-525-5p	SPP1
hsa_circ_0026818	hsa-miR-525-5p	SPP1
hsa_circ_0027584	hsa-miR-525-5p	SPP1
hsa_circ_0027587	hsa-miR-525-5p	SPP1
hsa_circ_0035635	hsa-miR-525-5p	SPP1
hsa_circ_0035636	hsa-miR-525-5p	SPP1
hsa_circ_0035639	hsa-miR-525-5p	SPP1
hsa_circ_0036531	hsa-miR-525-5p	SPP1
hsa_circ_0036532	hsa-miR-525-5p	SPP1
hsa_circ_0043620	hsa-miR-525-5p	SPP1
hsa_circ_0077853	hsa-miR-525-5p	SPP1
hsa_circ_0073816	hsa-miR-525-5p	SPP1
hsa_circ_0073813	hsa-miR-525-5p	SPP1
hsa_circ_0066556	hsa-miR-525-5p	SPP1
hsa_circ_0062558	hsa-miR-525-5p	SPP1
hsa_circ_0058102	hsa-miR-525-5p	SPP1
hsa_circ_0056687	hsa-miR-525-5p	SPP1
hsa_circ_0056686	hsa-miR-525-5p	SPP1
hsa_circ_0023043	hsa-miR-6809-3p	SPP1
hsa_circ_0035635	hsa-miR-6809-3p	SPP1
hsa_circ_0035636	hsa-miR-6809-3p	SPP1
hsa_circ_0035639	hsa-miR-6809-3p	SPP1
hsa_circ_0087118	hsa-miR-6809-3p	SPP1
hsa_circ_0081576	hsa-miR-6809-3p	SPP1
hsa_circ_0081572	hsa-miR-6809-3p	SPP1
hsa_circ_0080414	hsa-miR-6809-3p	SPP1
hsa_circ_0073645	hsa-miR-6809-3p	SPP1
hsa_circ_0071487	hsa-miR-6809-3p	SPP1
hsa_circ_0004226	hsa-miR-6853-3p	GAP43
hsa_circ_0008796	hsa-miR-6853-3p	GAP43
hsa_circ_0086589	hsa-miR-6853-3p	GAP43
hsa_circ_0007051	hsa-miR-525-5p	HMOX1
hsa_circ_0026815	hsa-miR-525-5p	HMOX1
hsa_circ_0026818	hsa-miR-525-5p	HMOX1
hsa_circ_0027584	hsa-miR-525-5p	HMOX1
hsa_circ_0027587	hsa-miR-525-5p	HMOX1
hsa_circ_0035635	hsa-miR-525-5p	HMOX1
hsa_circ_0035636	hsa-miR-525-5p	HMOX1
hsa_circ_0035639	hsa-miR-525-5p	HMOX1
hsa_circ_0036531	hsa-miR-525-5p	HMOX1
hsa_circ_0036532	hsa-miR-525-5p	HMOX1
hsa_circ_0043620	hsa-miR-525-5p	HMOX1
hsa_circ_0077853	hsa-miR-525-5p	HMOX1
hsa_circ_0073816	hsa-miR-525-5p	HMOX1
hsa_circ_0073813	hsa-miR-525-5p	HMOX1
hsa_circ_0066556	hsa-miR-525-5p	HMOX1
hsa_circ_0062558	hsa-miR-525-5p	HMOX1
hsa_circ_0058102	hsa-miR-525-5p	HMOX1
hsa_circ_0056687	hsa-miR-525-5p	HMOX1
hsa_circ_0056686	hsa-miR-525-5p	HMOX1
hsa_circ_0004226	hsa-miR-1267	ADAM28
hsa_circ_0008796	hsa-miR-1267	ADAM28
hsa_circ_0023038	hsa-miR-1267	ADAM28
hsa_circ_0023043	hsa-miR-1267	ADAM28
hsa_circ_0086589	hsa-miR-1267	ADAM28
hsa_circ_0073645	hsa-miR-1267	ADAM28
hsa_circ_0023043	hsa-miR-3140-3p	ADAM28
hsa_circ_0035639	hsa-miR-4316	PRIMA1
hsa_circ_0043630	hsa-miR-4316	PRIMA1
hsa_circ_0043628	hsa-miR-4316	PRIMA1
hsa_circ_0043627	hsa-miR-4316	PRIMA1
hsa_circ_0043455	hsa-miR-4780	PRIMA1
hsa_circ_0023048	hsa-miR-758-5p	CCL5
hsa_circ_0081952	hsa-miR-758-5p	CCL5
hsa_circ_0081950	hsa-miR-758-5p	CCL5
hsa_circ_0081949	hsa-miR-758-5p	CCL5
hsa_circ_0081945	hsa-miR-758-5p	CCL5
hsa_circ_0010973	hsa-miR-3146	MNDA
hsa_circ_0035635	hsa-miR-3146	MNDA
hsa_circ_0035636	hsa-miR-3146	MNDA
hsa_circ_0035639	hsa-miR-3146	MNDA
hsa_circ_0004226	hsa-miR-1267	ANGPT2
hsa_circ_0008796	hsa-miR-1267	ANGPT2
hsa_circ_0023038	hsa-miR-1267	ANGPT2
hsa_circ_0023043	hsa-miR-1267	ANGPT2
hsa_circ_0086589	hsa-miR-1267	ANGPT2
hsa_circ_0073645	hsa-miR-1267	ANGPT2
hsa_circ_0004226	hsa-miR-6853-3p	ANGPT2
hsa_circ_0008796	hsa-miR-6853-3p	ANGPT2
hsa_circ_0086589	hsa-miR-6853-3p	ANGPT2
hsa_circ_0007215	hsa-miR-3144-5p	PLIN1
hsa_circ_0058124	hsa-miR-3144-5p	PLIN1
hsa_circ_0058119	hsa-miR-3144-5p	PLIN1
hsa_circ_0023043	hsa-miR-3140-3p	TNC
hsa_circ_0030845	hsa-miR-6511a-3p	TNC
hsa_circ_0076710	hsa-miR-6511a-3p	TNC
hsa_circ_0043644	hsa-miR-6511a-3p	TNC
hsa_circ_0043637	hsa-miR-6511a-3p	TNC
hsa_circ_0007051	hsa-miR-525-5p	RASGRP1
hsa_circ_0026815	hsa-miR-525-5p	RASGRP1
hsa_circ_0026818	hsa-miR-525-5p	RASGRP1
hsa_circ_0027584	hsa-miR-525-5p	RASGRP1
hsa_circ_0027587	hsa-miR-525-5p	RASGRP1
hsa_circ_0035635	hsa-miR-525-5p	RASGRP1
hsa_circ_0035636	hsa-miR-525-5p	RASGRP1
hsa_circ_0035639	hsa-miR-525-5p	RASGRP1
hsa_circ_0036531	hsa-miR-525-5p	RASGRP1
hsa_circ_0036532	hsa-miR-525-5p	RASGRP1
hsa_circ_0043620	hsa-miR-525-5p	RASGRP1
hsa_circ_0077853	hsa-miR-525-5p	RASGRP1
hsa_circ_0073816	hsa-miR-525-5p	RASGRP1
hsa_circ_0073813	hsa-miR-525-5p	RASGRP1
hsa_circ_0066556	hsa-miR-525-5p	RASGRP1
hsa_circ_0062558	hsa-miR-525-5p	RASGRP1
hsa_circ_0058102	hsa-miR-525-5p	RASGRP1
hsa_circ_0056687	hsa-miR-525-5p	RASGRP1
hsa_circ_0056686	hsa-miR-525-5p	RASGRP1
hsa_circ_0019981	hsa-miR-218-1-3p	CHST9
hsa_circ_0019985	hsa-miR-218-1-3p	CHST9
hsa_circ_0023043	hsa-miR-218-1-3p	CHST9
hsa_circ_0026369	hsa-miR-218-1-3p	CHST9
hsa_circ_0071492	hsa-miR-218-1-3p	CHST9
hsa_circ_0004226	hsa-miR-1267	CHST9
hsa_circ_0008796	hsa-miR-1267	CHST9
hsa_circ_0023038	hsa-miR-1267	CHST9
hsa_circ_0023043	hsa-miR-1267	CHST9
hsa_circ_0086589	hsa-miR-1267	CHST9
hsa_circ_0073645	hsa-miR-1267	CHST9
hsa_circ_0004226	hsa-miR-4778-3p	CHST9
hsa_circ_0008796	hsa-miR-4778-3p	CHST9
hsa_circ_0010973	hsa-miR-4778-3p	CHST9
hsa_circ_0086589	hsa-miR-4778-3p	CHST9
hsa_circ_0084715	hsa-miR-4778-3p	CHST9
hsa_circ_0084713	hsa-miR-4778-3p	CHST9
hsa_circ_0071492	hsa-miR-4778-3p	CHST9
hsa_circ_0058102	hsa-miR-4778-3p	CHST9
hsa_circ_0023043	hsa-miR-6809-3p	CHST9
hsa_circ_0035635	hsa-miR-6809-3p	CHST9
hsa_circ_0035636	hsa-miR-6809-3p	CHST9
hsa_circ_0035639	hsa-miR-6809-3p	CHST9
hsa_circ_0087118	hsa-miR-6809-3p	CHST9
hsa_circ_0081576	hsa-miR-6809-3p	CHST9
hsa_circ_0081572	hsa-miR-6809-3p	CHST9
hsa_circ_0080414	hsa-miR-6809-3p	CHST9
hsa_circ_0073645	hsa-miR-6809-3p	CHST9
hsa_circ_0071487	hsa-miR-6809-3p	CHST9
hsa_circ_0035639	hsa-miR-4316	CXCL9
hsa_circ_0043630	hsa-miR-4316	CXCL9
hsa_circ_0043628	hsa-miR-4316	CXCL9
hsa_circ_0043627	hsa-miR-4316	CXCL9
hsa_circ_0023038	hsa-miR-1271-3p	LAPTM5
hsa_circ_0023043	hsa-miR-1271-3p	LAPTM5
hsa_circ_0023048	hsa-miR-1271-3p	LAPTM5
hsa_circ_0036531	hsa-miR-1271-3p	LAPTM5
hsa_circ_0036532	hsa-miR-1271-3p	LAPTM5
hsa_circ_0004226	hsa-miR-4778-3p	CCR5
hsa_circ_0008796	hsa-miR-4778-3p	CCR5
hsa_circ_0010973	hsa-miR-4778-3p	CCR5
hsa_circ_0086589	hsa-miR-4778-3p	CCR5
hsa_circ_0084715	hsa-miR-4778-3p	CCR5
hsa_circ_0084713	hsa-miR-4778-3p	CCR5
hsa_circ_0071492	hsa-miR-4778-3p	CCR5
hsa_circ_0058102	hsa-miR-4778-3p	CCR5
C9orf106	hsa-miR-3140-3p	GALNT3
C9orf106	hsa-miR-3140-3p	ADAM28
C9orf106	hsa-miR-3140-3p	TNC
C9orf106	hsa-miR-3140-3p	PKP2
C9orf106	hsa-miR-3140-3p	TRHDE
C9orf106	hsa-miR-3140-3p	TM4SF18
C9orf106	hsa-miR-3140-3p	TFEC
C9orf106	hsa-miR-3140-3p	ARL4C
C9orf106	hsa-miR-3140-3p	ADRA2A
C9orf106	hsa-miR-3140-3p	C5AR1
C9orf106	hsa-miR-3140-3p	MMP13
LINC01018	hsa-miR-525-5p	HMOX1
LINC01018	hsa-miR-525-5p	CA12
LINC01018	hsa-miR-525-5p	NDP
LINC01018	hsa-miR-525-5p	CD93
LINC01018	hsa-miR-525-5p	SPP1
LINC01018	hsa-miR-525-5p	CD84
LINC01018	hsa-miR-525-5p	VLDLR
LINC01018	hsa-miR-525-5p	LONRF2
LINC01018	hsa-miR-525-5p	CD300A
LINC01018	hsa-miR-525-5p	MFAP5
LINC01018	hsa-miR-525-5p	CD28
LINC01018	hsa-miR-525-5p	LAMP3
LINC01018	hsa-miR-525-5p	DOCK8
LINC01018	hsa-miR-525-5p	NBEA
LINC01018	hsa-miR-525-5p	RASGRP1
LINC01018	hsa-miR-525-5p	GPR65
MAPT-IT1	hsa-miR-525-5p	HMOX1
MAPT-IT1	hsa-miR-525-5p	CA12
MAPT-IT1	hsa-miR-525-5p	NDP
MAPT-IT1	hsa-miR-525-5p	CD93
MAPT-IT1	hsa-miR-525-5p	SPP1
MAPT-IT1	hsa-miR-525-5p	CD84
MAPT-IT1	hsa-miR-525-5p	VLDLR
MAPT-IT1	hsa-miR-525-5p	LONRF2
MAPT-IT1	hsa-miR-525-5p	CD300A
MAPT-IT1	hsa-miR-525-5p	MFAP5
MAPT-IT1	hsa-miR-525-5p	CD28
MAPT-IT1	hsa-miR-525-5p	LAMP3
MAPT-IT1	hsa-miR-525-5p	DOCK8
MAPT-IT1	hsa-miR-525-5p	NBEA
MAPT-IT1	hsa-miR-525-5p	RASGRP1
MAPT-IT1	hsa-miR-525-5p	GPR65
MAPT-IT1	hsa-miR-1269b	GAP43
MAPT-IT1	hsa-miR-1269b	ENPEP
