# Supplementary material for: CircRNA/lncRNA–miRNA–mRNA network and gene landscape in calcific aortic valve disease
Source: BMC Genomics. 2023 Jul 25;24:419. doi: 10.1186/s12864-023-09441-y (PMC10367311; doi:10.1186/s12864-023-09441-y)
Supplement: Supplementary file 26 — Supplementary Material 26: Table S9. The entries of GO and KEGG enrichment analysis [file 12864_2023_9441_MOESM26_ESM.xls]

## Sheet: Sheet1
Table S9. The entries for GO and KEGG enrichment analysis
GO-BP
	ID	Description	GeneRatio	BgRatio	pvalue	p.adjust	qvalue	geneID	Count
GO:0050900	GO:0050900	leukocyte migration	12/63	369/18723	3.10559e-09	6.72361e-06	4.35764e-06	C5AR1/PPBP/DOCK8/SLAMF8/GREM1/CXCL12/CD300A/KIT/HMOX1/CCL5/CXCL9/CCR5	12
GO:0097529	GO:0097529	myeloid leukocyte migration	9/63	220/18723	4.94987e-08	3.41206e-05	2.21139e-05	C5AR1/PPBP/SLAMF8/GREM1/CXCL12/CD300A/KIT/CCL5/CXCL9	9
GO:0002274	GO:0002274	myeloid leukocyte activation	9/63	223/18723	5.56048e-08	3.41206e-05	2.21139e-05	C5AR1/CD93/CD84/CD300A/KIT/HMOX1/CCL5/RASGRP1/ANXA3	9
GO:0030595	GO:0030595	leukocyte chemotaxis	9/63	230/18723	7.24714e-08	3.41206e-05	2.21139e-05	C5AR1/PPBP/SLAMF8/GREM1/CXCL12/KIT/CCL5/CXCL9/CCR5	9
GO:0060326	GO:0060326	cell chemotaxis	10/63	310/18723	7.88005e-08	3.41206e-05	2.21139e-05	C5AR1/PPBP/SMOC2/SLAMF8/GREM1/CXCL12/KIT/CCL5/CXCL9/CCR5	10
GO:0043299	GO:0043299	leukocyte degranulation	6/63	73/18723	1.62403e-07	5.86004e-05	3.79795e-05	CD84/CD300A/KIT/HMOX1/RASGRP1/ANXA3	6
GO:0031099	GO:0031099	regeneration	8/63	198/18723	3.19647e-07	9.88622e-05	6.40736e-05	C5AR1/CXCL12/SPP1/GAP43/HMOX1/ANGPT2/TNC/ANXA3	8
GO:0002685	GO:0002685	regulation of leukocyte migration	8/63	210/18723	5.00073e-07	0.000111488	7.22568e-05	C5AR1/DOCK8/SLAMF8/GREM1/CXCL12/CD300A/HMOX1/CCL5	8
GO:0002686	GO:0002686	negative regulation of leukocyte migration	5/63	48/18723	5.62013e-07	0.000111488	7.22568e-05	SLAMF8/GREM1/CXCL12/CD300A/HMOX1	5
GO:0043303	GO:0043303	mast cell degranulation	5/63	48/18723	5.62013e-07	0.000111488	7.22568e-05	CD84/CD300A/KIT/HMOX1/RASGRP1	5
GO:0002275	GO:0002275	myeloid cell activation involved in immune response	6/63	91/18723	6.06709e-07	0.000111488	7.22568e-05	CD84/CD300A/KIT/HMOX1/RASGRP1/ANXA3	6
GO:0002279	GO:0002279	mast cell activation involved in immune response	5/63	49/18723	6.24264e-07	0.000111488	7.22568e-05	CD84/CD300A/KIT/HMOX1/RASGRP1	5
GO:0002448	GO:0002448	mast cell mediated immunity	5/63	50/18723	6.91838e-07	0.000111488	7.22568e-05	CD84/CD300A/KIT/HMOX1/RASGRP1	5
GO:0043305	GO:0043305	negative regulation of mast cell degranulation	3/63	6/18723	7.20941e-07	0.000111488	7.22568e-05	CD84/CD300A/HMOX1	3
GO:1990868	GO:1990868	response to chemokine	6/63	97/18723	8.85455e-07	0.000119813	7.7652e-05	PPBP/DOCK8/CXCL12/CCL5/CXCL9/CCR5	6
GO:1990869	GO:1990869	cellular response to chemokine	6/63	97/18723	8.85455e-07	0.000119813	7.7652e-05	PPBP/DOCK8/CXCL12/CCL5/CXCL9/CCR5	6
GO:1903306	GO:1903306	negative regulation of regulated secretory pathway	4/63	23/18723	9.82241e-07	0.000120136	7.78615e-05	CD84/ADRA2A/CD300A/HMOX1	4
GO:0002444	GO:0002444	myeloid leukocyte mediated immunity	6/63	99/18723	9.98823e-07	0.000120136	7.78615e-05	CD84/CD300A/KIT/HMOX1/RASGRP1/ANXA3	6
GO:0033007	GO:0033007	negative regulation of mast cell activation involved in immune response	3/63	8/18723	2.00895e-06	0.000221752	0.00014372	CD84/CD300A/HMOX1	3
GO:0045576	GO:0045576	mast cell activation	5/63	62/18723	2.04852e-06	0.000221752	0.00014372	CD84/CD300A/KIT/HMOX1/RASGRP1	5
GO:0071675	GO:0071675	regulation of mononuclear cell migration	6/63	115/18723	2.40549e-06	0.000247994	0.000160728	C5AR1/DOCK8/SLAMF8/GREM1/CXCL12/CCL5	6
GO:0090025	GO:0090025	regulation of monocyte chemotaxis	4/63	29/18723	2.59502e-06	0.000255374	0.00016551	SLAMF8/GREM1/CXCL12/CCL5	4
GO:0001819	GO:0001819	positive regulation of cytokine production	10/63	467/18723	3.31249e-06	0.000311806	0.000202085	C5AR1/CD28/CD84/POU2AF1/ADRA2A/KIT/HMOX1/MNDA/RASGRP1/LAPTM5	10
GO:0002366	GO:0002366	leukocyte activation involved in immune response	8/63	275/18723	3.76578e-06	0.000330428	0.000214153	CD28/CD84/POU2AF1/CD300A/KIT/HMOX1/RASGRP1/ANXA3	8
GO:0071674	GO:0071674	mononuclear cell migration	7/63	196/18723	4.1713e-06	0.000330428	0.000214153	C5AR1/DOCK8/SLAMF8/GREM1/CXCL12/CCL5/CCR5	7
GO:0002263	GO:0002263	cell activation involved in immune response	8/63	279/18723	4.18903e-06	0.000330428	0.000214153	CD28/CD84/POU2AF1/CD300A/KIT/HMOX1/RASGRP1/ANXA3	8
GO:0002887	GO:0002887	negative regulation of myeloid leukocyte mediated immunity	3/63	10/18723	4.28423e-06	0.000330428	0.000214153	CD84/CD300A/HMOX1	3
GO:0036336	GO:0036336	dendritic cell migration	4/63	33/18723	4.42605e-06	0.000330428	0.000214153	DOCK8/SLAMF8/CCL5/CCR5	4
GO:0045920	GO:0045920	negative regulation of exocytosis	4/63	33/18723	4.42605e-06	0.000330428	0.000214153	CD84/ADRA2A/CD300A/HMOX1	4
GO:0031100	GO:0031100	animal organ regeneration	5/63	76/18723	5.64103e-06	0.000407094	0.000263842	C5AR1/CXCL12/HMOX1/ANGPT2/ANXA3	5
GO:0032418	GO:0032418	lysosome localization	5/63	77/18723	6.01723e-06	0.000420235	0.000272359	CD84/CD300A/KIT/HMOX1/RASGRP1	5
GO:0033004	GO:0033004	negative regulation of mast cell activation	3/63	12/18723	7.81673e-06	0.000512825	0.000332367	CD84/CD300A/HMOX1	3
GO:0043301	GO:0043301	negative regulation of leukocyte degranulation	3/63	12/18723	7.81673e-06	0.000512825	0.000332367	CD84/CD300A/HMOX1	3
GO:0050920	GO:0050920	regulation of chemotaxis	7/63	223/18723	9.71868e-06	0.000618851	0.000401083	C5AR1/SMOC2/SLAMF8/GREM1/CXCL12/CCL5/ANGPT2	7
GO:0097530	GO:0097530	granulocyte migration	6/63	148/18723	1.03318e-05	0.000639094	0.000414203	C5AR1/PPBP/SLAMF8/CD300A/CCL5/CXCL9	6
GO:0070661	GO:0070661	leukocyte proliferation	8/63	318/18723	1.09061e-05	0.000655879	0.000425082	CD28/DOCK8/GREM1/CD300A/KIT/CCL5/MNDA/RASGRP1	8
GO:0070098	GO:0070098	chemokine-mediated signaling pathway	5/63	88/18723	1.15972e-05	0.000676919	0.000438718	PPBP/CXCL12/CCL5/CXCL9/CCR5	5
GO:0045055	GO:0045055	regulated exocytosis	7/63	230/18723	1.18813e-05	0.000676919	0.000438718	CD84/ADRA2A/CD300A/KIT/HMOX1/RASGRP1/ANXA3	7
GO:0002699	GO:0002699	positive regulation of immune effector process	7/63	235/18723	1.36586e-05	0.000751831	0.000487269	CD28/CD84/CD300A/KIT/HMOX1/RASGRP1/LAPTM5	7
GO:0002683	GO:0002683	negative regulation of immune system process	9/63	434/18723	1.38906e-05	0.000751831	0.000487269	CD84/SLAMF8/GREM1/CXCL12/CD300A/HMOX1/MNDA/LAPTM5/SOX9	9
GO:0042113	GO:0042113	B cell activation	8/63	334/18723	1.55538e-05	0.000821317	0.000532304	CD28/POU2AF1/SLAMF8/CD300A/KIT/MNDA/RASGRP1/LAPTM5	8
GO:0002697	GO:0002697	regulation of immune effector process	8/63	339/18723	1.73103e-05	0.000892306	0.000578312	CD28/CD84/SLAMF8/CD300A/KIT/HMOX1/RASGRP1/LAPTM5	8
GO:0006887	GO:0006887	exocytosis	8/63	352/18723	2.26759e-05	0.00111739	0.000724188	CD84/ADRA2A/CD300A/KIT/HMOX1/CCL5/RASGRP1/ANXA3	8
GO:0030178	GO:0030178	negative regulation of Wnt signaling pathway	6/63	170/18723	2.2709e-05	0.00111739	0.000724188	GREM1/CTHRC1/SOX9/WIF1/FRZB/DKK2	6
GO:0045766	GO:0045766	positive regulation of angiogenesis	6/63	181/18723	3.23215e-05	0.00149453	0.000968617	C5AR1/SMOC2/GREM1/HMOX1/ANGPT2/ANXA3	6
GO:1904018	GO:1904018	positive regulation of vasculature development	6/63	181/18723	3.23215e-05	0.00149453	0.000968617	C5AR1/SMOC2/GREM1/HMOX1/ANGPT2/ANXA3	6
GO:0006968	GO:0006968	cellular defense response	4/63	54/18723	3.24447e-05	0.00149453	0.000968617	C5AR1/MNDA/CXCL9/CCR5	4
GO:0014066	GO:0014066	regulation of phosphatidylinositol 3-kinase signaling	5/63	111/18723	3.57562e-05	0.00161275	0.00104524	CD28/KIT/CCL5/RASGRP1/SOX9	5
GO:0002688	GO:0002688	regulation of leukocyte chemotaxis	5/63	122/18723	5.62145e-05	0.00243409	0.00157756	C5AR1/SLAMF8/GREM1/CXCL12/CCL5	5
GO:1990266	GO:1990266	neutrophil migration	5/63	122/18723	5.62145e-05	0.00243409	0.00157756	C5AR1/PPBP/SLAMF8/CCL5/CXCL9	5
GO:0090103	GO:0090103	cochlea morphogenesis	3/63	23/18723	6.12834e-05	0.00260154	0.00168608	CTHRC1/SOX9/FRZB	3
GO:0002407	GO:0002407	dendritic cell chemotaxis	3/63	26/18723	8.93243e-05	0.00369091	0.00239211	SLAMF8/CCL5/CCR5	3
GO:0002548	GO:0002548	monocyte chemotaxis	4/63	70/18723	9.03548e-05	0.00369091	0.00239211	SLAMF8/GREM1/CXCL12/CCL5	4
GO:0090090	GO:0090090	negative regulation of canonical Wnt signaling pathway	5/63	137/18723	9.74687e-05	0.00390777	0.00253266	GREM1/CTHRC1/SOX9/FRZB/DKK2	5
GO:0010758	GO:0010758	regulation of macrophage chemotaxis	3/63	27/18723	0.000100249	0.00394616	0.00255755	C5AR1/SLAMF8/CCL5	3
GO:0002443	GO:0002443	leukocyte mediated immunity	8/63	440/18723	0.000109001	0.00404168	0.00261946	CD28/CD84/CD300A/KIT/HMOX1/RASGRP1/ANXA3/C6	8
GO:0002703	GO:0002703	regulation of leukocyte mediated immunity	6/63	226/18723	0.000110766	0.00404168	0.00261946	CD28/CD84/CD300A/KIT/HMOX1/RASGRP1	6
GO:0061082	GO:0061082	myeloid leukocyte cytokine production	3/63	28/18723	0.00011201	0.00404168	0.00261946	KIT/HMOX1/LAPTM5	3
GO:0014065	GO:0014065	phosphatidylinositol 3-kinase signaling	5/63	144/18723	0.00012326	0.00435216	0.00282068	CD28/KIT/CCL5/RASGRP1/SOX9	5
GO:2000406	GO:2000406	positive regulation of T cell migration	3/63	29/18723	0.000124634	0.00435216	0.00282068	DOCK8/CXCL12/CCL5	3
GO:1903037	GO:1903037	regulation of leukocyte cell-cell adhesion	7/63	336/18723	0.000131554	0.00452085	0.00293001	CD28/DOCK8/CXCL12/CD300A/CCL5/RASGRP1/LAPTM5	7
GO:0043304	GO:0043304	regulation of mast cell degranulation	3/63	30/18723	0.000138151	0.00467339	0.00302887	CD84/CD300A/HMOX1	3
GO:0014068	GO:0014068	positive regulation of phosphatidylinositol 3-kinase signaling	4/63	79/18723	0.000144751	0.00482133	0.00312475	CD28/KIT/CCL5/SOX9	4
GO:0033006	GO:0033006	regulation of mast cell activation involved in immune response	3/63	31/18723	0.000152586	0.00500529	0.00324398	CD84/CD300A/HMOX1	3
GO:0061037	GO:0061037	negative regulation of cartilage development	3/63	32/18723	0.000167968	0.00542761	0.00351769	GREM1/SOX9/FRZB	3
GO:0010631	GO:0010631	epithelial cell migration	7/63	357/18723	0.000191031	0.00608209	0.00394186	SMOC2/GREM1/KIT/HMOX1/ANGPT2/ANXA3/SOX9	7
GO:0090132	GO:0090132	epithelium migration	7/63	360/18723	0.000201068	0.00623753	0.0040426	SMOC2/GREM1/KIT/HMOX1/ANGPT2/ANXA3/SOX9	7
GO:0050869	GO:0050869	negative regulation of B cell activation	3/63	34/18723	0.000201675	0.00623753	0.0040426	CD300A/MNDA/LAPTM5	3
GO:0042110	GO:0042110	T cell activation	8/63	487/18723	0.000218314	0.00652626	0.00422973	CD28/CD84/DOCK8/CD300A/KIT/CCL5/RASGRP1/LAPTM5	8
GO:0090130	GO:0090130	tissue migration	7/63	365/18723	0.000218742	0.00652626	0.00422973	SMOC2/GREM1/KIT/HMOX1/ANGPT2/ANXA3/SOX9	7
GO:2000403	GO:2000403	positive regulation of lymphocyte migration	3/63	35/18723	0.000220054	0.00652626	0.00422973	DOCK8/CXCL12/CCL5	3
GO:0042119	GO:0042119	neutrophil activation	3/63	36/18723	0.000239484	0.00688207	0.00446034	CD300A/CCL5/ANXA3	3
GO:0007159	GO:0007159	leukocyte cell-cell adhesion	7/63	371/18723	0.000241588	0.00688207	0.00446034	CD28/DOCK8/CXCL12/CD300A/CCL5/RASGRP1/LAPTM5	7
GO:0048246	GO:0048246	macrophage chemotaxis	3/63	38/18723	0.0002816	0.00791772	0.00513155	C5AR1/SLAMF8/CCL5	3
GO:0045860	GO:0045860	positive regulation of protein kinase activity	7/63	386/18723	0.000307222	0.00852738	0.00552668	GREM1/ADRA2A/CD300A/KIT/CCL5/RASGRP1/VLDLR	7
GO:0048015	GO:0048015	phosphatidylinositol-mediated signaling	5/63	178/18723	0.000330367	0.00905373	0.00586781	CD28/KIT/CCL5/RASGRP1/SOX9	5
GO:1905521	GO:1905521	regulation of macrophage migration	3/63	41/18723	0.00035329	0.00956091	0.00619652	C5AR1/SLAMF8/CCL5	3
GO:0048017	GO:0048017	inositol lipid-mediated signaling	5/63	182/18723	0.000365875	0.00977926	0.00633804	CD28/KIT/CCL5/RASGRP1/SOX9	5
GO:0033003	GO:0033003	regulation of mast cell activation	3/63	42/18723	0.000379556	0.00990046	0.00641659	CD84/CD300A/HMOX1	3
GO:2000404	GO:2000404	regulation of T cell migration	3/63	42/18723	0.000379556	0.00990046	0.00641659	DOCK8/CXCL12/CCL5	3
GO-CC
	ID	Description	GeneRatio	BgRatio	pvalue	p.adjust	qvalue	geneID	Count
GO:0009897	GO:0009897	external side of plasma membrane	9/66	421/19550	1.14262e-05	0.00141685	0.00122681	PRND/CD28/ENPEP/CD84/CD163/CXCL12/KIT/CXCL9/CCR5	9
GO:0062023	GO:0062023	collagen-containing extracellular matrix	8/66	425/19550	8.90277e-05	0.00551972	0.00477938	SMOC2/GREM1/CXCL12/CTHRC1/MFAP5/ANGPT2/TNC/NDP	8
GO-MF
	ID	Description	GeneRatio	BgRatio	pvalue	p.adjust	qvalue	geneID	Count
GO:0005125	GO:0005125	cytokine activity	7/67	235/18368	2.32359e-05	0.00300888	0.00183904	PPBP/GREM1/CXCL12/SPP1/CCL5/CXCL9/NDP	7
GO:0008009	GO:0008009	chemokine activity	4/67	49/18368	3.02734e-05	0.00300888	0.00183904	PPBP/CXCL12/CCL5/CXCL9	4
GO:0045236	GO:0045236	CXCR chemokine receptor binding	3/67	18/18368	3.63977e-05	0.00300888	0.00183904	PPBP/CXCL12/CXCL9	3
GO:0001664	GO:0001664	G protein-coupled receptor binding	7/67	295/18368	9.79207e-05	0.00607108	0.00371068	PPBP/CXCL12/CTHRC1/ADRA2A/CCL5/CXCL9/NDP	7
GO:0042379	GO:0042379	chemokine receptor binding	4/67	72/18368	0.000138027	0.00684616	0.00418441	PPBP/CXCL12/CCL5/CXCL9	4
GO:0017147	GO:0017147	Wnt-protein binding	3/67	30/18368	0.000175513	0.00725452	0.004434	CTHRC1/WIF1/FRZB	3
KEGG
	ID	Description	GeneRatio	BgRatio	pvalue	p.adjust	qvalue	geneID	Count
hsa04061	hsa04061	Viral protein interaction with cytokine and cytokine receptor	5/35	100/8146	6.11119e-05	0.00568341	0.00546791	5473/6387/6352/4283/1234	5
hsa04062	hsa04062	Chemokine signaling pathway	5/35	192/8146	0.0012614	0.0586551	0.056431	5473/6387/6352/4283/1234	5
hsa05323	hsa05323	Rheumatoid arthritis	3/35	93/8146	0.00723966	0.182993	0.176055	940/6387/6352	3
hsa04060	hsa04060	Cytokine-cytokine receptor interaction	5/35	295/8146	0.00801059	0.182993	0.176055	5473/6387/6352/4283/1234	5
hsa04620	hsa04620	Toll-like receptor signaling pathway	3/35	104/8146	0.00983834	0.182993	0.176055	6696/6352/4283	3
hsa00514	hsa00514	Other types of O-glycan biosynthesis	2/35	47/8146	0.0171777	0.24695	0.237586	2591/23127	2
hsa04672	hsa04672	Intestinal immune network for IgA production	2/35	49/8146	0.0185876	0.24695	0.237586	940/6387	2
hsa04310	hsa04310	Wnt signaling pathway	3/35	167/8146	0.0342932	0.398658	0.383542	11197/2487/27123	3
